# Supplementary material for: Structure of racemic duloxetine hydro­chloride
Source: Acta Crystallogr E Crystallogr Commun. 2023 Apr 21;79(Pt 5):488–93. doi: 10.1107/S2056989023003353 (PMC10162076; doi:10.1107/S2056989023003353)
Supplement: Supplementary file 1 [file e-79-00488-sup1.cif]

##############################################################################
#                                                                            #
# This CIF contains the data in a paper accepted for publication in          #
# Acta Crystallographica Section E. It conforms to the requirements of       #
# Notes for Authors for Acta Crystallographica Section E, and has been       #
# peer reviewed under the auspices of the IUCr Commission on Journals.       #
#                                                                            #
# Full details of the Crystallographic Information File format               #
# are given in the paper "The Crystallographic Information File (CIF):       #
# a New Standard Archive File for Crystallography" by S. R. Hall, F. H.      #
# Allen and I. D. Brown [Acta Cryst. (1991), A47, 655-685].                  #
#                                                                            #
# The current version of the core CIF dictionary is obtainable from          #
# ftp://ftp.iucr.org/pub/cif_core.dic.                                       #
#                                                                            #
# Software is freely available for graphical display of the structure(s)     #
# in this CIF. For information consult the CIF software page                 #
# http://www.iucr.org/resources/cif/software.                                #
#                                                                            #
# This file may be used for bona fide research purposes within the           #
# scientific community so long as proper attribution is given to the journal # 
# article from which it was obtained.                                        #
#                                                                            #
##############################################################################
data_I
_audit_creation_method     SHELXL-2013
_chemical_name_systematic
;
(<i>S</i>)-<i>N</i>-Methyl-3-(naphthalen-1-yloxy)-3-(thiophen-2-yl)propylaminium
chloride
;
_chemical_name_common     ?
_chemical_formula_moiety     'C18 H20 N O S +, Cl -'
_chemical_formula_sum     'C18 H20 Cl N O S'
_chemical_formula_iupac     'C18 H20 N O S +, Cl -'
_chemical_formula_weight     333.86
_chemical_melting_point     ?
_chemical_absolute_configuration     ?
_space_group_crystal_system     orthorhombic
_space_group_name_H-M_alt     'P n a 21'
_space_group_name_Hall     'P 2c -2n'
loop_
    _space_group_symop_operation_xyz
    'x, y, z'
    '-x, -y, z+1/2'
    'x+1/2, -y+1/2, z'
    '-x+1/2, y+1/2, z+1/2'
_cell_length_a     14.587(3)
_cell_length_b     17.250(3)
_cell_length_c     6.8040(14)
_cell_angle_alpha     90
_cell_angle_beta     90
_cell_angle_gamma     90
_cell_volume     1712.1(6)
_cell_formula_units_Z     4
_cell_measurement_reflns_used     9980
_cell_measurement_theta_min     2.5
_cell_measurement_theta_max     22.5
_cell_measurement_temperature     100(2)
_exptl_crystal_description     'Thin plates'
_exptl_crystal_colour     'Colourless'
_exptl_crystal_size_max     0.040
_exptl_crystal_size_mid     0.020
_exptl_crystal_size_min     0.010
_exptl_crystal_density_diffrn     1.295
_exptl_crystal_density_meas     ?
_exptl_crystal_density_method     ?
_exptl_crystal_F_000     704
_exptl_absorpt_coefficient_mu     0.346
_exptl_absorpt_correction_type     none
_exptl_absorpt_process_details     ?
_exptl_absorpt_correction_T_min     ?
_exptl_absorpt_correction_T_max     ?
_exptl_special_details     ?
_diffrn_ambient_temperature     100(2)
_diffrn_radiation_type     'Synchrotron'
_diffrn_radiation_wavelength     0.71073
_diffrn_radiation_source     'Synchrotron BM'
_diffrn_radiation_monochromator     Si<111>
_diffrn_measurement_device_type     '3-BM1 Australian Synchrotron'
_diffrn_measurement_method     '\f scans'
_diffrn_detector_area_resol_mean     ?
_diffrn_reflns_number     18750
_diffrn_reflns_av_R_equivalents     0.0216
_diffrn_reflns_av_unetI/netI     0.0127
_diffrn_reflns_theta_min     2.744
_diffrn_reflns_theta_max     23.849
_diffrn_reflns_theta_full     25.242
_diffrn_measured_fraction_theta_max     0.974
_diffrn_measured_fraction_theta_full     0.836
_diffrn_reflns_limit_h_min     -16
_diffrn_reflns_limit_h_max     16
_diffrn_reflns_limit_k_min     -19
_diffrn_reflns_limit_k_max     19
_diffrn_reflns_limit_l_min     -7
_diffrn_reflns_limit_l_max     7
_diffrn_standards_number     0
_diffrn_standards_interval_count     0
_diffrn_standards_interval_time     0
_diffrn_standards_decay_%     0
_refine_special_details     ?
_reflns_number_total     2573
_reflns_number_gt     2546
_reflns_threshold_expression     'I > 2\s(I)'
_refine_ls_structure_factor_coef     Fsqd
_refine_ls_matrix_type     full
_refine_ls_R_factor_all     0.0255
_refine_ls_R_factor_gt     0.0252
_refine_ls_wR_factor_gt     0.0658
_refine_ls_wR_factor_ref     0.0660
_refine_ls_goodness_of_fit_ref     1.096
_refine_ls_restrained_S_all     1.096
_refine_ls_number_reflns     2573
_refine_ls_number_parameters     200
_refine_ls_number_restraints     1
_refine_ls_hydrogen_treatment     constr
_refine_ls_weighting_scheme     calc
_refine_ls_weighting_details
              'w=1/[\s^2^(Fo^2^)+(0.0442P)^2^+0.4827P] where P=(Fo^2^+2Fc^2^)/3'
_atom_sites_solution_hydrogens     geom
_atom_sites_solution_primary     direct
_atom_sites_solution_secondary     ?
_refine_ls_shift/su_max     0.000
_refine_ls_shift/su_mean     0.000
_refine_diff_density_max     0.133
_refine_diff_density_min     -0.309
_refine_ls_extinction_method     none
_refine_ls_extinction_coef     .
_refine_ls_abs_structure_details
;
Flack <i>x</i> determined using 1143 quotients
[(<i>I</i>^+^)-(<i>I</i>^-^)]/[(<i>I</i>^+^)+(<i>I</i>^-^)]
(Parsons <i>et al.</i>,  2013)
;
_refine_ls_abs_structure_Flack     0.048(12)
loop_
    _atom_type_symbol
    _atom_type_description
    _atom_type_scat_dispersion_real
    _atom_type_scat_dispersion_imag
    _atom_type_scat_source
    'C' 'C' 0.0033 0.0016
                         'International Tables Vol C Tables 4.2.6.8 and 6.1.1.4'
    'Cl' 'Cl' 0.1484 0.1585
                         'International Tables Vol C Tables 4.2.6.8 and 6.1.1.4'
    'S' 'S' 0.1246 0.1234
                         'International Tables Vol C Tables 4.2.6.8 and 6.1.1.4'
    'N' 'N' 0.0061 0.0033
                         'International Tables Vol C Tables 4.2.6.8 and 6.1.1.4'
    'O' 'O' 0.0106 0.0060
                         'International Tables Vol C Tables 4.2.6.8 and 6.1.1.4'
    'H' 'H' 0.0000 0.0000
                         'International Tables Vol C Tables 4.2.6.8 and 6.1.1.4'
_computing_data_collection
;
<i>BLU-ICE</i> (McPhillips et al, 2002)
;
_computing_cell_refinement
;
<i>XDS</i> (Kabsch, 1993)
;
_computing_data_reduction
;
<i>XDS</i> (Kabsch, 1993)
;
_computing_structure_solution
;
<i>SHELXS97</i> (Sheldrick, 2008)
;
_computing_structure_refinement
;
<i>SHELXL2013</i> (Sheldrick, 2015)
;
_computing_molecular_graphics
;
Mercury (Macrae et al., 2020)
;
_computing_publication_material     ?
loop_
    _atom_site_type_symbol
    _atom_site_label
    _atom_site_fract_x
    _atom_site_fract_y
    _atom_site_fract_z
    _atom_site_U_iso_or_equiv
    _atom_site_adp_type
    _atom_site_calc_flag
    _atom_site_occupancy
    _atom_site_disorder_assembly
    _atom_site_disorder_group
    S S1 0.68113(4) 0.71438(4) 0.79051(11) 0.02191(19) Uani d 1 . .
    O O1 0.71913(12) 0.54577(10) 0.6675(3) 0.0164(4) Uani d 1 . .
    N N1 0.99472(15) 0.60728(13) 0.4867(3) 0.0195(5) Uani d 1 . .
    H H2N 0.9985 0.5990 0.6275 0.023 Uiso calc 1 . .
    H H1N 0.9870 0.5571 0.4246 0.023 Uiso calc 1 . .
    C C1 0.56705(17) 0.45396(14) 0.6123(4) 0.0151(5) Uani d 1 . .
    H H1 0.5858 0.4864 0.5109 0.018 Uiso calc 1 . .
    C C2 0.49137(19) 0.40762(15) 0.5880(4) 0.0187(6) Uani d 1 . .
    H H2 0.4598 0.4082 0.4692 0.022 Uiso calc 1 . .
    C C3 0.46130(18) 0.35931(15) 0.7416(4) 0.0201(6) Uani d 1 . .
    H H3 0.4096 0.3285 0.7245 0.024 Uiso calc 1 . .
    C C4 0.50779(17) 0.35750(14) 0.9157(5) 0.0187(6) Uani d 1 . .
    H H4 0.4868 0.3256 1.0163 0.022 Uiso calc 1 . .
    C C5 0.58737(16) 0.40314(13) 0.9468(4) 0.0154(5) Uani d 1 . .
    C C6 0.63645(19) 0.40149(15) 1.1258(4) 0.0199(6) Uani d 1 . .
    H H6 0.6181 0.3682 1.2258 0.024 Uiso calc 1 . .
    C C7 0.7104(2) 0.44843(16) 1.1528(4) 0.0211(6) Uani d 1 . .
    H H7 0.7417 0.4473 1.2720 0.025 Uiso calc 1 . .
    C C8 0.74062(18) 0.49916(15) 1.0014(4) 0.0167(5) Uani d 1 . .
    H H8 0.7908 0.5314 1.0223 0.020 Uiso calc 1 . .
    C C9 0.69579(17) 0.50056(14) 0.8253(4) 0.0150(5) Uani d 1 . .
    C C10 0.61698(16) 0.45263(13) 0.7919(4) 0.0129(5) Uani d 1 . .
    C C11 0.80007(17) 0.59323(14) 0.6816(4) 0.0136(5) Uani d 1 . .
    H H11 0.8499 0.5628 0.7395 0.016 Uiso calc 1 . .
    C C12 0.78314(16) 0.66411(13) 0.8064(4) 0.0141(5) Uani d 1 . .
    C C13 0.84199(18) 0.69974(14) 0.9345(4) 0.0173(5) Uani d 1 . .
    H H13 0.9006 0.6816 0.9620 0.021 Uiso calc 1 . .
    C C14 0.8036(2) 0.76766(16) 1.0212(4) 0.0217(6) Uani d 1 . .
    H H14 0.8344 0.7985 1.1118 0.026 Uiso calc 1 . .
    C C15 0.7175(2) 0.78229(15) 0.9574(5) 0.0232(6) Uani d 1 . .
    H H15 0.6822 0.8241 0.9990 0.028 Uiso calc 1 . .
    C C16 0.82355(17) 0.61227(14) 0.4678(4) 0.0165(6) Uani d 1 . .
    H H161 0.8271 0.5643 0.3938 0.020 Uiso calc 1 . .
    H H162 0.7742 0.6430 0.4122 0.020 Uiso calc 1 . .
    C C17 0.91328(16) 0.65628(13) 0.4429(4) 0.0162(5) Uani d 1 . .
    H H171 0.9176 0.6752 0.3089 0.019 Uiso calc 1 . .
    H H172 0.9133 0.7008 0.5298 0.019 Uiso calc 1 . .
    C C18 1.08132(18) 0.64242(16) 0.4174(5) 0.0247(6) Uani d 1 . .
    H H183 1.0898 0.6918 0.4797 0.037 Uiso calc 1 . .
    H H181 1.0788 0.6493 0.2775 0.037 Uiso calc 1 . .
    H H182 1.1317 0.6090 0.4501 0.037 Uiso calc 1 . .
    Cl Cl1 1.03494(4) 0.57061(3) 0.92525(11) 0.02290(19) Uani d 1 . .
loop_
    _atom_site_aniso_label
    _atom_site_aniso_U_11
    _atom_site_aniso_U_22
    _atom_site_aniso_U_33
    _atom_site_aniso_U_12
    _atom_site_aniso_U_13
    _atom_site_aniso_U_23
    S1 0.0157(3) 0.0237(3) 0.0264(4) 0.0031(3) -0.0013(3) 0.0015(3)
    O1 0.0184(9) 0.0167(9) 0.0139(10) -0.0067(7) -0.0032(7) 0.0038(7)
    N1 0.0194(11) 0.0141(11) 0.0249(14) -0.0019(8) -0.0022(9) -0.0016(9)
    C1 0.0157(12) 0.0097(12) 0.0198(15) 0.0033(10) -0.0006(11) 0.0011(10)
    C2 0.0182(14) 0.0154(13) 0.0223(15) 0.0007(11) -0.0053(11) 0.0010(11)
    C3 0.0149(13) 0.0126(13) 0.0330(18) -0.0011(10) 0.0002(11) -0.0004(11)
    C4 0.0190(12) 0.0117(12) 0.0255(15) 0.0012(9) 0.0067(12) 0.0034(12)
    C5 0.0172(12) 0.0107(10) 0.0182(14) 0.0040(9) 0.0051(11) -0.0018(11)
    C6 0.0297(15) 0.0131(13) 0.0168(15) -0.0030(11) 0.0051(11) 0.0029(10)
    C7 0.0293(15) 0.0187(14) 0.0153(16) -0.0005(12) -0.0018(12) -0.0002(11)
    C8 0.0183(12) 0.0143(12) 0.0175(13) -0.0033(10) -0.0024(11) 0.0003(10)
    C9 0.0168(12) 0.0117(11) 0.0165(14) 0.0021(10) 0.0037(11) -0.0010(11)
    C10 0.0152(12) 0.0082(10) 0.0154(13) 0.0045(9) 0.0007(11) -0.0017(10)
    C11 0.0135(12) 0.0128(12) 0.0145(13) -0.0023(10) -0.0017(10) 0.0012(11)
    C12 0.0142(11) 0.0145(11) 0.0137(14) -0.0003(10) -0.0009(11) 0.0035(11)
    C13 0.0181(12) 0.0182(12) 0.0156(13) 0.0029(10) -0.0018(11) 0.0028(11)
    C14 0.0324(15) 0.0155(13) 0.0172(14) -0.0016(12) 0.0019(12) 0.0002(11)
    C15 0.0307(15) 0.0153(12) 0.0237(16) 0.0036(10) 0.0082(13) 0.0032(12)
    C16 0.0167(13) 0.0178(12) 0.0149(15) -0.0028(9) -0.0023(10) 0.0004(11)
    C17 0.0189(12) 0.0139(11) 0.0158(14) -0.0005(9) 0.0001(11) 0.0007(12)
    C18 0.0172(13) 0.0286(14) 0.0283(16) 0.0002(10) 0.0018(13) -0.0045(14)
    Cl1 0.0234(3) 0.0141(3) 0.0311(4) -0.0013(2) -0.0104(3) 0.0026(3)
_geom_special_details
;
 All esds (except the esd in the dihedral angle between two l.s. planes)
 are estimated using the full covariance matrix.  The cell esds are taken
 into account individually in the estimation of esds in distances, angles
 and torsion angles; correlations between esds in cell parameters are only
 used when they are defined by crystal symmetry.  An approximate (isotropic)
 treatment of cell esds is used for estimating esds involving l.s. planes.
;
loop_
    _geom_bond_atom_site_label_1
    _geom_bond_atom_site_label_2
    _geom_bond_site_symmetry_2
    _geom_bond_distance
    _geom_bond_publ_flag
    S1 C15 . 1.715(3) ?
    S1 C12 . 1.726(2) ?
    O1 C9 . 1.370(3) ?
    O1 C11 . 1.440(3) ?
    N1 C18 . 1.478(4) ?
    N1 C17 . 1.488(3) ?
    N1 H2N . 0.9700 ?
    N1 H1N . 0.9700 ?
    C1 C2 . 1.373(4) ?
    C1 C10 . 1.423(4) ?
    C1 H1 . 0.9300 ?
    C2 C3 . 1.407(4) ?
    C2 H2 . 0.9300 ?
    C3 C4 . 1.365(4) ?
    C3 H3 . 0.9300 ?
    C4 C5 . 1.419(4) ?
    C4 H4 . 0.9300 ?
    C5 C6 . 1.413(4) ?
    C5 C10 . 1.423(4) ?
    C6 C7 . 1.362(4) ?
    C6 H6 . 0.9300 ?
    C7 C8 . 1.422(4) ?
    C7 H7 . 0.9300 ?
    C8 C9 . 1.365(4) ?
    C8 H8 . 0.9300 ?
    C9 C10 . 1.434(3) ?
    C11 C12 . 1.509(4) ?
    C11 C16 . 1.531(4) ?
    C11 H11 . 0.9800 ?
    C12 C13 . 1.369(4) ?
    C13 C14 . 1.426(4) ?
    C13 H13 . 0.9300 ?
    C14 C15 . 1.353(4) ?
    C14 H14 . 0.9300 ?
    C15 H15 . 0.9300 ?
    C16 C17 . 1.523(3) ?
    C16 H161 . 0.9700 ?
    C16 H162 . 0.9700 ?
    C17 H171 . 0.9700 ?
    C17 H172 . 0.9700 ?
    C18 H183 . 0.9600 ?
    C18 H181 . 0.9600 ?
    C18 H182 . 0.9600 ?
loop_
    _geom_angle_atom_site_label_1
    _geom_angle_atom_site_label_2
    _geom_angle_atom_site_label_3
    _geom_angle_site_symmetry_1
    _geom_angle_site_symmetry_3
    _geom_angle
    _geom_angle_publ_flag
    C15 S1 C12 . . 92.03(13) ?
    C9 O1 C11 . . 118.4(2) ?
    C18 N1 C17 . . 112.7(2) ?
    C18 N1 H2N . . 109.1 ?
    C17 N1 H2N . . 109.1 ?
    C18 N1 H1N . . 109.1 ?
    C17 N1 H1N . . 109.1 ?
    H2N N1 H1N . . 107.8 ?
    C2 C1 C10 . . 120.4(2) ?
    C2 C1 H1 . . 119.8 ?
    C10 C1 H1 . . 119.8 ?
    C1 C2 C3 . . 120.4(3) ?
    C1 C2 H2 . . 119.8 ?
    C3 C2 H2 . . 119.8 ?
    C4 C3 C2 . . 120.2(2) ?
    C4 C3 H3 . . 119.9 ?
    C2 C3 H3 . . 119.9 ?
    C3 C4 C5 . . 121.6(3) ?
    C3 C4 H4 . . 119.2 ?
    C5 C4 H4 . . 119.2 ?
    C6 C5 C4 . . 122.1(2) ?
    C6 C5 C10 . . 119.8(2) ?
    C4 C5 C10 . . 118.1(2) ?
    C7 C6 C5 . . 120.4(2) ?
    C7 C6 H6 . . 119.8 ?
    C5 C6 H6 . . 119.8 ?
    C6 C7 C8 . . 120.9(3) ?
    C6 C7 H7 . . 119.5 ?
    C8 C7 H7 . . 119.5 ?
    C9 C8 C7 . . 119.9(2) ?
    C9 C8 H8 . . 120.0 ?
    C7 C8 H8 . . 120.0 ?
    C8 C9 O1 . . 125.4(2) ?
    C8 C9 C10 . . 120.9(2) ?
    O1 C9 C10 . . 113.8(2) ?
    C5 C10 C1 . . 119.4(2) ?
    C5 C10 C9 . . 118.1(2) ?
    C1 C10 C9 . . 122.5(2) ?
    O1 C11 C12 . . 111.4(2) ?
    O1 C11 C16 . . 104.0(2) ?
    C12 C11 C16 . . 113.4(2) ?
    O1 C11 H11 . . 109.3 ?
    C12 C11 H11 . . 109.3 ?
    C16 C11 H11 . . 109.3 ?
    C13 C12 C11 . . 128.3(2) ?
    C13 C12 S1 . . 110.78(19) ?
    C11 C12 S1 . . 120.89(18) ?
    C12 C13 C14 . . 112.7(2) ?
    C12 C13 H13 . . 123.6 ?
    C14 C13 H13 . . 123.6 ?
    C15 C14 C13 . . 112.6(3) ?
    C15 C14 H14 . . 123.7 ?
    C13 C14 H14 . . 123.7 ?
    C14 C15 S1 . . 111.8(2) ?
    C14 C15 H15 . . 124.1 ?
    S1 C15 H15 . . 124.1 ?
    C17 C16 C11 . . 113.9(2) ?
    C17 C16 H161 . . 108.8 ?
    C11 C16 H161 . . 108.8 ?
    C17 C16 H162 . . 108.8 ?
    C11 C16 H162 . . 108.8 ?
    H161 C16 H162 . . 107.7 ?
    N1 C17 C16 . . 112.38(19) ?
    N1 C17 H171 . . 109.1 ?
    C16 C17 H171 . . 109.1 ?
    N1 C17 H172 . . 109.1 ?
    C16 C17 H172 . . 109.1 ?
    H171 C17 H172 . . 107.9 ?
    N1 C18 H183 . . 109.5 ?
    N1 C18 H181 . . 109.5 ?
    H183 C18 H181 . . 109.5 ?
    N1 C18 H182 . . 109.5 ?
    H183 C18 H182 . . 109.5 ?
    H181 C18 H182 . . 109.5 ?
loop_
    _geom_torsion_atom_site_label_1
    _geom_torsion_atom_site_label_2
    _geom_torsion_atom_site_label_3
    _geom_torsion_atom_site_label_4
    _geom_torsion_site_symmetry_1
    _geom_torsion_site_symmetry_2
    _geom_torsion_site_symmetry_3
    _geom_torsion_site_symmetry_4
    _geom_torsion
    _geom_torsion_publ_flag
    C10 C1 C2 C3 . . . . 1.2(4) ?
    C1 C2 C3 C4 . . . . -0.7(4) ?
    C2 C3 C4 C5 . . . . -0.5(4) ?
    C3 C4 C5 C6 . . . . -179.6(2) ?
    C3 C4 C5 C10 . . . . 1.2(3) ?
    C4 C5 C6 C7 . . . . -177.4(2) ?
    C10 C5 C6 C7 . . . . 1.7(4) ?
    C5 C6 C7 C8 . . . . -0.8(4) ?
    C6 C7 C8 C9 . . . . -0.7(4) ?
    C7 C8 C9 O1 . . . . -178.9(2) ?
    C7 C8 C9 C10 . . . . 1.4(4) ?
    C11 O1 C9 C8 . . . . 3.4(3) ?
    C11 O1 C9 C10 . . . . -176.9(2) ?
    C6 C5 C10 C1 . . . . -179.9(2) ?
    C4 C5 C10 C1 . . . . -0.8(3) ?
    C6 C5 C10 C9 . . . . -1.0(3) ?
    C4 C5 C10 C9 . . . . 178.1(2) ?
    C2 C1 C10 C5 . . . . -0.4(3) ?
    C2 C1 C10 C9 . . . . -179.3(2) ?
    C8 C9 C10 C5 . . . . -0.5(3) ?
    O1 C9 C10 C5 . . . . 179.7(2) ?
    C8 C9 C10 C1 . . . . 178.3(2) ?
    O1 C9 C10 C1 . . . . -1.4(3) ?
    C9 O1 C11 C12 . . . . -76.4(3) ?
    C9 O1 C11 C16 . . . . 161.1(2) ?
    O1 C11 C12 C13 . . . . 143.3(3) ?
    C16 C11 C12 C13 . . . . -99.8(3) ?
    O1 C11 C12 S1 . . . . -40.0(3) ?
    C16 C11 C12 S1 . . . . 76.9(3) ?
    C15 S1 C12 C13 . . . . -0.6(2) ?
    C15 S1 C12 C11 . . . . -177.8(2) ?
    C11 C12 C13 C14 . . . . 177.5(2) ?
    S1 C12 C13 C14 . . . . 0.5(3) ?
    C12 C13 C14 C15 . . . . -0.2(4) ?
    C13 C14 C15 S1 . . . . -0.2(3) ?
    C12 S1 C15 C14 . . . . 0.4(2) ?
    O1 C11 C16 C17 . . . . -174.42(19) ?
    C12 C11 C16 C17 . . . . 64.5(3) ?
    C18 N1 C17 C16 . . . . 166.0(2) ?
    C11 C16 C17 N1 . . . . 70.1(3) ?
loop_
    _geom_hbond_atom_site_label_D
    _geom_hbond_atom_site_label_H
    _geom_hbond_atom_site_label_A
    _geom_hbond_site_symmetry_A
    _geom_hbond_distance_DH
    _geom_hbond_distance_HA
    _geom_hbond_distance_DA
    _geom_hbond_angle_DHA
    _geom_hbond_publ_flag
    N1 H1N Cl1 2_764 0.97 2.23 3.127(2) 154 y
    N1 H2N Cl1 1_555 0.97 2.15 3.106(2) 168 y
    C13 H13 Cl1 1_555 0.93 2.75 3.590(3) 151 y
    C15 H15 Cl1 3_465 0.93 2.86 3.685(3) 149 yes
    C18 H181 Cl1 1_554 0.96 2.83 3.634(3) 142 y
    C18 H183 S1 3_565 0.96 2.98 3.829(3) 148 yes
_shelx_space_group_comment
;
The symmetry employed for this shelxl refinement is uniquely defined
by the following loop, which should always be used as a source of
symmetry information in preference to the above space-group names.
They are only intended as comments.
;
_shelx_estimated_absorpt_T_min     0.986
_shelx_estimated_absorpt_T_max     0.997
_shelx_hkl_file
;
   0   1   0    0.08    0.28
   0   1   0   -0.06    0.34
   0  -1   0    0.37    0.34
   0  -1   0    0.18    0.33
   0   2   0 1623.00   40.94
   0   2   0 1710.00   43.16
   0   3   0    0.48    1.11
   0   3   0   -0.25    0.95
   0  -3   0   -1.50    0.90
   0  -3   0   -0.10    1.15
   0   4   0 1706.00   43.37
   0   4   0 1677.00   42.57
   0  -4   0 1591.00   40.48
   0  -4   0 1671.00   42.53
   0  -5   0   -0.84    1.43
   0  -5   0   -0.22    1.47
   0  -6   0 1992.00   50.69
   0  -6   0 1989.00   50.78
   0   7   0    0.42    1.91
   0   7   0   -1.31    1.47
   0  -7   0    3.06    2.12
   0  -7   0    0.87    1.76
   0   8   0  744.70   19.58
   0   8   0  756.50   20.00
   0  -8   0  739.40   19.69
   0  -8   0  730.20   19.24
   0   9   0   -0.48    2.00
   0   9   0    1.44    1.96
   0  -9   0    2.80    1.85
   0  -9   0    0.44    2.22
   0  10   0   76.81    3.28
   0  10   0   77.32    3.68
   0 -10   0   76.60    3.83
   0 -10   0   75.79    3.76
   0  11   0   -1.28    2.73
   0  11   0    1.21    2.00
   0 -11   0   -0.85    2.45
   0 -11   0    0.80    2.87
   0  12   0  109.80    4.38
   0  12   0  106.10    4.79
   0 -12   0  109.90    5.04
   0 -12   0  110.60    4.59
   0  13   0   -2.50    2.68
   0  13   0    0.57    2.55
   0 -13   0   -1.11    2.86
   0 -13   0   -0.66    2.91
   0  14   0 1334.00   34.48
   0  14   0 1350.00   35.23
   0 -14   0 1329.00   34.76
   0 -14   0 1297.00   34.04
   0  15   0    1.23    3.38
   0  15   0    1.08    2.59
   0 -15   0   -0.89    3.78
   0 -15   0    1.71    3.30
   0  16   0  358.90   10.53
   0  16   0  354.60   10.78
   0 -16   0  378.10   12.01
   0 -16   0  350.20   10.32
   0  17   0   -1.95    3.42
   0  17   0    4.12    3.32
   0 -17   0    3.40    3.37
   0 -17   0    4.38    4.20
   0  18   0  541.40   15.41
   0  18   0  545.30   15.00
   0 -18   0  558.70   16.40
   0 -18   0  546.60   15.30
   0  19   0   -4.21    4.39
   0  19   0   -2.61    3.26
   0 -19   0   -6.88    3.94
   0 -19   0   -2.32    4.86
  -1   0   0    0.20    0.44
  -1   0   0   -0.02    0.35
   1   0   0   -0.04    0.42
   1   0   0   -0.21    0.45
   1   1   0   16.01    0.87
   1   1   0   16.17    0.79
  -1   1   0   16.32    0.84
  -1   1   0   16.75    0.81
  -1  -1   0   17.36    0.93
  -1  -1   0   17.77    0.87
   1  -1   0   17.01    0.90
   1  -1   0   17.54    0.85
   1   2   0  707.50   18.06
   1   2   0  720.10   18.49
  -1   2   0  740.80   18.95
  -1   2   0  761.40   19.43
  -1  -2   0  717.20   18.40
  -1  -2   0  744.10   19.04
   1  -2   0  680.50   17.41
   1  -2   0  734.00   18.80
   1   3   0  417.30   10.94
   1   3   0  411.10   10.93
  -1   3   0  413.40   10.93
  -1   3   0  433.90   11.34
  -1  -3   0  418.60   11.12
  -1  -3   0  422.10   11.15
   1  -3   0  409.00   10.78
   1  -3   0  409.30   10.84
   1   4   0 2407.00   61.00
   1   4   0 2575.00   65.10
  -1   4   0 2529.00   63.93
  -1   4   0 2589.00   65.50
  -1  -4   0 2615.00   66.13
  -1  -4   0 2407.00   61.05
   1  -4   0 2550.00   64.54
   1  -4   0 2587.00   65.44
  -1  -5   0  543.70   14.40
   1  -5   0  555.70   14.77
   1  -5   0  546.60   14.49
   1   6   0   67.85    3.06
   1   6   0   65.83    2.92
  -1   6   0   66.16    3.02
  -1  -6   0   59.77    2.78
  -1  -6   0   59.78    2.87
   1  -6   0   59.67    2.66
   1  -6   0   59.57    2.78
   1   7   0  204.60    6.17
   1   7   0  192.70    6.02
  -1   7   0  195.00    6.08
  -1   7   0  198.70    6.03
  -1  -7   0  195.70    6.28
  -1  -7   0  193.50    5.89
   1  -7   0  200.70    6.27
   1  -7   0  188.40    5.84
   1   8   0    8.39    2.01
   1   8   0    7.22    1.75
  -1   8   0    8.72    1.77
  -1   8   0    9.73    2.28
  -1  -8   0    8.11    2.48
  -1  -8   0    8.38    2.01
   1  -8   0    9.21    2.04
   1  -8   0    7.14    2.11
   1   9   0  450.50   12.54
   1   9   0  452.40   12.33
  -1   9   0  447.90   12.42
  -1   9   0  455.30   12.36
  -1  -9   0  440.30   12.20
  -1  -9   0  451.90   12.78
   1  -9   0  479.90   13.45
   1  -9   0  446.30   12.35
   1  10   0   28.31    2.54
   1  10   0   34.30    3.15
  -1  10   0   39.00    2.51
  -1  10   0   31.80    2.74
  -1 -10   0   35.16    2.96
  -1 -10   0   30.93    2.85
   1 -10   0   34.98    2.75
   1 -10   0   34.75    3.24
   1  11   0  437.40   12.08
   1  11   0  436.00   12.29
  -1  11   0  424.60   11.70
  -1  11   0  450.30   12.76
  -1 -11   0  437.50   12.36
  -1 -11   0  450.10   13.00
   1 -11   0  448.70   12.81
   1 -11   0  459.90   12.92
   1  12   0  107.60    4.17
   1  12   0  108.70    4.75
  -1  12   0  101.60    4.16
  -1  12   0  101.70    4.86
  -1 -12   0  109.30    4.64
   1 -12   0  106.50    4.86
   1 -12   0  105.70    4.74
   1  13   0  196.80    6.87
   1  13   0  192.80    6.27
  -1  13   0  212.60    7.15
  -1  13   0  194.90    6.42
  -1 -13   0  184.90    6.85
  -1 -13   0  195.50    6.70
   1 -13   0  200.00    7.03
   1 -13   0  206.30    7.35
   1  14   0    1.87    2.84
   1  14   0   -0.11    2.90
  -1  14   0   -1.13    2.83
  -1  14   0    2.89    2.42
  -1 -14   0    2.33    3.95
  -1 -14   0    3.07    3.30
   1 -14   0    2.61    3.67
   1 -14   0    5.50    3.28
   1  15   0  353.80   10.38
   1  15   0  335.50   10.48
  -1  15   0  339.60   10.42
  -1  15   0  338.80    9.97
  -1 -15   0  346.80   10.35
  -1 -15   0  347.10   10.96
   1 -15   0  351.60   10.74
   1 -15   0  358.00   10.77
   1  16   0   59.69    4.39
   1  16   0   60.63    4.08
  -1  16   0   62.22    3.69
  -1  16   0   53.48    3.99
  -1 -16   0   65.51    5.59
  -1 -16   0   65.76    4.18
   1 -16   0   53.88    5.14
   1 -16   0   59.19    4.12
   1  17   0  186.20    6.89
   1  17   0  188.00    6.71
  -1  17   0  194.80    7.09
  -1  17   0  194.20    6.71
  -1 -17   0  177.30    6.52
  -1 -17   0  197.30    8.26
   1 -17   0  187.20    6.81
   1 -17   0  194.10    7.63
   1  18   0  225.50    8.08
   1  18   0  214.60    7.38
  -1  18   0  212.10    6.97
  -1  18   0  217.90    7.77
  -1 -18   0  210.80    7.42
  -1 -18   0  227.70    9.10
   1 -18   0  221.30    7.66
   1 -18   0  231.90    8.82
   1  19   0  127.20    5.35
   1  19   0  122.00    5.82
  -1  19   0  125.10    5.55
  -1  19   0  143.80    6.47
  -1 -19   0  122.30    5.48
  -1 -19   0  132.60    7.04
   1 -19   0  137.50    5.90
  -2   0   0  221.70    5.98
  -2   0   0  220.80    6.03
   2   0   0  219.30    5.94
   2   0   0  223.60    6.09
   2   1   0  371.10    9.75
  -2   1   0  383.90   10.05
  -2   1   0  347.90    9.22
  -2  -1   0  368.10    9.73
  -2  -1   0  372.00    9.82
   2  -1   0  384.00   10.11
   2  -1   0  367.90    9.69
   2   2   0 1032.00   26.36
  -2   2   0 1070.00   27.29
  -2  -2   0 1098.00   28.07
  -2  -2   0 1088.00   27.84
   2  -2   0 1082.00   27.66
   2  -2   0 1118.00   28.50
   2   3   0 2727.00   68.89
   2   3   0 2814.00   71.19
  -2   3   0 2664.00   67.36
  -2   3   0 2785.00   70.34
  -2  -3   0 2757.00   69.69
  -2  -3   0 2791.00   70.62
   2  -3   0 2817.00   71.16
   2  -3   0 2869.00   72.55
  -2  -5   0    9.35    1.49
  -2  -5   0    7.36    1.76
   2  -5   0    9.88    1.74
   2  -5   0   10.49    1.62
   2   6   0  965.40   25.17
  -2  -6   0  940.80   24.39
  -2  -6   0  943.50   24.75
   2  -6   0  946.60   24.57
   2  -6   0  942.50   24.60
   2   7   0    5.70    1.90
   2   7   0    1.63    1.88
  -2   7   0    3.67    1.84
  -2   7   0    3.58    1.77
  -2  -7   0    3.35    2.38
  -2  -7   0    1.44    1.62
   2  -7   0    1.14    1.70
   2  -7   0    1.95    1.83
   2   8   0  100.00    3.84
   2   8   0   95.44    3.89
  -2   8   0   99.23    3.85
  -2   8   0   94.68    3.56
  -2  -8   0   97.59    4.31
  -2  -8   0  102.50    3.91
   2  -8   0   97.45    4.09
   2  -8   0   98.18    3.85
   2   9   0    3.83    2.18
   2   9   0    4.82    1.84
  -2   9   0    5.57    1.79
  -2   9   0    5.67    2.07
  -2  -9   0    1.51    2.12
  -2  -9   0    5.79    2.40
   2  -9   0    5.41    2.13
   2  -9   0    2.07    2.37
   2  10   0  510.50   14.14
   2  10   0  523.10   14.18
  -2  10   0  510.90   13.83
  -2  10   0  489.10   13.64
  -2 -10   0  486.80   13.49
  -2 -10   0  515.30   14.48
   2 -10   0  519.20   14.35
   2 -10   0  516.60   14.32
   2  11   0   20.79    2.68
   2  11   0   25.41    2.87
  -2  11   0   25.57    2.81
  -2  11   0   25.44    2.41
  -2 -11   0   24.35    3.42
  -2 -11   0   25.66    2.98
   2 -11   0   19.34    3.14
   2 -11   0   21.28    2.82
   2  12   0  516.60   14.09
   2  12   0  510.50   14.35
  -2  12   0  522.60   14.16
  -2  12   0  533.00   14.84
  -2 -12   0  505.80   14.34
  -2 -12   0  517.20   14.47
   2 -12   0  520.20   14.66
   2 -12   0  513.50   14.45
   2  13   0  981.10   25.73
   2  13   0  940.30   25.03
  -2  13   0  963.50   25.56
  -2  13   0  974.50   25.54
  -2 -13   0  950.90   25.22
  -2 -13   0  976.30   26.17
   2 -13   0  984.40   26.28
   2 -13   0  956.50   25.53
   2  14   0   35.33    3.46
   2  14   0   35.97    3.98
  -2  14   0   36.64    3.34
  -2  14   0   34.29    3.76
  -2 -14   0   34.67    4.52
  -2 -14   0   29.75    3.25
   2 -14   0   37.05    4.27
   2 -14   0   27.99    3.70
   2  15   0  579.30   15.90
   2  15   0  585.90   16.41
  -2  15   0  550.30   15.62
  -2  15   0  562.60   15.34
  -2 -15   0  564.20   15.71
  -2 -15   0  560.10   16.01
   2 -15   0  579.30   16.18
   2 -15   0  543.10   15.54
   2  16   0  122.30    5.38
   2  16   0  131.00    5.20
  -2  16   0  116.50    4.87
  -2  16   0  126.30    5.66
  -2 -16   0  129.30    5.35
  -2 -16   0  127.70    6.35
   2 -16   0  131.30    6.52
   2 -16   0  121.70    5.37
   2  17   0  324.10    9.69
   2  17   0  319.10   10.04
  -2  17   0  310.80    9.91
  -2  17   0  320.50    9.63
  -2 -17   0  312.10   10.59
  -2 -17   0  307.10    9.31
   2 -17   0  328.40   10.08
   2 -17   0  303.50   10.14
   2  18   0  767.30   20.57
   2  18   0  752.20   20.59
  -2  18   0  771.80   21.01
  -2  18   0  760.50   20.27
  -2 -18   0  798.50   22.45
  -2 -18   0  783.60   20.98
   2 -18   0  764.50   20.63
   2 -18   0  779.10   21.65
   2  19   0  264.80    8.62
   2  19   0  282.20    9.55
  -2  19   0  280.10    9.23
  -2  19   0  266.10    8.34
  -2 -19   0  268.40    8.72
  -2 -19   0  292.10   10.66
   2 -19   0  289.20   10.29
   2 -19   0  282.20    9.01
  -3   0   0   -0.62    1.25
  -3   0   0   -0.19    1.19
   3   0   0    0.33    1.01
   3   0   0    0.55    1.20
   3   1   0 1604.00   40.89
   3   1   0 1524.00   38.80
  -3   1   0 1510.00   38.41
  -3  -1   0 1535.00   39.13
  -3  -1   0 1571.00   39.98
   3  -1   0 1567.00   39.91
   3  -1   0 1561.00   39.74
   3   2   0 4038.00  101.90
   3   2   0 3832.00   96.66
  -3   2   0 3805.00   96.03
  -3   2   0 3988.00  100.60
  -3  -2   0 3933.00   99.26
  -3  -2   0 3937.00   99.34
   3  -2   0 3845.00   97.01
   3   3   0 3085.00   78.03
   3   3   0 3096.00   78.39
  -3   3   0 2988.00   75.57
  -3   3   0 3091.00   78.15
  -3  -3   0 3121.00   79.03
  -3  -3   0 3225.00   81.54
   3  -3   0 3169.00   80.11
   3  -3   0 2973.00   75.22
   3   4   0 4884.00  123.10
  -3   4   0 4829.00  121.70
  -3   4   0 4884.00  123.10
  -3  -4   0 4677.00  118.10
   3  -4   0 4916.00  124.00
  -3  -5   0  428.10   11.83
  -3  -5   0  418.80   11.42
   3  -5   0  427.70   11.69
   3  -5   0  428.30   11.75
   3   6   0  176.30    5.99
  -3  -6   0  171.90    5.72
  -3  -6   0  186.60    5.79
   3  -6   0  176.80    5.70
   3  -6   0  172.90    5.55
   3   7   0 3721.00   94.28
   3   7   0 3673.00   92.92
  -3   7   0 3546.00   89.70
  -3   7   0 3670.00   92.92
  -3  -7   0 3709.00   93.81
  -3  -7   0 3652.00   92.69
   3  -7   0 3626.00   91.80
   3  -7   0 3591.00   90.96
   3   8   0    0.71    2.02
   3   8   0    0.93    2.05
  -3   8   0    0.18    1.88
  -3   8   0    0.80    1.69
  -3  -8   0    4.12    2.58
  -3  -8   0   -0.51    2.02
   3  -8   0    3.57    1.95
   3  -8   0    1.69    2.41
   3   9   0  154.00    5.64
   3   9   0  138.10    4.73
  -3   9   0  142.10    5.15
  -3   9   0  149.00    5.00
  -3  -9   0  156.10    5.30
  -3  -9   0  153.90    5.69
   3  -9   0  151.60    5.34
   3  -9   0  150.60    5.35
   3  10   0  142.90    5.01
   3  10   0  136.30    5.25
  -3  10   0  144.60    4.95
  -3  10   0  135.60    5.25
  -3 -10   0  139.30    5.09
  -3 -10   0  128.20    5.17
   3 -10   0  137.30    5.14
   3 -10   0  137.00    5.19
   3  11   0  175.40    5.74
   3  11   0  193.40    6.76
  -3  11   0  184.90    6.24
  -3  11   0  173.50    5.71
  -3 -11   0  180.70    6.45
   3 -11   0  177.50    6.43
   3 -11   0  185.00    6.26
   3  12   0    6.31    2.63
   3  12   0    3.95    3.26
  -3  12   0    3.55    2.59
  -3  12   0    4.97    2.14
  -3 -12   0    6.00    3.07
  -3 -12   0    1.80    3.47
   3 -12   0    8.25    2.88
   3 -12   0    2.55    3.01
   3  13   0  197.20    6.94
   3  13   0  183.70    6.31
  -3  13   0  201.40    6.92
  -3  13   0  191.10    6.39
  -3 -13   0  214.60    7.82
  -3 -13   0  190.30    6.66
   3 -13   0  197.10    7.02
   3 -13   0  194.20    6.88
   3  14   0   30.65    3.41
   3  14   0   28.17    3.57
  -3  14   0   34.76    2.95
  -3  14   0   27.58    3.39
  -3 -14   0   30.00    3.74
  -3 -14   0   33.29    4.52
   3 -14   0   34.23    3.67
   3 -14   0   37.52    3.74
   3  15   0  137.00    5.41
   3  15   0  131.20    5.52
  -3  15   0  132.10    5.07
  -3  15   0  140.20    5.96
  -3 -15   0  134.20    6.28
  -3 -15   0  141.50    5.57
   3 -15   0  151.80    6.61
   3 -15   0  140.20    5.81
   3  16   0    8.37    3.38
   3  16   0   16.81    4.10
  -3  16   0    8.44    2.94
  -3  16   0   12.54    3.38
  -3 -16   0    8.59    4.86
  -3 -16   0   10.16    3.44
   3 -16   0    8.30    3.13
   3 -16   0    4.55    4.53
   3  17   0  324.30    9.77
   3  17   0  320.80   10.26
  -3  17   0  300.10    9.04
  -3  17   0  308.70    9.68
  -3 -17   0  324.20   10.96
  -3 -17   0  316.20    9.64
   3 -17   0  322.50   10.85
   3 -17   0  315.60    9.79
   3  18   0   41.60    4.23
   3  18   0   40.28    4.07
  -3  18   0   40.92    4.18
  -3  18   0   42.82    3.55
  -3 -18   0   46.03    4.11
  -3 -18   0   40.40    5.99
   3 -18   0   38.92    5.62
   3 -18   0   36.47    3.76
   3  19   0  118.80    6.17
   3  19   0  121.50    5.52
  -3  19   0  138.40    5.47
  -3  19   0  118.30    6.14
  -3 -19   0  129.60    6.89
  -3 -19   0  127.80    5.79
   3 -19   0  117.90    6.38
   3 -19   0  134.40    5.75
  -4   0   0 3944.00   99.60
   4   0   0 3907.00   98.70
   4   1   0  188.40    5.74
   4   1   0  199.60    5.96
  -4   1   0  198.70    5.94
  -4   1   0  202.30    5.95
  -4  -1   0  208.20    6.17
  -4  -1   0  196.40    5.86
   4  -1   0  186.10    5.60
   4  -1   0  185.40    5.66
   4   2   0 1616.00   41.34
   4   2   0 1611.00   41.26
  -4   2   0 1664.00   42.52
  -4   2   0 1708.00   43.59
  -4  -2   0 1656.00   42.32
  -4  -2   0 1731.00   44.31
   4  -2   0 1766.00   45.09
   4  -2   0 1709.00   43.65
   4   3   0 3606.00   91.18
   4   3   0 3701.00   93.68
  -4   3   0 3727.00   94.18
  -4   3   0 3613.00   91.39
  -4  -3   0 3870.00   97.82
  -4  -3   0 3743.00   94.75
   4  -3   0 3741.00   94.55
   4  -3   0 3701.00   93.59
   4   4   0   16.08    2.20
   4   4   0   17.09    2.05
  -4   4   0   21.46    1.89
  -4   4   0   15.66    1.83
  -4  -4   0   16.45    2.05
  -4  -4   0   16.37    2.26
   4  -4   0   22.04    1.96
   4  -4   0   15.12    1.84
  -4  -5   0  306.90    8.73
  -4  -5   0  311.50    9.03
   4  -5   0  300.20    8.59
   4  -5   0  302.60    8.70
   4   6   0  223.40    7.18
  -4   6   0  237.80    7.14
  -4   6   0  238.30    7.06
  -4  -6   0  213.50    6.90
  -4  -6   0  230.30    6.92
   4  -6   0  218.80    6.69
   4  -6   0  217.50    6.77
   4   7   0  509.00   14.11
   4   7   0  532.50   14.43
  -4   7   0  556.10   14.95
  -4   7   0  520.40   14.24
  -4  -7   0  545.30   14.76
  -4  -7   0  528.20   14.62
   4  -7   0  521.30   14.28
   4  -7   0  530.20   14.47
   4   8   0    4.90    2.06
  -4   8   0    6.00    2.21
  -4   8   0    5.95    1.89
  -4  -8   0    5.32    2.30
  -4  -8   0   10.31    2.48
   4  -8   0    6.44    2.12
   4  -8   0    4.81    2.43
   4   9   0   67.20    3.66
   4   9   0   73.27    3.45
  -4   9   0   66.90    3.12
  -4   9   0   69.72    3.75
  -4  -9   0   71.38    3.81
  -4  -9   0   65.66    3.58
   4  -9   0   74.57    3.89
   4  -9   0   68.81    3.47
   4  10   0   97.73    3.92
   4  10   0   85.97    4.43
  -4  10   0   85.94    3.99
  -4  10   0   84.19    3.66
  -4 -10   0   87.54    4.62
  -4 -10   0   84.50    3.94
   4 -10   0   86.28    4.22
   4 -10   0   91.30    4.27
   4  11   0 1120.00   29.44
   4  11   0 1119.00   29.10
  -4  11   0 1137.00   29.49
  -4  11   0 1104.00   28.96
  -4 -11   0 1126.00   29.63
  -4 -11   0 1144.00   29.94
   4 -11   0 1112.00   29.09
   4 -11   0 1105.00   29.16
   4  12   0  282.10    9.02
   4  12   0  268.80    8.18
  -4  12   0  277.60    8.70
  -4  12   0  274.10    8.20
  -4 -12   0  272.90    8.64
  -4 -12   0  269.80    8.75
   4 -12   0  273.20    8.48
   4 -12   0  260.60    8.39
   4  13   0  168.60    5.91
   4  13   0  173.90    6.73
  -4  13   0  177.40    6.41
  -4  13   0  165.80    5.69
  -4 -13   0  176.80    6.36
  -4 -13   0  169.70    6.60
   4 -13   0  175.60    6.63
   4 -13   0  158.00    6.38
   4  14   0  360.40   10.54
   4  14   0  381.30   11.51
  -4  14   0  353.00   10.26
  -4  14   0  361.50   10.89
  -4 -14   0  362.30   11.36
  -4 -14   0  354.50   10.82
   4 -14   0  357.90   10.89
   4 -14   0  355.90   10.88
   4  15   0   42.51    3.81
   4  15   0   44.83    4.38
  -4  15   0   41.33    3.19
  -4  15   0   44.83    3.82
  -4 -15   0   43.25    3.79
  -4 -15   0   41.15    5.01
   4 -15   0   39.86    3.61
   4 -15   0   41.49    4.54
   4  16   0   81.80    4.34
   4  16   0   80.90    5.24
  -4  16   0   88.34    4.77
  -4  16   0   93.72    4.71
  -4 -16   0   95.81    5.68
  -4 -16   0   78.86    4.16
   4 -16   0   89.61    4.91
   4 -16   0   90.59    5.86
   4  17   0  974.80   25.71
   4  17   0  986.70   26.33
  -4  17   0  972.40   26.02
  -4  17   0 1026.00   26.88
  -4 -17   0  995.10   26.20
  -4 -17   0  985.60   26.82
   4 -17   0  991.40   26.81
   4 -17   0  968.30   25.74
   4  18   0   22.03    3.96
   4  18   0   19.62    3.90
  -4  18   0   17.31    3.95
  -4  18   0   21.49    3.78
  -4 -18   0   15.43    5.51
  -4 -18   0   14.54    3.30
   4 -18   0   18.70    4.72
   4 -18   0   23.12    3.81
   4  19   0   20.29    4.34
   4  19   0   21.22    4.11
  -4  19   0   22.65    4.98
  -4  19   0   20.10    4.16
  -4 -19   0   19.34    3.71
  -4 -19   0   12.22    5.06
   4 -19   0   20.75    4.88
   4 -19   0   20.33    4.61
  -5   0   0    0.41    1.67
  -5   0   0    0.56    1.66
   5   0   0    0.55    1.66
   5   0   0    1.46    1.71
   5   1   0   45.43    2.53
   5   1   0   42.03    2.55
  -5   1   0   42.55    2.47
  -5  -1   0   40.52    2.48
  -5  -1   0   45.93    2.54
   5  -1   0   43.37    2.55
   5  -1   0   50.08    2.48
   5   2   0  486.30   13.22
   5   2   0  464.50   12.68
  -5   2   0  484.90   13.15
  -5   2   0  455.90   12.44
  -5  -2   0  489.60   13.36
  -5  -2   0  481.00   13.04
   5  -2   0  476.80   12.99
   5  -2   0  475.40   12.91
   5   3   0  150.00    5.17
   5   3   0  134.70    4.63
  -5   3   0  142.60    4.83
  -5   3   0  145.60    4.86
  -5  -3   0  142.80    4.86
  -5  -3   0  135.90    4.76
   5  -3   0  145.80    4.86
   5  -3   0  141.10    4.69
   5   4   0  136.60    4.93
   5   4   0  132.80    4.68
  -5   4   0  141.60    4.82
  -5   4   0  145.70    4.87
  -5  -4   0  131.80    4.85
  -5  -4   0  135.70    4.78
   5  -4   0  140.90    4.79
   5  -4   0  142.40    4.87
  -5  -5   0 4478.00  113.30
  -5  -5   0 4596.00  116.10
   5  -5   0 4579.00  115.70
   5  -5   0 4521.00  114.30
   5   6   0 1916.00   49.44
  -5   6   0 1961.00   50.19
  -5   6   0 1924.00   49.15
  -5  -6   0 1927.00   49.56
  -5  -6   0 1797.00   46.03
   5  -6   0 1805.00   46.32
   5  -6   0 1874.00   48.04
   5   7   0  427.60   12.25
   5   7   0  419.80   11.80
  -5   7   0  417.40   11.79
  -5   7   0  405.50   11.27
  -5  -7   0  420.00   12.15
  -5  -7   0  428.80   12.03
   5  -7   0  420.00   11.84
   5  -7   0  422.50   11.97
   5   8   0 1088.00   28.71
   5   8   0 1191.00   30.96
  -5   8   0 1162.00   30.12
  -5   8   0 1190.00   31.09
  -5  -8   0 1205.00   31.59
  -5  -8   0 1213.00   31.59
   5  -8   0 1178.00   30.78
   5  -8   0 1129.00   29.48
   5   9   0   45.85    3.25
   5   9   0   40.27    3.30
  -5   9   0   41.49    3.02
  -5   9   0   39.66    2.68
  -5  -9   0   43.28    3.18
  -5  -9   0   48.36    3.35
   5  -9   0   48.94    3.35
   5  -9   0   38.67    2.95
   5  10   0   28.70    2.67
   5  10   0   31.63    3.22
  -5  10   0   36.59    3.08
  -5  10   0   28.03    2.46
  -5 -10   0   31.42    3.25
  -5 -10   0   29.21    3.64
   5 -10   0   29.07    3.13
   5 -10   0   34.05    3.01
   5  11   0 1097.00   28.67
   5  11   0 1079.00   28.51
  -5  11   0 1087.00   28.57
  -5  11   0 1053.00   27.40
  -5 -11   0 1062.00   28.03
  -5 -11   0 1094.00   29.04
   5 -11   0 1113.00   29.25
   5 -11   0 1067.00   28.34
   5  12   0  385.90   11.18
   5  12   0  375.20   11.22
  -5  12   0  382.00   10.86
  -5  12   0  368.60   10.83
  -5 -12   0  382.90   11.60
  -5 -12   0  369.20   10.86
   5 -12   0  382.60   11.30
   5 -12   0  372.10   11.18
   5  13   0  371.00   10.82
   5  13   0  375.30   11.43
  -5  13   0  380.40   10.93
  -5  13   0  386.70   11.45
  -5 -13   0  372.90   11.07
  -5 -13   0  361.10   11.05
   5 -13   0  360.00   11.18
   5 -13   0  369.60   11.03
   5  14   0  166.20    6.17
   5  14   0  141.40    6.08
  -5  14   0  156.90    5.60
  -5  14   0  148.50    5.88
  -5 -14   0  147.50    5.86
  -5 -14   0  143.70    6.52
   5 -14   0  148.10    6.05
   5 -14   0  164.50    6.35
   5  15   0  232.30    7.71
   5  15   0  211.10    7.81
  -5  15   0  213.70    7.07
  -5  15   0  210.50    7.52
  -5 -15   0  207.90    7.91
  -5 -15   0  224.90    7.38
   5 -15   0  223.60    7.45
   5 -15   0  219.40    7.83
   5  16   0  399.00   11.71
   5  16   0  401.80   11.95
  -5  16   0  388.10   11.70
  -5  16   0  385.80   11.12
  -5 -16   0  382.50   11.26
  -5 -16   0  381.10   12.16
   5 -16   0  362.40   11.04
   5 -16   0  388.40   12.05
   5  17   0   61.63    5.11
   5  17   0   63.22    4.35
  -5  17   0   63.37    4.97
  -5  17   0   63.36    4.28
  -5 -17   0   66.18    4.09
  -5 -17   0   56.66    5.28
   5 -17   0   65.07    4.33
   5 -17   0   47.24    5.47
   5  18   0  109.20    5.47
   5  18   0  123.20    5.84
  -5  18   0  116.40    5.65
  -5  18   0  108.70    5.21
  -5 -18   0  104.10    4.81
  -5 -18   0   94.79    6.72
   5 -18   0  109.00    5.38
   5 -18   0  108.10    6.20
  -6   0   0 1211.00   31.43
  -6   0   0 1298.00   33.58
   6   0   0 1223.00   31.76
   6   0   0 1237.00   32.06
   6   1   0 1071.00   27.98
   6   1   0 1135.00   29.58
  -6   1   0 1063.00   27.69
  -6   1   0 1089.00   28.37
  -6  -1   0 1096.00   28.53
  -6  -1   0 1090.00   28.39
   6  -1   0 1053.00   27.48
   6  -1   0 1085.00   28.21
   6   2   0  974.80   25.55
   6   2   0  996.50   26.13
  -6   2   0  964.50   25.23
  -6   2   0  948.60   24.82
  -6  -2   0  928.60   24.33
  -6  -2   0  994.10   26.01
   6  -2   0 1025.00   26.70
   6  -2   0  971.50   25.45
   6   3   0  563.70   15.34
   6   3   0  560.10   15.23
  -6   3   0  574.00   15.55
  -6   3   0  552.40   14.99
  -6  -3   0  573.80   15.69
  -6  -3   0  532.90   14.45
   6  -3   0  572.60   15.43
   6  -3   0  564.20   15.31
   6   4   0   82.65    3.68
   6   4   0   77.45    3.63
  -6   4   0   83.49    3.64
  -6   4   0   98.34    4.10
  -6  -4   0   82.36    3.90
  -6  -4   0   81.60    3.58
   6  -4   0   81.80    3.53
   6  -4   0   83.99    3.70
  -6  -5   0 1330.00   34.50
  -6  -5   0 1276.00   33.32
   6  -5   0 1265.00   32.87
   6   6   0 1838.00   47.61
   6   6   0 1942.00   49.92
  -6   6   0 1845.00   47.26
  -6   6   0 1890.00   48.58
  -6  -6   0 1754.00   45.28
  -6  -6   0 1737.00   44.68
   6  -6   0 1805.00   46.39
   6  -6   0 1830.00   47.02
   6   7   0   67.58    4.02
   6   7   0   55.05    3.37
  -6   7   0   64.11    3.49
  -6   7   0   61.14    3.10
  -6  -7   0   63.43    3.87
  -6  -7   0   55.91    3.31
   6  -7   0   62.97    3.56
   6  -7   0   59.31    3.26
   6   8   0    1.95    2.54
   6   8   0    4.99    2.75
  -6   8   0    3.74    2.41
  -6   8   0    2.67    2.29
  -6  -8   0    1.97    2.79
  -6  -8   0    5.18    2.30
   6  -8   0    3.70    2.26
   6  -8   0    5.98    2.50
   6   9   0  456.50   12.67
   6   9   0  450.60   13.00
  -6   9   0  487.90   13.35
  -6  -9   0  457.50   13.08
  -6  -9   0  458.30   13.06
   6  -9   0  465.50   13.29
   6  -9   0  479.60   13.39
   6  10   0 1537.00   39.66
   6  10   0 1554.00   40.46
  -6  10   0 1487.00   38.29
  -6  10   0 1510.00   39.20
  -6 -10   0 1549.00   40.14
  -6 -10   0 1576.00   40.89
   6 -10   0 1488.00   38.75
   6 -10   0 1470.00   38.08
   6  11   0   28.22    3.01
   6  11   0   23.19    3.69
  -6  11   0   25.52    2.88
  -6  11   0   26.88    3.28
  -6 -11   0   26.15    2.99
  -6 -11   0   27.51    4.02
   6 -11   0   23.83    3.49
   6 -11   0   23.44    3.35
   6  12   0  145.90    5.88
   6  12   0  144.50    5.74
  -6  12   0  148.90    5.46
  -6  12   0  154.20    5.93
  -6 -12   0  152.80    6.55
  -6 -12   0  140.70    5.68
   6 -12   0  148.00    5.72
   6 -12   0  144.80    6.10
   6  13   0  837.60   22.71
   6  13   0  807.70   21.60
  -6  13   0  822.70   21.79
  -6  13   0  816.50   22.12
  -6 -13   0  803.70   22.08
  -6 -13   0  813.90   21.96
   6 -13   0  819.20   22.09
   6 -13   0  811.40   22.15
   6  14   0  182.30    7.18
   6  14   0  171.10    6.28
  -6  14   0  162.20    6.48
  -6  14   0  167.90    5.98
  -6 -14   0  182.20    7.30
   6 -14   0  182.90    6.78
   6 -14   0  165.40    6.50
   6  15   0  301.20    9.51
  -6  15   0  287.40    8.85
  -6  15   0  293.40    9.30
  -6 -15   0  306.40    9.22
  -6 -15   0  294.70   10.39
   6 -15   0  297.60    9.23
   6 -15   0  276.70    9.49
   6  16   0   19.14    4.09
   6  16   0   26.86    4.01
  -6  16   0   26.32    3.90
  -6  16   0   28.78    3.17
  -6 -16   0   30.82    4.70
  -6 -16   0   29.75    3.87
   6 -16   0   27.68    3.88
   6 -16   0   28.84    4.47
   6  17   0   93.22    5.02
   6  17   0   80.21    5.54
  -6  17   0   78.14    5.33
  -6  17   0   79.66    4.61
  -6 -17   0   84.71    5.97
  -6 -17   0   88.91    4.54
   6 -17   0   88.22    6.02
   6 -17   0   78.07    4.66
   6  18   0   -0.48    4.14
   6  18   0    2.47    4.10
  -6  18   0   -0.11    4.74
  -6  18   0    2.96    3.88
  -6 -18   0   -3.88    4.80
  -6 -18   0   -0.66    3.33
   6 -18   0   -3.61    3.80
   6 -18   0   -0.52    4.30
  -7   0   0    1.08    1.87
  -7   0   0   -0.07    2.16
   7   0   0    2.54    2.23
   7   0   0   -0.01    2.22
   7   1   0  278.30    8.43
   7   1   0  286.70    8.62
  -7   1   0  293.00    8.72
  -7   1   0  290.50    8.62
  -7  -1   0  287.90    8.62
  -7  -1   0  294.00    8.68
   7  -1   0  285.40    8.54
   7  -1   0  287.40    8.62
   7   2   0  663.60   17.93
   7   2   0  641.90   17.41
  -7   2   0  619.70   16.78
  -7   2   0  668.00   17.92
  -7  -2   0  676.00   18.22
  -7  -2   0  654.00   17.65
   7  -2   0  649.60   17.50
   7  -2   0  655.00   17.72
   7   3   0 2830.00   72.06
   7   3   0 2897.00   73.83
  -7   3   0 2794.00   71.20
  -7   3   0 2925.00   74.35
  -7  -3   0 2906.00   73.97
  -7  -3   0 2886.00   73.54
   7  -3   0 3045.00   77.44
   7  -3   0 2888.00   73.51
   7   4   0  701.00   19.04
   7   4   0  675.60   18.24
  -7   4   0  749.50   20.19
  -7  -4   0  687.60   18.57
  -7  -4   0  709.90   19.23
   7  -4   0  681.00   18.31
   7  -4   0  686.80   18.53
  -7  -5   0  145.70    5.50
  -7  -5   0  142.50    5.44
   7  -5   0  147.90    5.35
   7  -5   0  145.10    5.20
   7   6   0   -0.69    2.63
   7   6   0    1.46    2.58
  -7   6   0    4.58    2.51
  -7   6   0    6.22    2.34
  -7  -6   0    3.82    2.38
  -7  -6   0    6.64    2.93
   7  -6   0    4.00    2.18
   7  -6   0    2.94    2.54
   7   7   0  498.10   14.15
   7   7   0  503.30   13.97
  -7   7   0  479.70   13.23
  -7   7   0  508.10   14.32
  -7  -7   0  500.40   14.08
  -7  -7   0  472.70   13.27
   7  -7   0  496.00   13.80
   7  -7   0  504.30   14.22
   7   8   0  772.40   20.63
   7   8   0  815.60   22.05
  -7   8   0  781.20   20.65
  -7   8   0  814.20   21.80
  -7  -8   0  808.60   21.74
  -7  -8   0  785.90   21.24
   7  -8   0  821.30   22.20
   7  -8   0  789.40   21.05
   7   9   0   44.30    3.48
   7   9   0   46.64    3.67
  -7   9   0   45.72    3.21
  -7   9   0   52.05    3.52
  -7  -9   0   48.03    3.40
  -7  -9   0   42.80    3.87
   7  -9   0   48.92    3.59
   7  -9   0   47.41    3.74
   7  10   0 1619.00   41.77
   7  10   0 1582.00   41.25
  -7  10   0 1629.00   41.92
  -7  10   0 1593.00   41.29
  -7 -10   0 1661.00   43.15
  -7 -10   0 1672.00   43.33
   7 -10   0 1537.00   39.80
   7 -10   0 1611.00   41.95
   7  11   0   73.94    4.33
   7  11   0   71.90    4.59
  -7  11   0   76.96    4.35
  -7  11   0   73.24    3.72
  -7 -11   0   64.38    4.26
  -7 -11   0   69.86    4.85
   7 -11   0   74.19    4.56
   7 -11   0   64.62    4.19
   7  12   0  404.20   11.74
   7  12   0  377.90   11.58
  -7  12   0  403.80   11.52
  -7  12   0  388.60   11.48
  -7 -12   0  417.20   12.62
  -7 -12   0  390.30   11.50
   7 -12   0  402.80   11.83
   7 -12   0  388.70   11.71
   7  13   0  361.50   11.20
   7  13   0  383.40   11.38
  -7  13   0  398.80   11.82
  -7  13   0  396.50   11.32
  -7 -13   0  386.30   12.10
  -7 -13   0  375.60   10.97
   7 -13   0  378.70   11.22
   7 -13   0  408.70   12.01
   7  14   0   17.06    3.71
   7  14   0   15.01    4.21
  -7  14   0   20.75    3.32
  -7  14   0   15.84    3.34
  -7 -14   0   21.52    4.85
  -7 -14   0   16.73    3.27
   7 -14   0   14.89    3.66
   7 -14   0   17.56    3.54
   7  15   0   41.75    3.83
   7  15   0   34.37    4.70
  -7  15   0   51.88    3.94
  -7  15   0   46.29    4.29
  -7 -15   0   50.48    5.08
  -7 -15   0   50.48    3.73
   7 -15   0   45.73    4.99
   7 -15   0   47.76    4.39
   7  16   0    7.33    4.02
   7  16   0    9.16    4.33
  -7  16   0    8.59    3.59
  -7  16   0    7.64    2.97
  -7 -16   0    5.02    3.64
  -7 -16   0    9.73    5.31
   7 -16   0   14.20    4.47
   7 -16   0    8.11    3.76
   7  17   0  391.30   11.78
   7  17   0  405.90   12.34
  -7  17   0  387.60   11.30
  -7  17   0  385.80   11.86
  -7 -17   0  396.20   11.55
  -7 -17   0  408.70   13.00
   7 -17   0  377.40   11.82
   7 -17   0  377.10   11.21
  -8   0   0 1372.00   35.67
  -8   0   0 1376.00   35.84
   8   0   0 1272.00   33.21
   8   0   0 1332.00   34.80
   8   1   0  535.30   14.86
   8   1   0  521.00   14.66
  -8   1   0  509.10   14.12
  -8   1   0  554.30   15.33
  -8  -1   0  505.30   14.10
  -8  -1   0  535.20   14.81
   8  -1   0  513.60   14.32
   8  -1   0  530.20   14.75
   8   2   0  882.40   23.62
   8   2   0  867.90   23.13
  -8   2   0  877.50   23.21
  -8   2   0  851.60   22.82
  -8  -2   0  864.90   23.02
  -8  -2   0  886.40   23.53
   8  -2   0  870.10   23.13
   8  -2   0  872.70   23.26
   8   3   0 1087.00   28.77
   8   3   0 1082.00   28.42
  -8   3   0 1079.00   28.27
  -8   3   0 1093.00   28.82
  -8  -3   0 1091.00   28.70
  -8  -3   0 1017.00   26.78
   8  -3   0  995.60   26.26
   8  -3   0 1092.00   28.66
   8   4   0  688.50   18.64
   8   4   0  684.80   18.81
  -8  -4   0  709.30   19.21
  -8  -4   0  651.50   17.70
   8  -4   0  674.20   18.22
   8  -4   0  687.40   18.67
  -8  -5   0  137.00    5.47
  -8  -5   0  137.30    5.31
   8  -5   0  136.20    5.38
   8  -5   0  140.40    5.15
   8   6   0   18.18    3.26
   8   6   0   30.09    3.28
  -8   6   0   22.88    2.72
  -8   6   0   20.31    3.11
  -8  -6   0   20.71    3.34
  -8  -6   0   24.52    2.96
   8  -6   0   22.18    2.65
   8  -6   0   21.23    3.15
   8   7   0    3.83    3.37
   8   7   0    2.70    2.69
  -8   7   0    1.88    2.37
  -8   7   0    1.30    2.99
  -8  -7   0    1.03    2.96
  -8  -7   0    2.09    2.99
   8  -7   0    2.15    2.40
   8  -7   0    1.36    2.91
   8   8   0   77.26    3.85
   8   8   0   71.71    4.40
  -8   8   0   68.97    3.67
  -8   8   0   81.93    4.47
  -8  -8   0   74.59    4.00
  -8  -8   0   76.14    4.56
   8  -8   0   68.45    3.96
   8  -8   0   68.29    4.21
   8   9   0  252.40    8.49
   8   9   0  258.50    8.25
  -8   9   0  260.40    8.05
  -8   9   0  251.50    8.35
  -8  -9   0  249.20    8.45
  -8  -9   0  262.80    8.43
   8  -9   0  248.90    7.89
   8  -9   0  251.20    8.33
   8  10   0    0.38    3.53
   8  10   0   -0.70    2.66
  -8  10   0    4.93    2.91
  -8  10   0    2.93    3.31
  -8 -10   0   -1.05    2.90
  -8 -10   0    4.86    3.29
   8 -10   0    4.56    3.30
   8 -10   0    1.53    3.01
   8  11   0 1019.00   27.30
   8  11   0  986.60   26.16
  -8  11   0 1024.00   27.27
  -8  11   0 1039.00   27.25
  -8 -11   0 1050.00   27.92
  -8 -11   0 1040.00   27.80
   8 -11   0 1011.00   26.80
   8 -11   0 1025.00   27.43
   8  12   0  178.60    6.40
  -8  12   0  173.90    6.23
  -8  12   0  175.50    6.61
  -8 -12   0  166.20    6.65
  -8 -12   0  180.50    6.32
   8 -12   0  170.70    6.35
   8 -12   0  184.00    6.93
   8  13   0    2.35    3.65
   8  13   0   -2.97    3.54
  -8  13   0    0.50    2.60
  -8  13   0   -3.85    3.45
  -8 -13   0   -5.30    3.08
  -8 -13   0    0.95    4.42
   8 -13   0   -0.42    3.26
   8 -13   0    0.11    3.67
   8  14   0  406.20   12.40
   8  14   0  399.90   11.87
  -8  14   0  412.20   11.74
  -8  14   0  405.10   12.17
  -8 -14   0  402.40   12.81
  -8 -14   0  409.60   11.86
   8 -14   0  397.70   11.72
   8 -14   0  419.10   12.68
   8  15   0  218.10    7.93
   8  15   0  212.80    7.34
  -8  15   0  214.90    7.83
  -8  15   0  207.30    7.10
  -8 -15   0  212.40    7.22
  -8 -15   0  214.60    8.38
   8 -15   0  214.60    7.59
   8 -15   0  216.30    8.10
   8  16   0   47.50    4.55
   8  16   0   40.90    5.24
  -8  16   0   49.40    4.03
  -8  16   0   46.91    4.28
  -8 -16   0   47.64    4.07
  -8 -16   0   32.03    5.84
   8 -16   0   38.13    4.26
   8 -16   0   43.62    4.65
   8  17   0   17.32    3.96
   8  17   0   23.06    4.97
  -8  17   0   16.28    4.65
  -8  17   0   18.65    3.42
  -8 -17   0   19.56    4.19
  -8 -17   0   16.01    5.05
   8 -17   0   15.45    4.57
   8 -17   0   24.23    5.19
  -9   0   0    2.34    2.56
  -9   0   0    2.61    2.42
   9   0   0   -0.09    2.54
   9   0   0    3.67    2.66
   9   1   0  634.60   17.66
   9   1   0  662.20   18.06
  -9   1   0  680.50   18.65
  -9   1   0  692.40   18.75
  -9  -1   0  693.00   18.96
  -9  -1   0  697.80   18.92
   9  -1   0  689.80   18.72
   9  -1   0  683.20   18.68
   9   2   0  483.60   13.68
   9   2   0  466.50   13.46
  -9   2   0  476.90   13.62
  -9   2   0  482.90   13.50
  -9  -2   0  479.40   13.57
  -9  -2   0  472.10   13.28
   9  -2   0  482.50   13.58
   9  -2   0  458.20   13.14
   9   3   0  872.00   23.27
   9   3   0  827.30   22.43
  -9   3   0  874.20   23.58
  -9   3   0  855.40   22.81
  -9  -3   0  861.90   23.19
  -9  -3   0  832.90   22.32
   9  -3   0  868.20   23.09
   9  -3   0  863.20   23.20
   9   4   0   86.56    4.85
   9   4   0   79.51    3.98
  -9  -4   0   93.06    4.28
  -9  -4   0   93.03    4.52
   9  -4   0   90.53    4.65
   9  -4   0   96.75    4.27
  -9  -5   0  335.20   10.05
  -9  -5   0  337.70   10.20
   9  -5   0  324.80   10.00
   9  -5   0  330.60    9.75
  -9   6   0  291.10    8.86
  -9   6   0  298.90    9.49
  -9  -6   0  292.50    9.19
  -9  -6   0  319.90    9.84
   9  -6   0  298.60    9.08
   9  -6   0  289.60    9.09
   9   7   0    2.26    2.50
   9   7   0    3.61    3.58
  -9   7   0   -1.47    2.97
  -9   7   0    1.26    2.42
  -9  -7   0   -0.18    2.71
  -9  -7   0    2.31    3.18
   9  -7   0    2.15    3.07
   9  -7   0    5.11    2.73
   9   8   0  321.70    9.78
   9   8   0  328.30   10.27
  -9   8   0  334.00    9.85
  -9   8   0  345.00   10.50
  -9  -8   0  336.40   10.29
  -9  -8   0  331.60   10.43
   9  -8   0  341.60   10.59
   9  -8   0  335.80   10.08
   9   9   0  513.50   14.80
   9   9   0  499.10   14.07
  -9   9   0  510.50   14.15
  -9   9   0  501.70   14.34
  -9  -9   0  523.30   14.87
  -9  -9   0  508.10   14.78
   9  -9   0  531.60   15.24
   9  -9   0  490.40   13.95
   9  10   0  263.70    8.41
   9  10   0  256.80    8.74
  -9  10   0  251.00    7.96
  -9  10   0  250.90    8.39
  -9 -10   0  248.30    8.64
  -9 -10   0  262.80    8.72
   9 -10   0  260.10    8.42
   9 -10   0  264.90    8.91
   9  11   0   12.21    3.77
   9  11   0   13.28    4.00
  -9  11   0   14.22    2.86
  -9  11   0   22.41    3.79
  -9 -11   0   15.36    4.39
  -9 -11   0   14.21    3.48
   9 -11   0   14.51    3.30
   9 -11   0   16.49    3.72
   9  12   0  108.60    4.99
   9  12   0   98.31    5.39
  -9  12   0  117.00    5.77
  -9  12   0  110.70    4.92
  -9 -12   0  110.40    4.99
  -9 -12   0  100.80    5.71
   9 -12   0  111.80    5.00
   9 -12   0  113.70    5.65
   9  13   0   18.31    3.44
   9  13   0   16.51    3.71
  -9  13   0   21.02    3.54
  -9  13   0   27.43    4.06
  -9 -13   0   24.69    3.25
  -9 -13   0   12.24    5.13
   9 -13   0   21.62    4.05
   9 -13   0   22.98    4.41
   9  14   0   31.57    4.86
   9  14   0   25.05    3.71
  -9  14   0   29.75    4.36
  -9  14   0   32.58    3.76
  -9 -14   0   25.64    5.45
  -9 -14   0   29.00    3.70
   9 -14   0   27.53    4.10
   9 -14   0   25.17    4.64
   9  15   0  107.10    5.18
   9  15   0  117.00    6.26
  -9  15   0  109.60    5.83
  -9  15   0  117.50    5.23
  -9 -15   0  104.80    6.38
  -9 -15   0  121.80    5.31
   9 -15   0  120.40    6.44
   9 -15   0  126.00    5.96
   9  16   0  121.00    6.65
   9  16   0  124.10    6.21
  -9  16   0  129.30    6.57
  -9  16   0  123.00    5.56
  -9 -16   0  120.70    5.25
  -9 -16   0  111.50    7.27
   9 -16   0  123.40    5.71
   9 -16   0  120.60    6.64
 -10   0   0 1510.00   39.21
 -10   0   0 1484.00   38.81
  10   0   0 1490.00   38.77
  10   0   0 1531.00   40.01
  10   1   0    8.43    2.70
  10   1   0    8.28    3.39
 -10   1   0    5.98    3.15
 -10   1   0   11.70    2.98
 -10  -1   0    5.48    3.19
 -10  -1   0    9.18    2.70
  10  -1   0   10.26    3.25
  10  -1   0    6.29    3.06
  10   2   0  119.40    5.36
  10   2   0  126.80    5.31
 -10   2   0  119.00    4.98
 -10   2   0  120.10    5.28
 -10  -2   0  125.30    5.31
 -10  -2   0  115.90    5.05
  10  -2   0  111.90    4.95
  10  -2   0  112.00    5.36
  10   3   0 1176.00   30.90
  10   3   0 1110.00   29.65
 -10   3   0 1140.00   30.27
 -10   3   0 1179.00   30.89
 -10  -3   0 1194.00   31.53
 -10  -3   0 1151.00   30.30
  10  -3   0 1175.00   30.87
  10  -3   0 1114.00   29.53
  10   4   0   34.02    3.55
  10   4   0   38.44    4.08
 -10  -4   0   35.43    3.29
 -10  -4   0   37.60    3.99
  10  -4   0   34.14    3.80
  10  -4   0   37.06    3.31
 -10   5   0  338.20   10.50
 -10  -5   0  311.40    9.59
 -10  -5   0  313.00    9.97
  10  -5   0  298.80    9.06
  10  -5   0  308.20    9.74
  10   6   0    7.99    2.77
  10   6   0   12.80    3.36
 -10   6   0    6.93    2.89
 -10   6   0    7.08    3.25
 -10  -6   0    6.68    3.63
 -10  -6   0    6.01    2.93
  10  -6   0    7.17    3.34
  10  -6   0    0.88    2.91
  10   7   0    3.45    2.76
  10   7   0    1.90    3.51
 -10   7   0   -0.46    2.97
 -10   7   0    8.51    3.42
 -10  -7   0    2.46    3.05
 -10  -7   0    2.01    3.11
  10  -7   0    7.12    3.27
  10  -7   0    6.56    3.46
  10   8   0  205.20    7.16
  10   8   0  215.30    7.81
 -10   8   0  198.20    6.83
 -10   8   0  190.60    7.07
 -10  -8   0  189.90    7.35
 -10  -8   0  207.00    7.50
  10  -8   0  207.30    7.08
  10  -8   0  192.50    7.28
  10   9   0   73.15    4.36
  10   9   0   74.06    4.96
 -10   9   0   76.71    4.83
 -10   9   0   73.67    4.10
 -10  -9   0   73.17    4.27
 -10  -9   0   71.06    4.95
  10  -9   0   72.81    4.62
  10  -9   0   79.70    4.59
  10  10   0   18.12    3.85
  10  10   0   15.12    3.47
 -10  10   0   11.14    3.20
 -10  10   0   18.66    3.35
 -10 -10   0    9.74    4.40
 -10 -10   0   16.46    3.12
  10 -10   0   18.52    3.87
  10 -10   0   18.97    3.73
  10  11   0  223.90    7.68
  10  11   0  245.40    8.73
 -10  11   0  237.10    8.31
 -10  11   0  232.80    7.50
 -10 -11   0  240.60    9.05
 -10 -11   0  225.50    7.63
  10 -11   0  239.90    8.02
  10 -11   0  220.50    7.89
  10  12   0   -2.29    3.89
  10  12   0    0.30    3.57
 -10  12   0   -1.25    4.06
 -10  12   0   -2.16    3.12
 -10 -12   0    3.93    4.20
 -10 -12   0    0.39    3.52
  10 -12   0    2.41    4.04
  10 -12   0    6.63    3.62
  10  13   0   42.06    4.69
  10  13   0   45.19    3.97
 -10  13   0   46.72    4.06
 -10  13   0   42.44    4.89
 -10 -13   0   38.19    5.50
 -10 -13   0   44.42    3.72
  10 -13   0   33.48    4.73
  10 -13   0   36.45    4.26
  10  14   0   66.85    5.04
  10  14   0   63.09    5.44
 -10  14   0   70.46    5.17
 -10  14   0   74.77    4.52
 -10 -14   0   69.73    4.27
 -10 -14   0   67.43    6.29
  10 -14   0   71.57    5.53
  10 -14   0   75.19    5.11
  10  15   0   56.21    5.10
  10  15   0   47.29    5.57
 -10  15   0   49.11    4.37
 -10  15   0   50.63    5.21
 -10 -15   0   52.57    6.25
 -10 -15   0   44.71    3.95
  10 -15   0   51.04    5.43
  10 -15   0   45.40    4.74
 -11   0   0   -1.02    3.15
 -11   0   0    1.19    3.29
  11   0   0   -0.70    3.05
  11   0   0    3.70    3.02
  11   1   0   -3.42    2.73
  11   1   0    3.36    3.61
 -11   1   0    3.62    3.07
 -11   1   0    4.09    3.37
 -11  -1   0   -2.22    3.36
 -11  -1   0    1.11    2.70
  11  -1   0    1.63    3.49
  11  -1   0    4.75    3.13
  11   2   0    1.31    3.03
  11   2   0   -5.30    3.74
 -11   2   0    3.13    2.64
 -11   2   0    5.63    3.35
 -11  -2   0    7.05    3.34
 -11  -2   0    6.34    3.38
  11  -2   0    4.14    2.98
  11  -2   0   -1.29    3.38
  11   3   0   71.99    4.09
  11   3   0   69.61    4.50
 -11   3   0   74.33    4.43
 -11   3   0   76.36    4.75
 -11  -3   0   73.92    4.59
 -11  -3   0   68.95    4.48
  11  -3   0   67.83    4.69
  11  -3   0   74.44    4.50
  11   4   0   -2.88    3.62
  11   4   0   -6.14    3.21
 -11  -4   0    1.60    3.63
 -11  -4   0    2.01    2.97
  11  -4   0    3.03    2.88
  11  -4   0    1.45    3.43
 -11   5   0  427.10   12.32
 -11   5   0  411.50   12.45
 -11  -5   0  423.20   12.59
 -11  -5   0  405.50   12.23
  11  -5   0  417.70   12.20
  11  -5   0  407.90   12.43
  11   6   0  414.40   12.20
  11   6   0  421.20   12.70
 -11   6   0  391.20   11.42
 -11   6   0  373.40   11.32
 -11  -6   0  371.30   11.34
 -11  -6   0  379.00   11.53
  11  -6   0  384.90   11.67
  11  -6   0  378.30   11.26
  11   7   0 1531.00   39.84
  11   7   0 1376.00   36.27
 -11   7   0 1427.00   37.03
 -11   7   0 1410.00   37.02
 -11  -7   0 1523.00   39.77
 -11  -7   0 1478.00   38.64
  11  -7   0 1471.00   38.52
  11  -7   0 1429.00   37.25
  11   8   0  113.10    5.06
  11   8   0  104.80    5.39
 -11   8   0  105.80    5.32
 -11   8   0  107.50    4.80
 -11  -8   0  106.70    4.87
 -11  -8   0   98.99    5.59
  11  -8   0  106.30    5.16
  11  -8   0  110.30    5.36
  11   9   0  131.50    5.88
  11   9   0  138.90    5.81
 -11   9   0  124.90    5.54
 -11   9   0  124.10    5.29
 -11  -9   0  136.40    6.54
 -11  -9   0  130.70    5.56
  11  -9   0  138.40    5.78
  11  -9   0  130.60    5.80
  11  10   0   29.14    4.44
  11  10   0   28.80    3.83
 -11  10   0   20.12    3.58
 -11  10   0   25.52    3.66
 -11 -10   0   31.38    3.73
 -11 -10   0   19.61    4.76
  11 -10   0   21.65    3.28
  11 -10   0   19.27    3.67
  11  11   0    1.18    3.52
  11  11   0    1.93    3.90
 -11  11   0   -2.08    3.21
 -11  11   0    0.86    3.35
 -11 -11   0    3.91    4.60
 -11 -11   0    5.01    3.69
  11 -11   0    4.78    4.09
  11 -11   0    2.60    3.80
  11  12   0  225.80    7.66
  11  12   0  205.20    8.03
 -11  12   0  215.80    8.09
 -11  12   0  214.10    7.36
 -11 -12   0  228.50    8.76
 -11 -12   0  220.90    7.46
  11 -12   0  223.50    7.85
  11 -12   0  198.00    7.83
  11  13   0  550.30   15.48
  11  13   0  587.20   16.92
 -11  13   0  583.30   16.11
 -11  13   0  549.60   15.76
 -11 -13   0  574.30   15.86
 -11 -13   0  560.60   16.84
  11 -13   0  552.50   15.67
  11 -13   0  566.80   16.27
  11  14   0   83.51    5.22
 -11  14   0   76.39    5.25
 -11  14   0   94.81    4.71
 -11 -14   0   80.02    6.70
 -11 -14   0   78.28    4.91
  11 -14   0   85.26    5.36
  11 -14   0   81.62    4.73
 -12   0   0    6.45    3.65
 -12   0   0    2.99    3.41
  12   0   0    2.63    3.89
  12   0   0    8.20    3.62
  12   1   0  229.40    7.80
  12   1   0  223.40    8.33
 -12   1   0  220.10    7.99
 -12   1   0  233.00    7.97
 -12  -1   0  233.70    8.02
 -12  -1   0  220.60    7.99
  12  -1   0  225.90    7.91
  12  -1   0  219.90    8.13
  12   2   0  544.20   15.51
  12   2   0  535.50   15.58
 -12   2   0  543.30   15.58
 -12   2   0  515.30   14.64
 -12  -2   0  553.90   15.82
 -12  -2   0  547.30   15.57
  12  -2   0  544.70   15.70
  12  -2   0  558.70   15.78
  12   3   0   62.62    4.88
  12   3   0   57.17    4.38
 -12   3   0   68.18    4.73
 -12   3   0   73.50    4.33
 -12  -3   0   69.57    4.88
 -12  -3   0   61.88    4.69
  12  -3   0   62.29    4.41
  12  -3   0   62.80    4.23
  12   4   0   86.01    5.34
  12   4   0   89.33    4.75
 -12  -4   0   83.73    5.03
 -12  -4   0   88.48    5.29
  12  -4   0   80.36    4.91
  12  -4   0   90.44    4.83
 -12   5   0   91.08    5.17
 -12   5   0   81.28    4.50
 -12  -5   0   91.18    5.29
 -12  -5   0   90.53    5.10
  12  -5   0   96.97    5.20
  12  -5   0   98.46    5.03
  12   6   0  286.90    9.38
  12   6   0  298.70    9.92
 -12   6   0  292.60    9.15
 -12   6   0  275.10    9.25
 -12  -6   0  280.70    9.56
 -12  -6   0  287.00    9.28
  12  -6   0  287.10    9.34
  12  -6   0  307.50    9.85
  12   7   0   38.16    4.08
  12   7   0   43.43    4.51
 -12   7   0   35.15    3.98
 -12   7   0   45.04    4.32
 -12  -7   0   44.87    3.99
 -12  -7   0   43.40    4.77
  12  -7   0   39.69    3.93
  12  -7   0   44.36    4.01
  12   8   0  361.00   11.37
  12   8   0  365.20   11.08
 -12   8   0  372.30   11.02
 -12   8   0  354.90   11.01
 -12  -8   0  379.90   11.16
 -12  -8   0  374.10   11.95
  12  -8   0  363.30   11.27
  12  -8   0  359.00   10.76
  12   9   0  294.30    9.19
  12   9   0  295.30   10.13
 -12   9   0  294.40    9.03
 -12   9   0  298.90    9.91
 -12  -9   0  307.10   10.29
 -12  -9   0  327.10   10.06
  12  -9   0  304.90    9.67
  12  -9   0  296.40    9.66
  12  10   0  489.10   14.65
  12  10   0  489.70   13.94
 -12  10   0  486.60   14.34
 -12  10   0  477.30   13.53
 -12 -10   0  484.30   14.68
 -12 -10   0  504.30   14.33
  12 -10   0  508.40   14.85
  12 -10   0  486.50   13.98
  12  11   0    1.21    3.98
  12  11   0   -0.54    4.73
 -12  11   0   -0.55    3.15
 -12  11   0    0.87    4.29
 -12 -11   0   -0.65    3.81
 -12 -11   0    0.46    4.29
  12 -11   0   -0.65    4.10
  12 -11   0   -1.43    3.96
  12  12   0   64.45    5.17
  12  12   0   71.75    4.75
 -12  12   0   65.91    4.36
 -12  12   0   69.00    4.89
 -12 -12   0   75.55    6.18
 -12 -12   0   61.20    4.72
  12 -12   0   66.63    4.88
  12 -12   0   70.42    5.48
  12  13   0  125.20    6.01
  12  13   0  129.50    6.58
 -12  13   0  130.20    5.69
 -12  13   0  128.60    6.62
 -12 -13   0  116.00    5.30
 -12 -13   0  140.40    7.05
  12 -13   0  121.50    6.44
  12 -13   0  126.50    6.08
 -13   0   0    2.29    3.59
 -13   0   0    4.96    3.33
  13   0   0    1.41    3.94
  13   0   0   -1.74    3.76
  13   1   0  120.00    5.93
  13   1   0  106.70    5.83
 -13   1   0  110.70    5.77
 -13   1   0  112.50    5.19
 -13  -1   0   96.56    5.49
 -13  -1   0  109.90    5.41
  13  -1   0  110.50    5.52
  13  -1   0  119.00    5.79
  13   2   0   72.04    4.73
  13   2   0   72.87    4.93
 -13   2   0   68.32    4.98
 -13   2   0   70.34    4.56
 -13  -2   0   78.66    4.26
 -13  -2   0   72.79    4.79
  13  -2   0   81.45    5.44
  13  -2   0   80.37    4.72
  13   3   0  589.50   16.59
  13   3   0  576.70   16.54
 -13   3   0  646.20   18.03
 -13  -3   0  596.90   16.58
 -13  -3   0  616.30   17.65
  13  -3   0  604.80   17.24
  13  -3   0  589.40   16.48
  13   4   0  176.00    7.10
  13   4   0  178.00    6.79
 -13  -4   0  191.60    7.75
 -13  -4   0  179.00    6.78
  13  -4   0  166.30    6.88
  13  -4   0  174.80    6.48
 -13   5   0  887.90   24.01
 -13   5   0  891.90   23.97
 -13  -5   0  884.70   23.73
 -13  -5   0  926.60   25.36
  13  -5   0  933.30   25.28
  13  -5   0  886.10   23.73
  13   6   0  220.90    8.18
  13   6   0  223.40    8.02
 -13   6   0  218.70    7.80
 -13   6   0  227.00    7.98
 -13  -6   0  211.50    7.52
 -13  -6   0  226.50    8.60
  13  -6   0  211.20    7.61
  13  -6   0  215.40    7.75
  13   7   0  106.30    5.25
  13   7   0  123.00    5.92
 -13   7   0  120.40    5.49
 -13   7   0  120.60    6.05
 -13  -7   0  125.40    5.44
 -13  -7   0  112.70    5.93
  13  -7   0  128.50    5.83
  13  -7   0  125.70    6.16
  13   8   0  396.90   12.48
  13   8   0  419.70   12.46
 -13   8   0  415.90   12.05
 -13   8   0  413.20   12.56
 -13  -8   0  427.80   13.29
 -13  -8   0  415.00   12.27
  13  -8   0  433.50   12.88
  13  -8   0  435.30   13.08
  13   9   0  312.90    9.96
  13   9   0  310.50   10.29
 -13   9   0  305.40    9.95
 -13   9   0  314.40    9.70
 -13  -9   0  312.00    9.68
 -13  -9   0  310.80   10.72
  13  -9   0  318.90   10.37
  13  -9   0  313.50    9.84
  13  10   0  287.00    9.36
  13  10   0  297.80   10.06
 -13  10   0  276.00    8.83
 -13  10   0  293.70    9.66
 -13 -10   0  292.30   10.46
 -13 -10   0  273.70    8.82
  13 -10   0  288.50    9.32
  13 -10   0  293.90    9.66
  13  11   0  286.40   10.17
  13  11   0  279.70    9.25
 -13  11   0  274.50    9.47
 -13  11   0  274.20    8.75
 -13 -11   0  274.90    9.01
 -13 -11   0  278.40   10.12
  13 -11   0  279.00    9.24
  13 -11   0  265.00    9.22
  13  12   0    6.14    3.72
  13  12   0    3.93    5.51
 -13  12   0    4.21    3.86
 -13  12   0    6.92    4.83
 -13 -12   0    3.64    4.26
 -13 -12   0    1.84    4.83
  13 -12   0    6.70    4.45
  13 -12   0    5.02    4.66
 -14   0   0   67.83    5.27
 -14   0   0   58.38    4.52
  14   0   0   56.03    5.26
  14   0   0   50.82    4.75
  14   1   0   19.32    4.61
  14   1   0   25.81    4.41
 -14   1   0   28.35    3.98
 -14   1   0   24.94    4.02
 -14  -1   0   18.91    4.55
 -14  -1   0   21.16    3.94
  14  -1   0   21.50    3.63
  14  -1   0   23.77    4.03
  14   2   0   47.24    4.86
  14   2   0   50.38    4.55
 -14   2   0   48.66    4.38
 -14   2   0   47.58    4.84
 -14  -2   0   47.19    4.11
 -14  -2   0   47.42    4.52
  14  -2   0   48.69    4.60
  14  -2   0   49.97    5.34
  14   3   0   80.50    5.13
  14   3   0   84.27    5.49
 -14   3   0   91.13    5.87
 -14  -3   0   91.10    5.96
 -14  -3   0   97.51    5.49
  14  -3   0  101.00    5.40
  14  -3   0   84.07    5.38
  14   4   0  186.80    7.64
  14   4   0  176.50    7.49
 -14   4   0  194.50    7.74
 -14  -4   0  171.80    6.56
 -14  -4   0  179.30    7.77
  14  -4   0  168.00    6.79
  14  -4   0  168.20    6.69
 -14   5   0  182.30    6.95
 -14   5   0  187.40    7.46
 -14  -5   0  172.30    6.80
 -14  -5   0  175.30    7.39
  14  -5   0  191.80    7.52
  14  -5   0  180.60    6.90
  14   6   0  120.10    6.22
  14   6   0  120.20    6.26
 -14   6   0  100.60    5.61
 -14   6   0  116.90    6.24
 -14  -6   0  119.30    6.68
 -14  -6   0  108.20    5.47
  14  -6   0  120.80    5.84
  14  -6   0  117.00    5.53
  14   7   0    1.66    4.04
  14   7   0    5.77    4.31
 -14   7   0   -1.51    3.65
 -14   7   0    2.14    4.31
 -14  -7   0    1.51    4.12
 -14  -7   0    3.54    4.86
  14  -7   0    3.69    4.00
  14  -7   0   -3.26    4.17
  14   8   0   41.93    5.12
  14   8   0   64.38    4.92
 -14   8   0   52.56    4.48
 -14   8   0   48.06    4.53
 -14  -8   0   46.86    4.24
 -14  -8   0   43.57    5.52
  14  -8   0   49.73    4.83
  14  -8   0   53.30    5.29
  14   9   0    4.71    4.20
  14   9   0    6.21    4.88
 -14   9   0    8.04    3.43
 -14   9   0   10.64    4.05
 -14  -9   0    8.14    5.30
 -14  -9   0    5.25    3.85
  14  -9   0    4.24    4.02
  14  -9   0    6.16    3.70
  14  10   0   84.21    5.40
  14  10   0   92.30    6.44
 -14  10   0   91.21    5.63
 -14  10   0   92.77    4.91
 -14 -10   0   87.30    6.26
 -14 -10   0   88.27    5.24
  14 -10   0   91.93    5.68
  14 -10   0   91.88    5.63
 -15   0   0    1.10    3.94
 -15   0   0   -6.25    4.02
  15   0   0    2.02    4.35
  15   0   0    3.30    4.07
  15   1   0  231.00    8.27
  15   1   0  238.70    8.87
 -15   1   0  253.90    9.18
 -15   1   0  230.00    8.23
 -15  -1   0  232.60    8.62
 -15  -1   0  244.30    8.53
  15  -1   0  255.30    9.38
  15  -1   0  239.60    8.58
  15   2   0   13.85    4.36
  15   2   0   19.21    4.88
 -15   2   0   17.82    4.40
 -15   2   0   17.57    4.88
 -15  -2   0   14.88    3.88
 -15  -2   0   14.97    4.20
  15  -2   0   18.66    4.34
  15  -2   0   16.08    4.43
  15   3   0   33.93    4.49
  15   3   0   34.05    5.10
 -15  -3   0   29.88    4.44
 -15  -3   0   40.41    4.87
  15  -3   0   35.82    4.55
  15  -3   0   40.69    4.84
  15   4   0  230.00    8.75
  15   4   0  217.90    8.17
 -15   4   0  236.90    8.29
 -15   4   0  249.70    8.94
 -15  -4   0  211.20    8.22
 -15  -4   0  218.10    8.12
  15  -4   0  216.80    8.26
  15  -4   0  210.70    7.98
 -15   5   0   21.11    4.06
 -15   5   0   19.56    4.62
 -15  -5   0   14.83    3.99
 -15  -5   0   19.58    5.27
  15  -5   0   14.96    4.86
  15  -5   0   12.90    3.92
  15   6   0   -0.23    3.98
  15   6   0    1.83    4.93
 -15   6   0   -1.40    3.68
 -15   6   0   -1.71    4.42
 -15  -6   0    3.12    4.56
 -15  -6   0   -3.54    4.29
  15  -6   0   -0.91    4.04
  15  -6   0    1.51    4.38
  15   7   0  182.30    7.60
  15   7   0  198.30    7.79
 -15   7   0  198.90    7.41
 -15   7   0  177.30    7.65
 -15  -7   0  190.10    7.48
 -15  -7   0  185.00    8.39
  15  -7   0  201.90    7.75
  15  -7   0  189.10    7.72
  15   8   0  361.30   11.29
  15   8   0  338.70   11.14
 -15   8   0  347.70   10.63
 -15   8   0  349.80   11.18
 -15  -8   0  362.30   12.11
 -15  -8   0  397.50   11.90
  15  -8   0  362.20   11.65
  15  -8   0  355.50   10.99
 -16   0   0    5.41    4.92
 -16   0   0    3.59    4.45
  16   0   0   -1.27    4.87
  16   0   0    7.92    5.28
  16   1   0  272.10   10.23
  16   1   0  282.30    9.88
 -16   1   0  263.60    9.21
 -16   1   0  268.90    9.77
 -16  -1   0  286.90   10.31
 -16  -1   0  262.10    8.88
  16  -1   0  295.80   10.64
  16  -1   0  273.50    9.53
  16   2   0   46.81    5.15
  16   2   0   51.43    5.50
 -16   2   0   48.40    5.61
 -16   2   0   41.09    5.01
 -16  -2   0   41.05    5.59
 -16  -2   0   46.27    5.17
  16  -2   0   55.01    5.32
  16  -2   0   41.17    5.08
  16   3   0    9.11    4.95
  16   3   0    7.61    4.46
 -16  -3   0    7.38    4.62
 -16  -3   0    5.55    4.42
  16  -3   0    7.18    4.41
  16  -3   0    6.42    4.72
  16   4   0  138.50    7.23
  16   4   0  147.30    7.23
 -16   4   0  145.70    6.62
 -16   4   0  143.90    6.71
 -16  -4   0  139.30    6.60
 -16  -4   0  135.10    7.29
  16  -4   0  143.30    6.96
  16  -4   0  139.60    6.28
 -16   5   0   31.68    5.20
 -16   5   0   34.32    4.61
 -16  -5   0   41.82    5.25
 -16  -5   0   36.66    6.05
  16  -5   0   31.41    5.02
  16  -5   0   46.22    5.22
   0   0   1   -0.24    0.29
   0   0   1    0.19    0.29
   0   0  -1    0.30    0.25
   0   0  -1    0.53    0.26
   0   1  -1 1849.00   46.66
   0  -1   1 1764.00   44.56
   0   2   1    0.87    0.60
   0   2   1   -0.79    0.66
   0   2  -1    0.81    0.79
   0   2  -1   -0.27    0.91
   0  -2   1   -0.02    0.97
   0  -2   1    0.56    0.84
   0  -2  -1    0.56    0.70
   0  -2  -1    0.22    0.62
   0  -3   1 5180.00  130.40
   0   4   1   -0.25    1.01
   0   4   1   -1.25    1.14
   0   4  -1   -0.64    1.24
   0   4  -1    1.49    1.45
   0  -4   1   -0.64    1.27
   0  -4   1   -0.92    1.21
   0  -4  -1    0.66    1.08
   0  -4  -1   -1.00    1.21
   0   6   1   -1.06    1.32
   0   6   1   -0.36    1.24
   0   6  -1    1.78    1.70
   0   6  -1    1.50    1.60
   0  -6   1    1.20    1.68
   0  -6   1   -2.69    1.66
   0  -6  -1   -0.81    1.69
   0  -6  -1   -0.34    1.43
   0   7   1  715.70   18.69
   0   7   1  674.90   17.81
   0   7  -1  691.90   18.30
   0   7  -1  702.10   18.60
   0  -7   1  691.20   18.36
   0  -7   1  687.60   18.10
   0  -7  -1  721.20   19.05
   0  -7  -1  690.60   18.17
   0   8   1    0.74    1.49
   0   8   1   -1.22    1.70
   0   8  -1    1.54    2.05
   0   8  -1    1.28    1.88
   0  -8   1    0.62    1.98
   0  -8   1    0.67    1.98
   0  -8  -1   -0.84    1.85
   0  -8  -1   -0.94    2.18
   0   9   1 3217.00   81.43
   0   9   1 3193.00   80.98
   0   9  -1 3142.00   79.88
   0   9  -1 3169.00   80.40
   0  -9  -1 3229.00   81.82
   0  -9  -1 3149.00   79.98
   0  10   1   -2.39    2.08
   0  10   1   -0.62    2.46
   0  10  -1   -0.57    2.05
   0  10  -1    3.67    2.71
   0 -10  -1   -0.11    2.17
   0 -10  -1    1.25    2.60
   0  11   1  471.90   13.08
   0  11   1  474.40   12.91
   0  11  -1  450.90   12.92
   0  11  -1  456.50   12.70
   0 -11   1  445.50   12.79
   0 -11   1  464.10   13.06
   0 -11  -1  449.80   12.68
   0 -11  -1  471.30   13.16
   0  12   1   -3.53    2.33
   0  12   1    1.50    2.87
   0  12  -1    1.12    2.74
   0  12  -1    0.68    2.72
   0 -12   1    0.65    3.21
   0 -12   1   -0.21    2.67
   0 -12  -1   -0.02    2.46
   0 -12  -1   -1.48    2.59
   0  13   1  571.30   15.73
   0  13   1  555.80   15.11
   0  13  -1  532.70   14.81
   0  13  -1  537.60   15.33
   0 -13   1  568.30   15.94
   0 -13   1  548.70   15.47
   0 -13  -1  509.60   14.43
   0 -13  -1  547.50   15.21
   0  14   1   -4.67    3.00
   0  14   1   -1.21    2.30
   0  14  -1    1.31    3.28
   0  14  -1    1.84    3.45
   0 -14   1   -3.50    3.41
   0 -14   1   -3.06    3.28
   0 -14  -1   -0.90    3.37
   0 -14  -1    2.29    3.24
   0  15   1  460.00   13.18
   0  15   1  453.20   12.66
   0  15  -1  461.20   13.46
   0  15  -1  446.40   13.01
   0 -15   1  464.30   13.84
   0 -15   1  460.60   13.17
   0 -15  -1  453.70   13.10
   0 -15  -1  474.00   13.82
   0  16   1    1.15    3.08
   0  16   1   -0.04    3.65
   0  16  -1   -2.96    3.32
   0  16  -1    1.96    3.65
   0 -16   1   -1.58    2.98
   0 -16   1    1.02    3.92
   0 -16  -1   -0.20    2.97
   0 -16  -1   -2.20    3.89
   0  17   1  555.50   15.27
   0  17   1  564.30   15.84
   0  17  -1  549.70   15.82
   0  17  -1  521.00   14.82
   0 -17   1  572.90   15.99
   0 -17  -1  542.70   15.15
   0 -17  -1  577.70   16.97
   0  18   1   -2.27    3.05
   0  18   1    3.66    3.81
   0  18  -1   -3.45    4.24
   0  18  -1   -1.70    4.64
   0 -18   1   -5.04    5.46
   0 -18   1    2.67    3.90
   0 -18  -1    3.96    4.60
   0 -18  -1   -2.24    3.82
   0  19   1  663.30   18.07
   0  19   1  631.60   17.61
   0 -19   1  631.40   18.43
   0 -19   1  670.30   18.45
   0 -19  -1  676.10   18.40
   0 -19  -1  658.90   18.94
   1   0   1   -0.51    0.60
   1   0   1   -0.06    0.61
  -1   0  -1   -0.10    0.56
  -1   0  -1    0.41    0.53
  -1   0   1   -0.17    0.63
  -1   0   1    0.72    0.59
   1   0  -1    0.24    0.64
   1   0  -1    0.17    0.55
  -1   1   1 1947.00   49.25
   1   1  -1 1955.00   49.45
   1  -1   1 1905.00   48.13
   1  -1   1 1898.00   47.93
  -1  -1  -1 1848.00   46.72
  -1   1  -1 1889.00   47.67
  -1   1  -1 1853.00   46.82
  -1  -1   1 1915.00   48.42
  -1  -1   1 1968.00   49.69
   1  -1  -1 1862.00   47.06
  -1   2   1 1139.00   28.91
  -1   2   1 1163.00   29.50
   1   2  -1 1107.00   28.16
   1  -2   1 1161.00   29.53
   1  -2   1 1092.00   27.79
  -1  -2  -1 1186.00   30.10
  -1  -2  -1 1159.00   29.45
   1   2   1 1153.00   29.33
  -1   2  -1 1188.00   30.18
  -1   2  -1 1156.00   29.45
  -1  -2   1 1139.00   28.98
  -1  -2   1 1143.00   29.14
   1  -2  -1 1091.00   27.73
   1  -2  -1 1187.00   30.12
  -1   3   1  294.60    7.86
   1   3  -1  297.70    8.21
   1   3  -1  294.60    7.95
   1  -3   1  289.30    7.83
   1  -3   1  281.40    7.65
  -1  -3  -1  310.20    8.29
  -1  -3  -1  288.40    7.78
   1   3   1  286.80    7.61
   1   3   1  305.20    8.18
  -1   3  -1  306.50    8.36
  -1   3  -1  306.60    8.24
  -1  -3   1  277.30    7.53
  -1  -3   1  274.80    7.58
   1  -3  -1  296.40    7.90
   1  -3  -1  293.50    7.87
   1   4  -1 1861.00   47.26
   1   4  -1 1973.00   50.22
   1  -4   1 1851.00   47.01
   1  -4   1 1933.00   49.04
  -1  -4  -1 1912.00   48.59
  -1  -4  -1 1826.00   46.35
   1   4   1 2001.00   50.66
  -1   4  -1 1961.00   49.87
  -1   4  -1 1960.00   49.72
  -1  -4   1 1940.00   49.20
  -1  -4   1 1910.00   48.60
   1  -4  -1 1889.00   47.92
   1  -4  -1 1963.00   49.79
  -1   5   1 2723.00   68.82
  -1   5   1 2682.00   67.84
   1   5  -1 2631.00   66.78
   1   5  -1 2608.00   66.11
   1  -5   1 2522.00   63.86
   1  -5   1 2543.00   64.46
  -1  -5  -1 2527.00   64.14
  -1  -5  -1 2574.00   65.16
   1   5   1 2647.00   67.00
   1   5   1 2663.00   67.36
  -1   5  -1 2498.00   63.34
  -1   5  -1 2605.00   66.08
  -1  -5   1 2506.00   63.57
  -1  -5   1 2476.00   62.71
   1  -5  -1 2468.00   62.58
   1  -5  -1 2659.00   67.32
  -1   6   1  689.60   17.99
  -1   6   1  695.70   18.20
   1   6  -1  685.00   18.17
   1   6  -1  684.80   18.08
   1  -6   1  630.70   16.64
   1  -6   1  659.50   17.42
  -1  -6  -1  666.50   17.67
  -1  -6  -1  677.60   17.72
   1   6   1  687.80   17.97
   1   6   1  655.20   17.24
  -1   6  -1  671.30   17.71
  -1   6  -1  676.90   17.90
  -1  -6   1  649.60   17.23
  -1  -6   1  664.40   17.45
   1  -6  -1  672.70   17.64
   1  -6  -1  673.30   17.73
  -1   7   1  986.90   25.49
  -1   7   1  967.40   25.11
   1   7  -1  957.30   25.02
   1   7  -1  974.40   25.38
   1  -7   1  960.80   25.08
   1  -7   1  986.00   25.57
  -1  -7  -1 1039.00   27.11
  -1  -7  -1  954.00   24.75
   1   7   1  987.20   25.49
   1   7   1  989.70   25.73
  -1   7  -1 1007.00   26.18
  -1   7  -1  986.60   25.71
  -1  -7   1  961.70   24.96
  -1  -7   1  948.30   24.77
   1  -7  -1  994.00   25.78
   1  -7  -1 1005.00   26.12
  -1   8   1  109.10    3.79
  -1   8   1  115.20    4.12
   1   8  -1  115.50    4.38
   1  -8   1  112.00    4.26
   1  -8   1  123.00    4.52
  -1  -8  -1  122.50    4.92
  -1  -8  -1  107.60    4.01
   1   8   1  117.50    4.24
   1   8   1  121.20    4.20
  -1   8  -1  112.30    4.37
  -1   8  -1  108.30    4.22
  -1  -8   1  113.20    4.32
  -1  -8   1  110.30    4.19
   1  -8  -1  108.90    4.28
   1  -8  -1  111.10    4.14
  -1   9   1  306.40    8.69
  -1   9   1  296.60    8.72
   1   9  -1  300.80    8.80
   1   9  -1  284.20    8.60
  -1  -9  -1  290.90    8.47
   1   9   1  271.60    8.15
   1   9   1  298.40    8.52
  -1   9  -1  297.00    8.75
  -1   9  -1  301.00    9.04
   1  -9  -1  288.40    8.60
   1  -9  -1  308.30    8.94
  -1  10   1 1123.00   29.05
  -1  10   1 1100.00   28.68
   1  10  -1 1103.00   28.98
   1  10  -1 1107.00   28.88
  -1 -10  -1 1131.00   29.43
  -1 -10  -1 1143.00   29.92
   1  10   1 1099.00   28.47
   1  10   1 1086.00   28.29
  -1  10  -1 1124.00   29.28
  -1  10  -1 1074.00   28.26
   1 -10  -1 1150.00   29.91
   1 -10  -1 1118.00   29.22
  -1  11   1  581.00   15.53
  -1  11   1  557.00   15.21
   1  11  -1  617.10   16.72
   1  11  -1  571.00   15.91
   1 -11   1  573.10   15.82
   1 -11   1  554.70   15.43
  -1 -11  -1  605.10   16.63
  -1 -11  -1  571.00   15.61
   1  11   1  568.90   15.50
   1  11   1  567.20   15.23
  -1  11  -1  594.40   16.49
  -1  11  -1  583.50   15.86
  -1 -11   1  545.00   15.19
   1 -11  -1  616.90   16.82
   1 -11  -1  604.50   16.53
  -1  12   1  401.50   11.19
  -1  12   1  395.40   11.38
   1  12  -1  387.40   11.10
   1  12  -1  405.60   11.99
   1 -12   1  393.80   11.67
   1 -12   1  389.60   11.41
  -1 -12  -1  387.30   11.10
  -1 -12  -1  398.50   11.75
   1  12   1  389.30   11.27
   1  12   1  388.20   10.91
  -1  12  -1  400.90   11.81
  -1  12  -1  392.30   11.19
  -1 -12   1  380.40   11.24
   1 -12  -1  407.30   11.72
   1 -12  -1  409.30   11.75
  -1  13   1    5.96    3.09
  -1  13   1    5.73    2.65
   1  13  -1    0.12    3.12
   1  13  -1    5.84    3.11
   1 -13   1    4.14    3.11
   1 -13   1    0.81    3.30
  -1 -13  -1    1.44    3.60
  -1 -13  -1    6.71    3.06
   1  13   1    4.92    3.13
   1  13   1    3.94    2.70
  -1  13  -1    1.71    2.90
  -1  13  -1    4.38    3.44
  -1 -13   1    6.10    3.14
  -1 -13   1    7.64    2.97
   1 -13  -1    2.79    3.19
   1 -13  -1   -0.12    2.84
  -1  14   1   35.05    2.85
  -1  14   1   42.36    3.68
   1  14  -1   37.27    4.16
   1  14  -1   42.67    3.90
   1 -14   1   42.95    4.03
   1 -14   1   42.24    4.45
  -1 -14  -1   40.45    3.82
  -1 -14  -1   45.44    3.81
   1  14   1   44.09    3.72
   1  14   1   48.79    3.15
  -1  14  -1   39.20    3.44
  -1  14  -1   41.31    3.80
  -1 -14   1   35.96    4.00
  -1 -14   1   45.81    4.69
   1 -14  -1   51.51    4.07
   1 -14  -1   45.23    4.01
  -1  15   1  150.30    5.96
  -1  15   1  142.20    5.33
   1  15  -1  137.90    6.15
   1  15  -1  141.10    5.82
   1 -15   1  148.10    6.52
   1 -15   1  145.90    5.89
  -1 -15  -1  138.80    6.09
  -1 -15  -1  147.20    5.72
   1  15   1  152.30    6.12
   1  15   1  148.90    5.38
  -1  15  -1  151.30    6.03
  -1  15  -1  141.40    6.17
  -1 -15   1  154.90    7.35
  -1 -15   1  141.40    5.49
   1 -15  -1  156.60    6.32
   1 -15  -1  137.10    5.81
  -1  16   1  398.30   11.81
  -1  16   1  394.30   11.23
   1  16  -1  384.50   11.82
   1  16  -1  389.30   11.56
   1 -16   1  386.10   12.27
   1 -16   1  385.90   11.41
  -1 -16  -1  405.80   11.74
  -1 -16  -1  374.50   11.67
   1  16   1  395.40   11.31
   1  16   1  387.70   11.55
  -1  16  -1  378.00   11.48
  -1  16  -1  406.70   11.84
  -1 -16   1  391.30   12.36
  -1 -16   1  398.80   11.62
   1 -16  -1  376.80   11.68
   1 -16  -1  379.40   11.26
  -1  17   1   69.06    4.15
  -1  17   1   64.09    4.65
   1  17  -1   65.78    4.60
   1  17  -1   67.22    5.21
   1 -17   1   70.77    4.70
   1 -17   1   70.22    5.39
  -1 -17  -1   67.91    4.34
  -1 -17  -1   67.04    5.33
   1  17   1   67.45    3.92
   1  17   1   71.55    5.02
  -1  17  -1   68.03    4.60
  -1  17  -1   63.59    5.02
  -1 -17   1   61.17    5.50
  -1 -17   1   59.92    4.33
   1 -17  -1   66.42    4.47
   1 -17  -1   64.58    4.95
  -1  18   1  283.30    8.64
  -1  18   1  276.00    9.02
   1  18  -1  281.60    9.57
   1  18  -1  296.80   10.16
   1 -18   1  275.40    9.11
   1 -18   1  269.60    9.92
  -1 -18  -1  281.70   10.06
  -1 -18  -1  279.50    8.94
   1  18   1  288.50    8.83
   1  18   1  279.00    9.05
  -1  18  -1  290.50    9.73
  -1 -18   1  269.70   10.21
  -1 -18   1  277.30    9.10
   1 -18  -1  278.80    9.02
   1 -18  -1  282.50    9.82
  -1  19   1  326.30   10.30
  -1  19   1  333.70   10.08
   1 -19   1  306.60    9.80
  -1 -19  -1  315.00   10.96
  -1 -19  -1  325.50   10.04
   1  19   1  318.60    9.64
   1  19   1  314.20   10.18
  -1  19  -1  339.30   10.74
  -1  19  -1  366.00   11.45
  -1 -19   1  318.40    9.98
  -1 -19   1  318.10   11.39
   1 -19  -1  324.00   11.02
   1 -19  -1  331.50   10.27
   2   0   1 3450.00   86.95
  -2   0  -1 3148.00   79.35
  -2   0   1 3418.00   86.13
   2   0  -1 3458.00   87.21
  -2   2   1  793.40   20.32
  -2   2   1  812.00   20.84
   2   2  -1  812.00   21.04
   2   2  -1  799.10   20.60
   2  -2   1  790.80   20.38
   2  -2   1  741.30   19.10
  -2  -2  -1  765.40   19.72
  -2  -2  -1  782.70   20.17
   2   2   1  825.60   21.23
   2   2   1  780.80   20.02
  -2   2  -1  804.70   20.77
  -2   2  -1  757.00   19.50
  -2  -2   1  791.30   20.44
  -2  -2   1  741.40   19.11
   2  -2  -1  758.30   19.54
   2  -2  -1  742.30   19.07
  -2   4   1 3679.00   92.78
  -2   4   1 3695.00   93.17
   2   4  -1 3460.00   87.37
   2   4  -1 3689.00   93.34
   2  -4   1 3548.00   89.59
   2  -4   1 3484.00   87.97
  -2  -4  -1 3652.00   92.20
  -2  -4  -1 3576.00   90.41
   2   4   1 3724.00   93.93
   2   4   1 3832.00   96.71
  -2   4  -1 3679.00   92.85
  -2   4  -1 3718.00   93.94
  -2  -4   1 3711.00   93.81
  -2  -4   1 3755.00   94.75
   2  -4  -1 3432.00   86.69
  -2   5   1 2828.00   71.50
  -2   5   1 2795.00   70.68
   2   5  -1 2718.00   69.02
   2   5  -1 2622.00   66.53
   2  -5   1 2824.00   71.49
   2  -5   1 2858.00   72.39
  -2  -5  -1 2756.00   69.77
  -2  -5  -1 2870.00   72.78
   2   5   1 2893.00   73.25
   2   5   1 2803.00   70.89
  -2   5  -1 2861.00   72.49
  -2   5  -1 2802.00   71.05
  -2  -5   1 2706.00   68.51
  -2  -5   1 2620.00   66.52
   2  -5  -1 2741.00   69.43
   2  -5  -1 2759.00   69.87
  -2   6   1  969.50   25.01
  -2   6   1  925.10   23.97
   2   6  -1  967.80   25.22
   2   6  -1  955.20   24.96
   2  -6   1  937.60   24.37
   2  -6   1  925.70   24.13
  -2  -6  -1  983.90   25.41
  -2  -6  -1  932.70   24.35
   2   6   1  948.50   24.52
   2   6   1  948.70   24.64
  -2   6  -1  948.20   24.67
  -2   6  -1  959.40   24.99
  -2  -6   1  918.60   23.85
  -2  -6   1  946.60   24.79
   2  -6  -1  909.90   23.63
   2  -6  -1  959.60   24.90
  -2   7   1  500.00   13.33
  -2   7   1  485.90   13.16
   2   7  -1  484.10   13.30
   2   7  -1  482.30   13.14
   2  -7   1  485.90   13.27
   2  -7   1  486.80   13.26
  -2  -7  -1  490.70   13.47
  -2  -7  -1  494.70   13.32
   2   7   1  469.10   12.81
   2   7   1  488.70   13.09
  -2   7  -1  504.60   13.63
  -2   7  -1  504.60   13.70
  -2  -7   1  476.70   12.88
  -2  -7   1  493.80   13.55
   2  -7  -1  521.70   14.09
   2  -7  -1  496.20   13.44
  -2   8   1  241.00    7.22
  -2   8   1  256.40    7.40
   2   8  -1  266.10    7.97
   2   8  -1  261.90    8.03
   2  -8   1  258.10    7.75
   2  -8   1  251.20    7.64
  -2  -8  -1  260.40    7.90
  -2  -8  -1  249.00    7.34
   2   8   1  252.90    7.67
   2   8   1  258.30    7.47
  -2   8  -1  266.20    7.97
  -2   8  -1  253.90    7.58
  -2  -8   1  249.00    7.63
  -2  -8   1  248.50    7.43
   2  -8  -1  263.30    7.83
   2  -8  -1  253.00    7.50
  -2   9   1  607.10   16.30
  -2   9   1  612.90   16.27
   2   9  -1  615.40   16.86
   2   9  -1  645.10   17.38
  -2  -9  -1  634.20   17.20
  -2  -9  -1  648.90   17.28
   2   9   1  657.30   17.67
   2   9   1  634.00   16.83
  -2   9  -1  598.00   16.30
  -2   9  -1  640.30   17.18
  -2  -9   1  645.80   17.64
   2  -9  -1  622.20   16.73
   2  -9  -1  649.00   17.39
  -2  10   1  289.40    8.71
  -2  10   1  285.30    8.25
   2  10  -1  292.30    8.80
   2  10  -1  284.40    8.78
  -2 -10  -1  300.90    8.90
  -2 -10  -1  290.40    8.90
   2  10   1  293.80    8.53
   2  10   1  288.30    8.71
  -2  10  -1  289.10    8.66
  -2  10  -1  286.60    8.76
   2 -10  -1  281.70    8.41
   2 -10  -1  274.80    8.31
  -2  11   1  687.50   18.18
  -2  11   1  694.70   18.65
   2  11  -1  664.60   18.30
   2  11  -1  690.30   18.66
   2 -11   1  674.90   18.36
   2 -11   1  681.00   18.61
  -2 -11  -1  661.80   17.97
  -2 -11  -1  656.30   17.99
   2  11   1  677.40   18.00
   2  11   1  683.90   18.37
  -2  11  -1  670.40   18.06
  -2  11  -1  669.40   18.32
  -2 -11   1  687.70   18.85
  -2 -11   1  669.00   18.15
   2 -11  -1  689.70   18.62
   2 -11  -1  661.90   18.06
  -2  12   1  551.20   14.82
  -2  12   1  520.60   14.50
   2  12  -1  562.00   15.51
   2  12  -1  529.70   15.04
   2 -12   1  533.30   14.96
   2 -12   1  536.60   15.24
  -2 -12  -1  554.10   15.35
  -2 -12  -1  561.60   15.77
   2  12   1  556.20   15.04
   2  12   1  530.50   14.70
  -2  12  -1  545.40   15.04
  -2  12  -1  543.80   15.38
  -2 -12   1  528.10   14.92
  -2 -12   1  529.80   15.07
   2 -12  -1  546.00   15.21
   2 -12  -1  535.20   15.01
  -2  13   1  196.70    6.67
  -2  13   1  186.40    6.05
   2  13  -1  177.20    6.29
   2  13  -1  167.60    6.49
   2 -13   1  189.10    7.10
   2 -13   1  199.20    7.10
  -2 -13  -1  185.00    6.68
  -2 -13  -1  194.00    6.74
   2  13   1  192.90    6.78
   2  13   1  185.40    6.11
  -2  13  -1  187.60    7.01
  -2  13  -1  177.90    6.41
  -2 -13   1  191.80    6.98
  -2 -13   1  193.30    7.14
   2 -13  -1  186.70    6.83
   2 -13  -1  190.60    6.80
  -2  14   1  225.40    7.58
  -2  14   1  222.80    6.95
   2  14  -1  234.60    8.06
   2  14  -1  223.30    7.74
   2 -14   1  222.40    7.83
   2 -14   1  239.10    8.33
  -2 -14  -1  215.90    7.38
  -2 -14  -1  243.70    8.06
   2  14   1  230.20    7.34
   2  14   1  221.70    7.38
  -2  14  -1  228.60    7.87
  -2  14  -1  216.80    7.42
  -2 -14   1  243.10    8.07
  -2 -14   1  231.90    8.25
   2 -14  -1  216.30    7.45
   2 -14  -1  239.10    8.12
  -2  15   1  160.20    5.54
  -2  15   1  147.20    5.88
   2  15  -1  146.00    6.16
   2  15  -1  140.20    5.75
   2 -15   1  166.10    6.45
   2 -15   1  153.70    7.01
  -2 -15  -1  153.30    6.32
  -2 -15  -1  145.40    5.89
   2  15   1  147.60    5.84
   2  15   1  143.60    5.48
  -2  15  -1  138.90    6.01
  -2  15  -1  144.30    6.25
  -2 -15   1  154.40    5.92
  -2 -15   1  135.70    6.62
   2 -15  -1  138.00    6.04
   2 -15  -1  146.40    5.88
  -2  16   1   59.45    3.54
  -2  16   1   67.43    4.66
   2  16  -1   59.07    4.93
   2  16  -1   61.00    4.58
   2 -16   1   62.40    4.38
   2 -16   1   59.80    5.56
  -2 -16  -1   56.80    5.44
  -2 -16  -1   55.73    4.08
   2  16   1   68.10    4.12
   2  16   1   69.76    4.34
  -2  16  -1   61.97    4.38
  -2  16  -1   61.89    4.38
  -2 -16   1   66.95    5.93
  -2 -16   1   61.62    4.36
   2 -16  -1   49.47    5.07
  -2  17   1  840.20   22.71
  -2  17   1  826.70   21.91
   2  17  -1  825.00   22.71
   2  17  -1  843.10   22.76
   2 -17   1  811.40   22.56
   2 -17   1  827.90   22.28
  -2 -17  -1  840.90   23.18
  -2 -17  -1  814.90   21.70
   2  17   1  828.80   22.01
   2  17   1  798.10   21.69
  -2  17  -1  849.20   23.08
  -2  17  -1  864.70   23.33
  -2 -17   1  808.30   21.65
  -2 -17   1  854.90   24.01
   2 -17  -1  827.50   22.16
   2 -17  -1  840.40   22.96
  -2  18   1  302.10    9.52
  -2  18   1  314.80    9.49
   2  18  -1  323.60   10.80
   2  18  -1  318.30   10.16
   2 -18   1  318.20   10.08
   2 -18   1  308.50   10.48
  -2 -18  -1  312.60    9.69
  -2 -18  -1  302.30   10.48
   2  18   1  302.80    9.72
   2  18   1  313.00    9.40
  -2 -18   1  321.10   11.04
  -2 -18   1  285.30    9.21
   2 -18  -1  297.00    9.51
   2 -18  -1  302.40   10.15
  -2  19   1  219.10    7.36
  -2  19   1  207.50    7.52
   2  19  -1  229.70    8.94
   2 -19   1  202.80    7.36
   2 -19   1  213.30    8.93
  -2 -19  -1  218.90    8.75
  -2 -19  -1  217.80    7.55
   2  19   1  213.70    7.87
   2  19   1  218.10    7.63
  -2  19  -1  221.50    7.93
  -2 -19   1  216.00    8.93
  -2 -19   1  210.40    7.69
   2 -19  -1  219.40    8.85
   2 -19  -1  230.90    7.75
   3   0   1    0.56    1.11
   3   0   1    1.54    1.14
  -3   0  -1   -1.86    1.19
  -3   0  -1   -0.68    1.16
  -3   0   1    1.72    1.16
  -3   0   1   -0.04    1.06
   3   0  -1   -0.13    1.07
   3   0  -1    0.76    1.24
  -3   1   1  674.30   17.45
  -3   1   1  715.60   18.55
   3   1  -1  700.80   18.21
   3  -1   1  690.60   17.93
   3  -1   1  728.50   18.86
  -3  -1  -1  684.30   17.75
  -3  -1  -1  696.30   18.12
   3   1   1  716.60   18.53
   3   1   1  734.40   19.02
  -3   1  -1  682.70   17.82
  -3   1  -1  717.80   18.58
  -3  -1   1  684.50   17.80
  -3  -1   1  699.60   18.13
   3  -1  -1  683.10   17.78
   3  -1  -1  700.20   18.14
  -3   2   1 1965.00   49.80
  -3   2   1 2010.00   51.01
   3   2  -1 1988.00   50.62
   3   2  -1 1921.00   48.82
   3  -2   1 1922.00   48.81
   3  -2   1 1907.00   48.40
  -3  -2  -1 1904.00   48.37
  -3  -2  -1 1963.00   49.87
   3   2   1 1822.00   46.32
   3   2   1 1972.00   50.00
  -3   2  -1 1966.00   49.94
  -3   2  -1 1994.00   50.71
  -3  -2   1 1944.00   49.35
  -3  -2   1 1937.00   49.22
   3  -2  -1 2015.00   51.08
   3  -2  -1 1858.00   47.22
  -3   3   1 2116.00   53.68
  -3   3   1 2031.00   51.52
   3   3  -1 1961.00   49.87
   3   3  -1 1898.00   48.44
   3  -3   1 1932.00   49.12
   3  -3   1 1891.00   48.08
  -3  -3  -1 1972.00   50.15
  -3  -3  -1 1969.00   50.11
   3   3   1 2000.00   50.75
   3   3   1 1892.00   48.11
  -3   3  -1 2016.00   51.30
  -3   3  -1 1905.00   48.43
  -3  -3   1 1961.00   49.91
  -3  -3   1 2015.00   51.19
   3  -3  -1 2024.00   51.46
   3  -3  -1 1995.00   50.66
  -3   4   1   66.53    2.67
  -3   4   1   68.16    2.70
   3   4  -1   69.06    2.88
   3   4  -1   76.13    3.25
   3  -4   1   64.68    2.70
  -3  -4  -1   75.31    3.08
  -3  -4  -1   74.06    2.81
   3   4   1   66.65    2.72
   3   4   1   65.95    2.69
  -3   4  -1   70.96    2.87
  -3   4  -1   71.89    3.09
  -3  -4   1   66.16    2.86
  -3  -4   1   66.59    2.78
   3  -4  -1   73.41    2.88
   3  -4  -1   72.15    2.78
  -3   5   1  416.70   11.28
  -3   5   1  408.80   11.04
   3   5  -1  408.80   11.35
   3   5  -1  415.90   11.44
   3  -5   1  394.20   10.80
   3  -5   1  391.80   10.74
  -3  -5  -1  388.40   10.57
  -3  -5  -1  393.00   10.88
   3   5   1  412.10   11.31
   3   5   1  406.70   11.05
  -3   5  -1  395.50   10.86
  -3   5  -1  405.50   11.16
  -3  -5   1  394.60   10.93
  -3  -5   1  397.20   10.81
   3  -5  -1  395.50   10.80
   3  -5  -1  393.50   10.73
  -3   6   1  395.30   10.82
  -3   6   1  413.20   11.21
   3   6  -1  421.50   11.63
   3  -6   1  394.30   10.89
   3  -6   1  396.10   10.96
  -3  -6  -1  422.00   11.70
  -3  -6  -1  430.90   11.72
   3   6   1  409.90   11.18
   3   6   1  390.10   10.87
  -3  -6   1  396.20   10.84
  -3  -6   1  388.40   10.95
   3  -6  -1  419.40   11.52
   3  -6  -1  437.20   11.94
  -3   7   1   75.56    3.38
  -3   7   1   79.05    3.13
   3   7  -1   85.56    3.69
   3  -7   1   72.30    3.28
   3  -7   1   72.15    3.22
  -3  -7  -1   81.18    3.36
  -3  -7  -1   84.11    3.78
   3   7   1   84.31    3.46
   3   7   1   73.24    3.31
  -3   7  -1   83.51    3.52
  -3   7  -1   85.52    3.65
  -3  -7   1   75.46    3.31
   3  -7  -1   77.57    3.29
   3  -7  -1   86.08    3.60
  -3   8   1  354.20   10.08
  -3   8   1  349.70    9.71
   3   8  -1  364.30   10.56
   3   8  -1  352.70   10.10
   3  -8   1  351.70   10.16
   3  -8   1  358.00   10.21
  -3  -8  -1  349.30   10.17
  -3  -8  -1  357.50   10.11
   3   8   1  348.10    9.78
  -3   8  -1  372.40   10.60
  -3   8  -1  362.70   10.33
  -3  -8   1  342.10    9.73
  -3  -8   1  350.00   10.20
   3  -8  -1  366.20   10.37
   3  -8  -1  379.30   10.75
  -3   9   1  650.00   17.19
  -3   9   1  660.10   17.66
   3   9  -1  634.90   17.12
   3   9  -1  636.40   17.32
  -3  -9  -1  632.00   17.20
  -3  -9  -1  646.00   17.32
   3   9   1  634.60   17.13
   3   9   1  640.60   17.04
  -3   9  -1  630.20   17.15
  -3   9  -1  642.10   17.23
   3  -9  -1  653.00   17.52
   3  -9  -1  607.00   16.43
  -3  10   1  299.90    8.93
  -3  10   1  307.30    8.83
   3  10  -1  286.40    8.69
   3  10  -1  289.50    9.05
  -3 -10  -1  294.30    8.69
  -3 -10  -1  283.00    8.74
   3  10   1  300.80    8.99
   3  10   1  282.30    8.31
  -3  10  -1  287.30    8.76
  -3  10  -1  288.50    8.62
   3 -10  -1  277.10    8.37
   3 -10  -1  284.70    8.55
  -3  11   1  188.50    6.37
  -3  11   1  191.70    6.00
   3  11  -1  204.50    7.35
   3  11  -1  198.80    6.58
   3 -11   1  202.40    6.95
   3 -11   1  194.00    6.74
  -3 -11  -1  198.40    6.85
  -3 -11  -1  197.00    6.58
   3  11   1  192.40    6.51
   3  11   1  188.40    5.96
  -3  11  -1  203.10    6.89
  -3  11  -1  190.50    6.45
  -3 -11   1  198.30    6.69
  -3 -11   1  190.60    6.85
   3 -11  -1  194.10    6.74
   3 -11  -1  204.40    6.76
  -3  12   1 1287.00   33.47
  -3  12   1 1267.00   32.67
   3  12  -1 1299.00   34.22
   3  12  -1 1290.00   33.60
   3 -12   1 1266.00   33.11
   3 -12   1 1321.00   34.71
  -3 -12  -1 1320.00   34.51
  -3 -12  -1 1290.00   33.64
   3  12   1 1291.00   33.64
   3  12   1 1291.00   33.35
  -3  12  -1 1304.00   34.30
  -3  12  -1 1305.00   33.85
  -3 -12   1 1292.00   33.99
  -3 -12   1 1236.00   32.46
   3 -12  -1 1266.00   32.95
   3 -12  -1 1216.00   31.89
  -3  13   1  525.10   14.65
  -3  13   1  520.90   14.24
   3  13  -1  523.20   15.14
   3  13  -1  514.00   14.51
   3 -13   1  520.50   14.78
   3 -13   1  519.50   14.99
  -3 -13  -1  539.00   15.06
  -3 -13  -1  529.80   14.99
   3  13   1  509.60   14.35
   3  13   1  527.70   14.46
  -3  13  -1  523.30   15.06
  -3  13  -1  513.10   14.32
  -3 -13   1  511.70   14.64
  -3 -13   1  512.40   14.82
   3 -13  -1  518.30   14.70
   3 -13  -1  523.50   14.64
  -3  14   1   52.90    3.95
  -3  14   1   50.85    3.53
   3  14  -1   41.54    4.50
   3  14  -1   37.77    3.89
   3 -14   1   55.17    4.26
   3 -14   1   50.96    4.71
  -3 -14  -1   43.44    3.52
  -3 -14  -1   49.29    4.41
   3  14   1   49.72    3.51
   3  14   1   41.26    4.04
  -3  14  -1   46.71    4.49
  -3  14  -1   44.11    3.63
  -3 -14   1   47.44    3.88
  -3 -14   1   47.36    4.48
   3 -14  -1   49.08    3.80
   3 -14  -1   45.90    3.73
  -3  15   1  344.20    9.88
  -3  15   1  350.60   10.54
   3  15  -1  322.30   10.03
   3  15  -1  326.50   10.50
   3 -15   1  350.10   11.39
   3 -15   1  346.60   10.28
  -3 -15  -1  333.20   10.70
  -3 -15  -1  343.70   10.20
   3  15   1  366.30   10.96
   3  15   1  328.10    9.67
  -3  15  -1  326.00    9.94
  -3  15  -1  336.10   10.61
  -3 -15   1  344.90   10.26
  -3 -15   1  347.10   11.60
   3 -15  -1  331.60   10.55
   3 -15  -1  324.40    9.91
  -3  16   1  355.30   10.28
  -3  16   1  342.20   10.39
   3  16  -1  351.00   11.00
   3  16  -1  360.40   11.03
   3 -16   1  358.50   11.73
   3 -16   1  362.10   10.91
  -3 -16  -1  344.60   10.28
  -3 -16  -1  357.80   11.37
   3  16   1  352.90   10.36
   3  16   1  343.50   10.49
  -3  16  -1  360.20   10.91
  -3  16  -1  380.70   11.69
  -3 -16   1  337.60   11.28
  -3 -16   1  381.30   11.18
   3 -16  -1  347.70   11.11
   3 -16  -1  349.60   10.52
  -3  17   1  166.40    5.92
  -3  17   1  158.80    6.49
   3  17  -1  161.20    7.11
   3  17  -1  169.70    6.94
   3 -17   1  176.20    6.54
   3 -17   1  181.40    7.97
  -3 -17  -1  172.50    6.49
  -3 -17  -1  176.50    7.89
   3  17   1  182.30    6.80
   3  17   1  173.40    6.43
  -3  17  -1  170.20    6.76
  -3  17  -1  162.50    6.44
  -3 -17   1  161.40    7.93
  -3 -17   1  157.80    5.98
   3 -17  -1  175.50    6.42
   3 -17  -1  190.50    7.87
  -3  18   1  471.70   13.58
  -3  18   1  477.90   13.32
   3  18  -1  525.00   15.39
   3  18  -1  489.90   14.39
   3 -18   1  477.80   13.77
   3 -18   1  501.80   15.29
  -3 -18  -1  485.80   13.65
  -3 -18  -1  490.90   14.87
   3  18   1  464.50   13.09
   3  18   1  494.70   14.10
  -3 -18   1  517.90   14.76
  -3 -18   1  497.00   15.28
   3 -18  -1  478.10   13.76
   3 -18  -1  482.30   14.48
  -3  19   1    6.01    3.83
  -3  19   1    4.23    3.94
   3  19  -1   12.29    4.32
   3 -19   1    5.68    4.47
   3 -19   1   13.08    4.95
  -3 -19  -1    4.99    3.42
  -3 -19  -1   17.50    5.89
   3  19   1   13.69    4.80
   3  19   1   13.19    4.15
  -3  19  -1   11.43    4.83
  -3  19  -1    5.75    3.90
  -3 -19   1   11.29    4.26
  -3 -19   1   20.86    5.46
   3 -19  -1    6.20    4.67
   3 -19  -1    9.03    3.59
   4   0   1  406.80   10.98
   4   0   1  418.40   11.25
  -4   0  -1  429.20   11.67
  -4   0  -1  422.30   11.38
  -4   0   1  441.50   11.81
  -4   0   1  431.10   11.52
   4   0  -1  442.70   11.93
   4   0  -1  417.00   11.37
  -4   1   1  312.30    8.63
  -4   1   1  324.10    8.87
   4   1  -1  303.80    8.46
   4   1  -1  320.90    9.06
   4  -1   1  316.80    8.77
   4  -1   1  316.10    8.74
  -4  -1  -1  320.80    8.84
  -4  -1  -1  300.30    8.44
   4   1   1  321.20    8.85
   4   1   1  318.30    8.82
  -4   1  -1  300.30    8.49
  -4   1  -1  314.00    8.68
  -4  -1   1  307.50    8.54
  -4  -1   1  311.30    8.63
   4  -1  -1  318.90    8.85
   4  -1  -1  311.40    8.64
  -4   2   1 1535.00   39.22
  -4   2   1 1518.00   38.75
   4   2  -1 1528.00   39.13
   4   2  -1 1526.00   39.15
   4  -2   1 1519.00   38.79
   4  -2   1 1538.00   39.30
  -4  -2  -1 1601.00   40.90
  -4  -2  -1 1541.00   39.41
   4   2   1 1538.00   39.32
   4   2   1 1584.00   40.41
  -4   2  -1 1568.00   40.10
  -4   2  -1 1591.00   40.72
  -4  -2   1 1521.00   38.86
  -4  -2   1 1503.00   38.52
   4  -2  -1 1627.00   41.58
   4  -2  -1 1572.00   40.14
  -4   3   1 1099.00   28.26
  -4   3   1 1123.00   28.90
   4   3  -1 1058.00   27.43
   4   3  -1 1050.00   27.25
   4  -3   1 1070.00   27.66
   4  -3   1 1008.00   26.07
  -4  -3  -1 1073.00   27.81
  -4  -3  -1 1054.00   27.25
   4   3   1 1087.00   28.03
   4   3   1 1139.00   29.36
  -4   3  -1 1040.00   26.97
  -4   3  -1 1089.00   28.16
  -4  -3   1 1073.00   27.71
  -4  -3   1 1073.00   27.82
   4  -3  -1 1115.00   28.77
   4  -3  -1 1054.00   27.19
  -4   4   1 1177.00   30.31
  -4   4   1 1181.00   30.37
   4   4  -1 1152.00   29.84
   4   4  -1 1185.00   30.70
   4  -4   1 1132.00   29.20
   4  -4   1 1139.00   29.40
  -4  -4  -1 1174.00   30.36
  -4  -4  -1 1207.00   31.13
   4   4   1 1099.00   28.37
   4   4   1 1203.00   31.01
  -4   4  -1 1144.00   29.58
  -4   4  -1 1143.00   29.52
  -4  -4   1 1157.00   29.94
  -4  -4   1 1129.00   29.11
   4  -4  -1 1137.00   29.37
   4  -4  -1 1164.00   29.99
  -4   5   1 1165.00   30.00
  -4   5   1 1150.00   29.66
   4   5  -1 1172.00   30.44
   4   5  -1 1155.00   30.07
   4  -5   1 1138.00   29.37
   4  -5   1 1156.00   29.90
  -4  -5  -1 1163.00   30.14
  -4  -5  -1 1179.00   30.42
   4   5   1 1188.00   30.76
   4   5   1 1123.00   28.99
  -4   5  -1 1162.00   30.08
  -4   5  -1 1140.00   29.60
  -4  -5   1 1115.00   28.79
  -4  -5   1 1123.00   29.11
   4  -5  -1 1175.00   30.36
   4  -5  -1 1139.00   29.42
  -4   6   1  812.20   21.32
  -4   6   1  881.50   22.94
   4   6  -1  895.70   23.59
   4   6  -1  857.00   22.71
   4  -6   1  843.00   22.16
   4  -6   1  848.60   22.21
  -4  -6  -1  855.60   22.61
  -4  -6  -1  845.50   22.13
   4   6   1  872.90   22.96
   4   6   1  845.70   22.12
  -4   6  -1  870.00   22.86
  -4   6  -1  834.40   21.95
  -4  -6   1  860.30   22.54
  -4  -6   1  785.60   20.76
   4  -6  -1  899.10   23.52
   4  -6  -1  834.20   21.92
  -4   7   1 1100.00   28.45
  -4   7   1 1100.00   28.62
   4   7  -1 1086.00   28.38
   4   7  -1 1096.00   28.72
   4  -7   1 1079.00   28.04
   4  -7   1 1054.00   27.55
  -4  -7  -1 1122.00   29.09
  -4  -7  -1 1078.00   28.22
   4   7   1 1028.00   26.93
   4   7   1 1069.00   27.78
  -4   7  -1  998.20   26.19
  -4   7  -1 1080.00   28.17
  -4  -7   1 1021.00   26.77
  -4  -7   1 1025.00   26.71
   4  -7  -1 1079.00   28.08
   4  -7  -1 1046.00   27.33
  -4   8   1 1265.00   32.78
  -4   8   1 1181.00   30.45
   4   8  -1 1238.00   32.25
   4   8  -1 1235.00   32.20
   4  -8   1 1287.00   33.53
   4  -8   1 1242.00   32.24
  -4  -8  -1 1243.00   32.16
  -4  -8  -1 1185.00   30.99
   4   8   1 1258.00   32.45
  -4   8  -1 1232.00   32.04
  -4   8  -1 1277.00   33.16
  -4  -8   1 1186.00   31.01
  -4  -8   1 1197.00   31.11
   4  -8  -1 1276.00   33.08
   4  -8  -1 1274.00   32.98
  -4   9   1  407.70   11.45
  -4   9   1  395.40   10.91
   4   9  -1  375.80   11.06
   4   9  -1  391.80   11.19
  -4  -9  -1  370.40   10.56
  -4  -9  -1  381.20   11.09
   4   9   1  415.60   11.56
   4   9   1  411.30   11.63
  -4   9  -1  387.60   10.96
  -4   9  -1  376.50   10.91
   4  -9  -1  407.60   11.48
   4  -9  -1  391.50   11.21
  -4  10   1  356.60   10.01
  -4  10   1  367.80   10.53
   4  10  -1  365.10   10.99
   4  10  -1  343.70   10.13
  -4 -10  -1  342.30   10.15
  -4 -10  -1  354.70   10.25
   4  10   1  353.30   10.47
   4  10   1  357.30   10.18
  -4  10  -1  369.50   10.61
  -4  10  -1  352.40   10.59
   4 -10  -1  360.70   10.39
   4 -10  -1  347.40   10.31
  -4  11   1  576.80   15.79
  -4  11   1  577.60   15.52
   4  11  -1  584.30   16.10
   4  11  -1  593.70   16.63
   4 -11   1  581.80   16.19
   4 -11   1  580.20   16.04
  -4 -11  -1  565.40   15.72
  -4 -11  -1  594.60   16.23
   4  11   1  572.80   15.80
   4  11   1  585.00   15.83
  -4  11  -1  571.80   15.63
  -4  11  -1  571.60   15.99
  -4 -11   1  563.30   15.84
  -4 -11   1  591.30   16.33
   4 -11  -1  590.70   16.32
   4 -11  -1  595.20   16.27
  -4  12   1  978.60   25.52
  -4  12   1 1006.00   26.57
   4  12  -1  996.50   26.80
   4  12  -1  957.30   25.40
   4 -12   1  969.20   25.72
   4 -12   1  952.70   25.52
  -4 -12  -1 1001.00   26.46
  -4 -12  -1 1011.00   26.86
   4  12   1  981.90   26.07
   4  12   1  992.50   25.96
  -4  12  -1  925.30   24.51
  -4  12  -1  935.90   25.12
  -4 -12   1 1005.00   26.71
  -4 -12   1  986.40   26.40
   4 -12  -1  966.90   25.80
   4 -12  -1  972.20   25.62
  -4  13   1   37.69    3.36
  -4  13   1   35.53    3.11
   4  13  -1   50.07    4.09
   4  13  -1   40.65    3.70
   4 -13   1   36.62    3.78
   4 -13   1   34.55    3.79
  -4 -13  -1   37.98    3.99
  -4 -13  -1   44.59    3.52
   4  13   1   37.07    3.95
   4  13   1   41.83    3.47
  -4  13  -1   44.51    3.41
  -4  13  -1   44.70    4.20
  -4 -13   1   37.99    3.91
  -4 -13   1   34.80    3.95
   4 -13  -1   39.35    3.22
   4 -13  -1   36.92    3.67
  -4  14   1  520.90   14.28
  -4  14   1  508.80   14.39
   4  14  -1  475.70   13.92
   4  14  -1  477.40   13.89
   4 -14   1  473.00   13.65
   4 -14   1  507.20   14.79
  -4 -14  -1  489.40   14.18
  -4 -14  -1  520.80   14.77
   4  14   1  502.40   14.34
   4  14   1  499.60   13.88
  -4  14  -1  480.40   13.93
  -4  14  -1  477.20   13.80
  -4 -14   1  500.60   14.19
  -4 -14   1  504.00   14.92
   4 -14  -1  489.70   14.10
   4 -14  -1  485.60   13.83
  -4  15   1  326.80    9.57
  -4  15   1  348.60   10.64
   4  15  -1  336.90   10.30
   4  15  -1  336.40   10.70
   4 -15   1  344.00   10.97
   4 -15   1  317.90    9.65
  -4 -15  -1  332.10   10.55
  -4 -15  -1  337.40   10.04
   4  15   1  345.50   10.52
   4  15   1  349.60   10.27
  -4  15  -1  345.10   10.78
  -4  15  -1  324.90   10.05
  -4 -15   1  339.30   10.13
  -4 -15   1  341.80   11.30
   4 -15  -1  325.90    9.95
   4 -15  -1  335.60   10.67
  -4  16   1   71.12    4.81
  -4  16   1   77.42    4.01
   4  16  -1   80.78    5.21
   4  16  -1   81.99    4.71
   4 -16   1   80.98    4.53
   4 -16   1   86.79    5.57
  -4 -16  -1   86.35    4.56
  -4 -16  -1   90.23    6.09
   4  16   1   81.71    4.71
   4  16   1   73.08    4.29
  -4  16  -1   82.01    4.75
  -4  16  -1   88.48    4.70
  -4 -16   1   80.90    5.72
  -4 -16   1   72.51    4.60
   4 -16  -1   86.17    4.49
   4 -16  -1   72.50    5.47
  -4  17   1   67.04    4.34
  -4  17   1   61.30    4.33
   4  17  -1   56.55    5.29
   4  17  -1   49.32    4.37
   4 -17   1   62.15    4.36
   4 -17   1   50.66    5.08
  -4 -17  -1   52.85    4.30
  -4 -17  -1   51.44    5.55
   4  17   1   63.01    4.50
  -4  17  -1   46.38    4.29
  -4  17  -1   54.64    4.38
  -4 -17   1   53.19    4.49
  -4 -17   1   60.62    6.13
   4 -17  -1   47.83    5.31
   4 -17  -1   46.24    4.02
  -4  18   1  134.30    5.70
  -4  18   1  135.20    6.01
   4  18  -1  132.70    6.67
   4  18  -1  126.50    5.94
   4 -18   1  124.10    6.71
   4 -18   1  125.30    6.16
  -4 -18  -1  130.60    5.30
  -4 -18  -1  111.90    6.44
   4  18   1  120.10    6.04
   4  18   1  130.00    5.53
  -4 -18   1  132.50    5.95
  -4 -18   1  118.10    6.96
   4 -18  -1  118.40    5.72
   4 -18  -1  130.30    6.52
   5   0   1    0.98    1.60
   5   0   1   -0.06    1.62
  -5   0  -1   -1.22    1.59
  -5   0  -1   -1.10    1.62
  -5   0   1    0.61    1.56
  -5   0   1    0.67    1.57
   5   0  -1   -0.98    1.63
   5   0  -1    0.86    1.65
  -5   1   1  744.10   19.43
  -5   1   1  763.00   19.97
   5   1  -1  725.10   19.12
   5   1  -1  738.60   19.54
   5  -1   1  709.30   18.62
   5  -1   1  745.10   19.55
  -5  -1  -1  677.00   17.91
  -5  -1  -1  724.80   19.10
   5   1   1  686.70   18.11
   5   1   1  740.20   19.43
  -5   1  -1  737.70   19.40
  -5   1  -1  736.40   19.43
  -5  -1   1  722.20   18.95
  -5  -1   1  762.10   19.97
   5  -1  -1  681.80   18.00
   5  -1  -1  713.10   18.77
  -5   2   1  200.10    5.93
  -5   2   1  197.30    5.96
   5   2  -1  204.00    6.26
   5   2  -1  208.30    6.33
   5  -2   1  199.90    5.99
   5  -2   1  191.20    5.82
  -5  -2  -1  208.50    6.29
  -5  -2  -1  203.30    6.14
   5   2   1  199.80    6.03
  -5   2  -1  205.30    6.26
  -5   2  -1  215.10    6.51
  -5  -2   1  205.10    6.15
  -5  -2   1  195.70    6.07
   5  -2  -1  206.80    6.25
   5  -2  -1  218.40    6.52
  -5   3   1  160.90    5.13
  -5   3   1  171.10    5.29
   5   3  -1  165.40    5.42
   5   3  -1  155.80    5.28
   5  -3   1  160.50    5.16
   5  -3   1  160.50    5.06
  -5  -3  -1  158.50    5.15
  -5  -3  -1  149.20    4.98
   5   3   1  152.80    4.97
  -5   3  -1  145.60    4.90
  -5   3  -1  162.90    5.27
  -5  -3   1  150.80    5.03
   5  -3  -1  163.30    5.23
   5  -3  -1  157.70    5.06
  -5   4   1  458.40   12.42
  -5   4   1  467.70   12.75
   5   4  -1  465.50   12.82
   5   4  -1  441.80   12.25
   5  -4   1  436.10   12.01
   5  -4   1  428.40   11.73
  -5  -4  -1  448.40   12.36
  -5  -4  -1  439.40   12.07
   5   4   1  474.70   12.98
   5   4   1  443.60   12.08
  -5   4  -1  449.60   12.39
  -5   4  -1  447.60   12.35
  -5  -4   1  445.70   12.33
  -5  -4   1  424.10   11.66
   5  -4  -1  454.90   12.41
   5  -4  -1  432.50   11.83
  -5   5   1  234.90    7.12
  -5   5   1  234.40    6.96
   5   5  -1  221.70    7.06
   5   5  -1  226.00    7.07
   5  -5   1  229.20    6.78
   5  -5   1  214.60    6.67
  -5  -5  -1  223.90    6.84
  -5  -5  -1  213.10    6.81
   5   5   1  219.50    6.84
   5   5   1  235.90    7.12
  -5   5  -1  208.90    6.60
  -5   5  -1  212.80    6.62
  -5  -5   1  222.60    6.81
  -5  -5   1  223.20    6.90
   5  -5  -1  211.80    6.58
   5  -5  -1  208.50    6.40
  -5   6   1 3797.00   96.17
  -5   6   1 3572.00   90.40
   5   6  -1 3842.00   97.42
   5   6  -1 3826.00   97.04
   5  -6   1 3594.00   91.13
   5  -6   1 3788.00   95.86
  -5  -6  -1 3732.00   94.53
  -5  -6  -1 3932.00   99.68
   5   6   1 3952.00  100.20
   5   6   1 3893.00   98.47
  -5   6  -1 3673.00   93.07
  -5   6  -1 3799.00   96.24
  -5  -6   1 3567.00   90.33
   5  -6  -1 3824.00   96.80
   5  -6  -1 3913.00   99.09
  -5   7   1 2703.00   68.77
  -5   7   1 2804.00   71.10
   5   7  -1 2697.00   68.96
   5   7  -1 2611.00   66.64
   5  -7   1 2740.00   69.85
   5  -7   1 2703.00   68.70
  -5  -7  -1 2757.00   70.27
  -5  -7  -1 2630.00   66.93
   5   7   1 2776.00   70.50
   5   7   1 2789.00   71.06
  -5   7  -1 2688.00   68.46
  -5   7  -1 2639.00   67.37
  -5  -7   1 2787.00   70.94
  -5  -7   1 2634.00   67.14
   5  -7  -1 2744.00   69.77
   5  -7  -1 2674.00   68.11
  -5   8   1 2632.00   66.84
  -5   8   1 2561.00   65.27
   5   8  -1 2585.00   66.09
   5   8  -1 2532.00   64.68
   5  -8   1 2519.00   64.42
   5  -8   1 2665.00   67.85
  -5  -8  -1 2646.00   67.33
  -5  -8  -1 2541.00   64.88
   5   8   1 2568.00   65.35
   5   8   1 2543.00   64.93
  -5   8  -1 2623.00   66.83
  -5   8  -1 2594.00   66.15
  -5  -8   1 2575.00   65.75
  -5  -8   1 2623.00   66.88
   5  -8  -1 2527.00   64.48
   5  -8  -1 2505.00   63.86
  -5   9   1  383.00   10.70
  -5   9   1  391.70   11.13
   5   9  -1  383.40   11.32
   5   9  -1  403.10   11.58
  -5  -9  -1  390.10   11.16
  -5  -9  -1  391.80   11.34
   5   9   1  392.00   11.32
   5   9   1  378.70   10.68
  -5   9  -1  396.20   11.58
  -5   9  -1  388.70   11.11
  -5  -9   1  429.90   12.30
  -5  -9   1  424.40   12.06
   5  -9  -1  387.90   10.98
   5  -9  -1  390.70   11.37
  -5  10   1  669.10   17.72
  -5  10   1  703.50   18.95
   5  10  -1  661.20   18.36
   5  10  -1  691.90   18.74
  -5 -10  -1  675.80   18.41
  -5 -10  -1  685.00   18.54
   5  10   1  663.80   17.81
   5  10   1  665.00   18.07
  -5  10  -1  704.00   19.22
  -5  10  -1  664.60   17.94
   5 -10  -1  680.90   18.60
   5 -10  -1  677.20   18.22
  -5  11   1  148.10    5.38
  -5  11   1  136.90    4.94
   5  11  -1  133.90    5.87
   5  11  -1  148.20    5.82
   5 -11   1  150.10    5.80
   5 -11   1  130.10    5.49
  -5 -11  -1  136.00    5.16
  -5 -11  -1  131.40    5.71
   5  11   1  139.40    5.51
   5  11   1  138.40    5.24
  -5  11  -1  136.30    5.05
  -5  11  -1  139.80    5.61
  -5 -11   1  139.40    5.48
  -5 -11   1  153.50    6.30
   5 -11  -1  139.00    5.42
   5 -11  -1  141.10    5.57
  -5  12   1 1037.00   27.33
  -5  12   1 1057.00   27.46
   5  12  -1 1024.00   27.55
   5  12  -1 1062.00   28.12
   5 -12   1 1038.00   27.45
   5 -12   1 1034.00   27.69
  -5 -12  -1 1022.00   27.02
  -5 -12  -1 1012.00   26.89
   5  12   1 1037.00   27.14
   5  12   1 1041.00   27.59
  -5  12  -1 1018.00   27.20
  -5  12  -1 1022.00   26.92
  -5 -12   1 1047.00   27.79
  -5 -12   1 1037.00   27.70
   5 -12  -1 1040.00   27.38
   5 -12  -1 1027.00   27.32
  -5  13   1  161.20    5.64
  -5  13   1  177.90    6.38
   5  13  -1  177.30    7.02
   5  13  -1  179.50    6.79
   5 -13   1  158.70    6.42
   5 -13   1  162.70    6.42
  -5 -13  -1  168.20    6.47
  -5 -13  -1  184.10    6.56
   5  13   1  182.60    6.82
   5  13   1  170.90    5.96
  -5  13  -1  192.00    6.71
  -5  13  -1  181.90    7.06
  -5 -13   1  173.60    6.66
  -5 -13   1  167.30    6.73
   5 -13  -1  179.30    6.39
   5 -13  -1  194.80    7.07
  -5  14   1  609.00   16.84
  -5  14   1  609.10   16.46
   5  14  -1  627.50   17.64
   5  14  -1  615.10   17.11
   5 -14   1  607.50   17.04
   5 -14   1  582.50   16.59
  -5 -14  -1  606.80   17.17
  -5 -14  -1  629.10   17.31
   5  14   1  618.30   16.86
   5  14   1  611.00   16.97
  -5  14  -1  588.70   16.59
  -5  14  -1  596.00   16.58
  -5 -14   1  643.70   17.64
  -5 -14   1  603.30   17.49
   5 -14  -1  603.90   16.68
   5 -14  -1  616.70   17.31
  -5  15   1  483.00   13.37
  -5  15   1  490.90   13.92
   5  15  -1  508.50   14.62
   5  15  -1  487.60   14.48
   5 -15   1  477.60   14.19
   5 -15   1  473.70   13.57
  -5 -15  -1  501.80   14.02
  -5 -15  -1  480.10   14.43
   5  15   1  471.90   13.54
   5  15   1  481.70   13.55
  -5  15  -1  471.90   13.49
  -5  15  -1  488.70   14.11
  -5 -15   1  460.90   14.21
  -5 -15   1  479.10   13.67
   5 -15  -1  492.20   14.04
   5 -15  -1  504.00   14.76
  -5  16   1  382.30   11.03
  -5  16   1  424.10   12.43
   5  16  -1  399.00   11.92
   5  16  -1  416.30   12.89
   5 -16   1  409.60   12.03
   5 -16   1  429.60   13.35
  -5 -16  -1  412.30   12.65
  -5 -16  -1  415.90   11.87
   5  16   1  411.60   12.34
   5  16   1  412.60   11.93
  -5  16  -1  416.20   12.54
  -5  16  -1  399.50   11.88
  -5 -16   1  415.10   12.01
  -5 -16   1  407.60   13.17
   5 -16  -1  400.30   11.69
   5 -16  -1  415.60   12.57
  -5  17   1   30.23    3.93
  -5  17   1   33.80    3.42
   5  17  -1   24.87    4.28
   5  17  -1   23.31    4.14
   5 -17   1   30.21    4.09
   5 -17   1   30.44    4.78
  -5 -17  -1   27.61    4.01
  -5 -17  -1   28.40    4.96
   5  17   1   25.90    3.63
   5  17   1   36.48    4.05
  -5  17  -1   28.74    4.55
  -5  17  -1   30.55    4.16
  -5 -17   1   36.75    5.75
  -5 -17   1   25.16    4.28
   5 -17  -1   18.20    3.72
   5 -17  -1   32.35    5.31
  -5  18   1  120.70    5.08
  -5  18   1  125.70    5.78
   5  18  -1  124.10    6.01
   5  18  -1  117.80    6.28
   5 -18   1  115.20    6.61
   5 -18   1  115.80    6.07
  -5 -18  -1  122.00    6.82
  -5 -18  -1  114.40    5.36
   5  18   1  112.80    6.12
   5  18   1  115.40    5.39
  -5 -18   1  130.00    5.91
  -5 -18   1  103.10    6.76
   5 -18  -1  117.60    5.82
   5 -18  -1  118.00    6.88
   6   0   1 2231.00   56.78
   6   0   1 2179.00   55.60
  -6   0  -1 2160.00   55.17
  -6   0  -1 2162.00   55.22
  -6   0   1 2151.00   54.74
  -6   0   1 2222.00   56.66
   6   0  -1 2159.00   55.17
   6   0  -1 2240.00   57.18
  -6   1   1 1436.00   36.84
  -6   1   1 1504.00   38.71
   6   1  -1 1406.00   36.29
   6   1  -1 1405.00   36.30
   6  -1   1 1394.00   35.85
   6  -1   1 1419.00   36.48
  -6  -1  -1 1381.00   35.69
  -6  -1  -1 1440.00   37.11
   6   1   1 1459.00   37.50
   6   1   1 1437.00   37.07
  -6   1  -1 1382.00   35.63
  -6   1  -1 1410.00   36.32
  -6  -1   1 1462.00   37.64
  -6  -1   1 1400.00   35.99
   6  -1  -1 1396.00   35.98
   6  -1  -1 1392.00   35.90
  -6   2   1  202.10    6.17
  -6   2   1  211.70    6.56
   6   2  -1  210.00    6.58
   6   2  -1  220.90    6.87
   6  -2   1  202.70    6.18
   6  -2   1  204.60    6.41
  -6  -2  -1  210.70    6.50
  -6  -2  -1  214.50    6.61
   6   2   1  208.30    6.40
   6   2   1  207.20    6.53
  -6   2  -1  191.70    6.15
  -6   2  -1  197.40    6.27
  -6  -2   1  195.50    6.21
  -6  -2   1  208.10    6.38
   6  -2  -1  200.80    6.26
   6  -2  -1  205.50    6.43
  -6   3   1  368.80   10.42
  -6   3   1  394.30   10.87
   6   3  -1  362.90   10.42
   6   3  -1  357.30   10.23
   6  -3   1  361.80   10.10
   6  -3   1  381.70   10.78
  -6  -3  -1  369.90   10.53
  -6  -3  -1  365.30   10.33
   6   3   1  389.60   10.81
   6   3   1  378.10   10.77
  -6   3  -1  370.70   10.46
  -6   3  -1  354.20   10.13
  -6  -3   1  362.40   10.28
  -6  -3   1  376.70   10.57
   6  -3  -1  383.80   10.78
   6  -3  -1  381.00   10.72
  -6   4   1  886.30   23.35
  -6   4   1  871.90   22.83
   6   4  -1  857.90   22.76
   6   4  -1  848.00   22.40
   6  -4   1  876.90   22.90
   6  -4   1  846.60   22.37
  -6  -4  -1  862.80   22.70
  -6  -4  -1  868.30   22.94
   6   4   1  877.00   23.00
   6   4   1  913.50   24.10
  -6   4  -1  912.80   24.00
  -6   4  -1  871.40   23.02
  -6  -4   1  871.60   22.92
  -6  -4   1  899.80   23.72
   6  -4  -1  840.90   22.15
   6  -4  -1  880.60   23.07
  -6   5   1  151.70    5.14
  -6   5   1  151.40    5.29
   6   5  -1  153.00    5.42
   6   5  -1  165.70    5.95
   6  -5   1  149.20    5.33
   6  -5   1  151.80    5.03
  -6  -5  -1  156.30    5.35
  -6  -5  -1  158.30    5.49
   6   5   1  142.80    4.86
   6   5   1  155.70    5.44
  -6   5  -1  151.20    5.42
  -6   5  -1  152.70    5.39
  -6  -5   1  159.60    5.39
  -6  -5   1  142.80    5.14
   6  -5  -1  149.40    5.24
   6  -5  -1  155.30    5.25
  -6   6   1  534.20   14.42
  -6   6   1  567.90   15.52
   6   6  -1  535.50   14.83
   6   6  -1  538.40   15.01
   6  -6   1  522.20   14.46
   6  -6   1  525.10   14.26
  -6  -6  -1  528.60   14.42
  -6  -6  -1  564.70   15.54
   6   6   1  535.60   14.75
   6   6   1  525.30   14.25
  -6   6  -1  541.50   15.02
  -6   6  -1  519.50   14.31
  -6  -6   1  504.30   13.95
  -6  -6   1  526.00   14.33
   6  -6  -1  540.10   14.78
   6  -6  -1  527.60   14.40
  -6   7   1  152.50    5.34
  -6   7   1  156.00    5.14
   6   7  -1  156.50    5.80
   6   7  -1  134.40    5.12
   6  -7   1  150.20    5.17
   6  -7   1  151.40    5.70
  -6  -7  -1  153.80    5.40
  -6  -7  -1  154.30    5.65
   6   7   1  149.40    5.61
   6   7   1  160.80    5.45
  -6   7  -1  151.70    5.37
  -6   7  -1  156.60    5.68
  -6  -7   1  142.10    5.30
  -6  -7   1  152.70    5.44
   6  -7  -1  152.40    5.34
   6  -7  -1  151.90    5.38
  -6   8   1  206.40    6.39
  -6   8   1  211.00    6.89
   6   8  -1  218.00    7.20
   6   8  -1  218.00    7.49
   6  -8   1  218.30    7.29
   6  -8   1  215.60    6.93
  -6  -8  -1  197.90    6.80
  -6  -8  -1  213.90    6.98
   6   8   1  225.70    7.51
   6   8   1  211.30    6.78
  -6   8  -1  214.10    7.11
  -6   8  -1  213.20    6.97
  -6  -8   1  213.30    7.00
  -6  -8   1  202.90    6.74
   6  -8  -1  220.10    7.05
   6  -8  -1  208.80    6.95
  -6   9   1  322.20    9.61
  -6   9   1  329.10    9.50
   6   9  -1  341.40   10.16
   6   9  -1  321.80   10.01
  -6  -9  -1  328.80    9.76
  -6  -9  -1  321.20    9.75
   6   9   1  319.30    9.38
   6   9   1  315.30    9.64
  -6   9  -1  311.70    9.57
  -6  -9   1  347.00   10.28
  -6  -9   1  348.60   10.43
   6  -9  -1  334.90   10.12
   6  -9  -1  331.10    9.69
  -6  10   1  419.30   11.93
  -6  10   1  422.20   11.76
   6  10  -1  404.90   11.83
   6  10  -1  439.10   13.03
  -6 -10  -1  407.60   11.78
  -6 -10  -1  420.60   12.25
   6  10   1  411.40   11.60
   6  10   1  423.10   12.29
  -6  10  -1  403.40   11.87
  -6  10  -1  414.30   11.89
   6 -10  -1  406.60   11.93
   6 -10  -1  423.20   12.05
  -6  11   1  229.70    7.47
  -6  11   1  224.30    6.96
   6  11  -1  245.30    8.00
   6  11  -1  226.90    8.03
   6 -11   1  231.40    8.10
   6 -11   1  227.20    7.64
  -6 -11  -1  237.20    7.74
  -6 -11  -1  245.00    8.07
   6  11   1  221.70    7.50
   6  11   1  240.60    7.55
  -6  11  -1  231.60    8.05
  -6  11  -1  222.40    7.33
  -6 -11   1  244.40    8.29
  -6 -11   1  231.40    7.74
   6 -11  -1  239.00    7.64
   6 -11  -1  232.60    7.89
  -6  12   1  116.60    4.90
  -6  12   1  104.10    4.20
   6  12  -1  113.30    5.57
   6  12  -1  120.10    5.31
   6 -12   1  111.20    5.58
   6 -12   1  111.30    4.93
  -6 -12  -1  110.80    5.46
  -6 -12  -1  100.50    4.55
   6  12   1  111.70    5.02
   6  12   1  118.20    4.97
  -6  12  -1  106.10    5.30
  -6  12  -1  103.60    4.87
  -6 -12   1  108.60    5.12
  -6 -12   1   97.23    5.36
   6 -12  -1  106.90    4.99
   6 -12  -1  104.50    4.59
  -6  13   1  212.00    7.20
  -6  13   1  208.40    6.63
   6  13  -1  213.90    7.58
   6  13  -1  213.90    7.72
   6 -13   1  200.10    7.25
   6 -13   1  221.40    7.85
  -6 -13  -1  212.90    7.83
  -6 -13  -1  206.40    7.18
   6  13   1  211.10    7.42
   6  13   1  213.80    7.19
  -6  13  -1  224.50    7.74
  -6  13  -1  205.70    7.38
  -6 -13   1  199.70    6.97
  -6 -13   1  208.80    7.80
   6 -13  -1  208.30    7.54
   6 -13  -1  204.20    7.13
  -6  14   1  990.00   26.35
  -6  14   1  991.10   25.92
   6  14  -1 1024.00   27.59
   6  14  -1 1003.00   26.64
   6 -14   1  996.00   26.85
   6 -14   1 1014.00   26.98
  -6 -14  -1 1024.00   27.50
  -6 -14  -1 1024.00   27.01
   6  14   1 1001.00   26.39
   6  14   1 1036.00   27.53
  -6  14  -1 1024.00   27.35
  -6  14  -1  994.60   26.37
  -6 -14   1 1030.00   27.15
  -6 -14   1  989.10   26.90
   6 -14  -1 1020.00   27.11
   6 -14  -1 1041.00   27.60
  -6  15   1  407.70   12.10
  -6  15   1  397.00   11.38
   6  15  -1  396.20   12.34
   6  15  -1  396.20   11.90
   6 -15   1  396.50   11.98
   6 -15   1  390.20   12.17
  -6 -15  -1  390.90   11.30
  -6 -15  -1  391.00   12.50
   6  15   1  392.90   11.98
   6  15   1  388.10   11.47
  -6  15  -1  401.20   11.99
  -6  15  -1  384.60   11.62
  -6 -15   1  388.10   11.47
  -6 -15   1  390.50   12.45
   6 -15  -1  386.70   11.41
   6 -15  -1  402.70   12.21
  -6  16   1  171.40    6.65
  -6  16   1  158.10    5.96
   6  16  -1  168.20    7.16
   6  16  -1  162.60    6.99
   6 -16   1  159.30    7.35
   6 -16   1  170.90    6.57
  -6 -16  -1  157.10    7.16
  -6 -16  -1  144.20    5.88
   6  16   1  168.80    6.39
   6  16   1  166.00    6.93
  -6  16  -1  168.70    6.62
  -6  16  -1  163.90    6.91
  -6 -16   1  151.20    7.76
  -6 -16   1  163.30    6.31
   6 -16  -1  162.10    6.48
   6 -16  -1  159.90    7.16
  -6  17   1   97.86    5.36
  -6  17   1  109.10    4.74
   6  17  -1   95.14    5.42
   6  17  -1   99.49    6.45
   6 -17   1   95.72    5.96
   6 -17   1   93.03    5.37
  -6 -17  -1   95.05    6.13
  -6 -17  -1   88.06    4.95
   6  17   1   96.25    5.27
   6  17   1  101.20    5.03
  -6  17  -1  106.80    5.86
  -6  17  -1   96.75    5.34
  -6 -17   1  100.60    7.04
  -6 -17   1   94.70    5.39
   6 -17  -1   89.04    5.26
   6 -17  -1   81.48    5.59
  -6  18   1   52.85    4.93
  -6  18   1   58.77    4.51
   6  18  -1   61.85    5.55
   6  18  -1   50.77    5.43
   6 -18   1   57.59    6.27
   6 -18   1   50.76    5.46
  -6 -18  -1   45.27    5.56
  -6 -18  -1   45.91    4.45
   6  18   1   55.00    4.42
   6  18   1   50.79    5.32
  -6 -18   1   49.13    4.90
  -6 -18   1   46.71    6.66
   6 -18  -1   45.56    4.83
   6 -18  -1   65.23    6.10
   7   0   1    0.71    1.89
   7   0   1    0.52    2.00
  -7   0  -1    0.85    1.79
  -7   0  -1    0.12    2.06
  -7   0   1   -0.52    1.78
  -7   0   1   -0.10    1.97
   7   0  -1    1.93    2.15
   7   0  -1   -1.90    2.25
  -7   1   1 1642.00   42.24
  -7   1   1 1608.00   41.25
   7   1  -1 1610.00   41.52
   7   1  -1 1479.00   38.28
   7  -1   1 1550.00   39.98
   7  -1   1 1547.00   39.72
  -7  -1  -1 1602.00   41.24
  -7  -1  -1 1568.00   40.40
   7   1   1 1608.00   41.47
   7   1   1 1556.00   39.98
  -7   1  -1 1580.00   40.78
  -7   1  -1 1573.00   40.50
  -7  -1   1 1680.00   43.04
  -7  -1   1 1617.00   41.65
   7  -1  -1 1594.00   41.08
   7  -1  -1 1594.00   41.06
  -7   2   1   22.26    2.59
  -7   2   1   26.60    2.42
   7   2  -1   26.70    2.58
   7   2  -1   28.79    2.85
   7  -2   1   25.58    2.41
   7  -2   1   28.08    2.36
  -7  -2  -1   25.96    2.62
  -7  -2  -1   32.23    2.70
   7   2   1   28.85    2.53
   7   2   1   25.09    2.80
  -7   2  -1   30.18    2.48
  -7   2  -1   25.07    2.69
  -7  -2   1   28.46    2.74
  -7  -2   1   30.16    2.56
   7  -2  -1   22.03    2.33
   7  -2  -1   22.55    2.53
  -7   3   1  449.50   12.60
  -7   3   1  466.10   12.77
   7   3  -1  437.30   12.31
   7   3  -1  435.20   12.31
   7  -3   1  453.80   12.71
   7  -3   1  441.80   12.14
  -7  -3  -1  438.20   12.27
  -7  -3  -1  454.00   12.69
   7   3   1  411.10   11.72
   7   3   1  446.30   12.35
  -7   3  -1  420.60   11.86
  -7   3  -1  453.40   12.69
  -7  -3   1  427.00   11.92
  -7  -3   1  429.80   12.07
   7  -3  -1  446.60   12.43
   7  -3  -1  431.10   12.11
  -7   4   1  626.40   16.76
  -7   4   1  663.90   17.92
   7   4  -1  640.00   17.49
   7   4  -1  661.90   17.87
   7  -4   1  643.20   17.16
  -7  -4  -1  631.00   17.12
  -7  -4  -1  651.70   17.60
   7   4   1  666.30   18.06
   7   4   1  635.70   17.05
  -7   4  -1  632.20   17.13
  -7   4  -1  641.40   17.51
  -7  -4   1  637.10   17.18
  -7  -4   1  622.90   16.92
   7  -4  -1  647.70   17.46
   7  -4  -1  634.80   17.10
  -7   5   1 2380.00   60.62
  -7   5   1 2416.00   61.74
   7   5  -1 2318.00   59.30
   7   5  -1 2377.00   60.97
   7  -5   1 2312.00   58.90
   7  -5   1 2428.00   62.01
  -7  -5  -1 2372.00   60.72
  -7  -5  -1 2427.00   61.97
   7   5   1 2340.00   59.68
   7   5   1 2422.00   61.93
  -7   5  -1 2423.00   61.90
  -7   5  -1 2381.00   60.96
  -7  -5   1 2450.00   62.55
  -7  -5   1 2387.00   60.91
   7  -5  -1 2399.00   61.29
   7  -5  -1 2368.00   60.44
  -7   6   1  277.70    8.42
  -7   6   1  285.50    8.39
   7   6  -1  300.20    9.39
   7   6  -1  279.70    8.51
   7  -6   1  281.10    8.69
   7  -6   1  285.00    8.41
  -7  -6  -1  278.30    8.56
  -7  -6  -1  266.80    8.19
   7   6   1  277.20    8.22
   7   6   1  275.80    8.51
  -7   6  -1  277.70    8.42
  -7   6  -1  284.50    8.88
  -7  -6   1  268.00    8.25
  -7  -6   1  273.40    8.40
   7  -6  -1  281.70    8.64
   7  -6  -1  277.40    8.30
  -7   7   1  420.00   11.67
  -7   7   1  425.20   12.17
   7   7  -1  433.20   12.37
   7   7  -1  437.50   12.91
   7  -7   1  439.80   12.60
   7  -7   1  436.70   12.22
  -7  -7  -1  407.50   11.57
  -7  -7  -1  389.70   11.38
   7   7   1  413.50   11.65
   7   7   1  440.60   12.60
  -7   7  -1  422.20   11.97
  -7   7  -1  408.90   11.99
  -7  -7   1  412.70   11.77
  -7  -7   1  434.30   12.39
   7  -7  -1  421.80   11.81
   7  -7  -1  432.20   12.41
  -7   8   1  489.30   13.38
  -7   8   1  497.40   13.99
   7   8  -1  488.10   14.05
   7   8  -1  484.70   13.70
   7  -8   1  480.70   13.41
   7  -8   1  466.50   13.45
  -7  -8  -1  494.70   13.99
  -7  -8  -1  465.00   13.14
   7   8   1  499.60   13.76
   7   8   1  461.40   13.23
  -7   8  -1  482.80   13.75
  -7   8  -1  482.50   13.47
  -7  -8   1  467.60   13.26
  -7  -8   1  476.80   13.48
   7  -8  -1  486.90   13.81
   7  -8  -1  484.70   13.46
  -7   9   1 1179.00   30.86
  -7   9   1 1169.00   30.34
   7   9  -1 1220.00   31.99
   7   9  -1 1188.00   31.58
  -7  -9  -1 1248.00   32.65
  -7  -9  -1 1175.00   30.88
   7   9   1 1168.00   30.73
   7   9   1 1190.00   30.96
  -7   9  -1 1186.00   30.99
  -7   9  -1 1219.00   32.14
  -7  -9   1 1190.00   31.26
  -7  -9   1 1210.00   31.76
   7  -9  -1 1216.00   31.73
   7  -9  -1 1239.00   32.62
  -7  10   1   55.40    3.68
  -7  10   1   51.61    3.29
   7  10  -1   44.93    4.45
   7  10  -1   50.26    4.05
   7 -10   1   56.04    4.28
  -7 -10  -1   49.65    4.00
  -7 -10  -1   53.03    3.86
   7  10   1   49.28    4.16
   7  10   1   53.29    3.65
  -7  10  -1   52.91    3.89
  -7  10  -1   50.92    3.74
   7 -10  -1   49.27    4.05
   7 -10  -1   52.93    3.65
  -7  11   1  126.00    4.69
  -7  11   1  131.00    5.43
   7  11  -1  116.80    5.20
   7  11  -1  124.40    5.67
   7 -11   1  136.40    5.57
   7 -11   1  130.70    5.85
  -7 -11  -1  123.80    5.27
  -7 -11  -1  117.20    5.32
   7  11   1  138.00    5.75
   7  11   1  123.10    4.93
  -7  11  -1  120.20    5.10
  -7  11  -1  116.70    5.42
   7 -11  -1  118.90    5.62
   7 -11  -1  118.80    4.90
  -7  12   1  329.20    9.61
  -7  12   1  306.80    9.56
   7  12  -1  326.10   10.44
   7  12  -1  332.80   10.51
   7 -12   1  350.40   10.82
   7 -12   1  318.70   10.05
  -7 -12  -1  336.20   10.15
  -7 -12  -1  332.10   10.47
   7  12   1  321.10   10.03
   7  12   1  332.20    9.93
  -7  12  -1  321.80    9.99
  -7  12  -1  318.20    9.87
  -7 -12   1  334.90   10.24
  -7 -12   1  343.10   11.08
   7 -12  -1  335.90   10.20
   7 -12  -1  325.80   10.25
  -7  13   1  158.90    6.24
  -7  13   1  150.60    5.57
   7  13  -1  143.40    6.67
   7  13  -1  149.40    5.92
   7 -13   1  165.00    6.92
   7 -13   1  150.50    6.10
  -7 -13  -1  149.90    6.61
  -7 -13  -1  146.10    5.78
   7  13   1  158.70    6.01
   7  13   1  158.60    6.51
  -7  13  -1  144.20    5.59
  -7  13  -1  154.60    6.39
  -7 -13   1  165.40    7.39
  -7 -13   1  155.20    6.00
   7 -13  -1  158.20    6.25
   7 -13  -1  150.70    5.96
  -7  14   1  158.00    6.29
  -7  14   1  170.90    6.16
   7  14  -1  173.60    7.50
   7  14  -1  159.30    6.65
   7 -14   1  170.10    6.64
   7 -14   1  174.10    7.26
  -7 -14  -1  189.80    7.83
  -7 -14  -1  170.70    6.09
   7  14   1  164.40    6.44
   7  14   1  166.30    6.31
  -7  14  -1  169.40    6.48
  -7  14  -1  168.40    6.82
  -7 -14   1  174.20    6.35
  -7 -14   1  177.00    7.81
   7 -14  -1  176.30    6.94
   7 -14  -1  169.00    6.20
  -7  15   1   53.42    4.04
  -7  15   1   66.64    4.13
   7  15  -1   55.03    4.70
   7  15  -1   53.90    5.00
   7 -15   1   58.16    4.31
   7 -15   1   62.68    5.24
  -7 -15  -1   63.41    5.81
  -7 -15  -1   69.41    4.33
   7  15   1   58.77    4.99
   7  15   1   59.02    4.50
  -7  15  -1   63.39    4.76
  -7  15  -1   56.04    4.44
  -7 -15   1   50.80    4.38
  -7 -15   1   60.45    5.59
   7 -15  -1   67.21    4.86
   7 -15  -1   59.93    4.43
  -7  16   1  131.10    5.97
  -7  16   1  142.60    5.63
   7  16  -1  143.00    6.34
   7  16  -1  137.70    6.64
   7 -16   1  140.10    6.37
   7 -16   1  145.70    6.58
  -7 -16  -1  143.40    7.03
  -7 -16  -1  146.20    5.64
   7  16   1  135.90    6.40
   7  16   1  136.20    5.97
  -7  16  -1  143.80    6.35
  -7  16  -1  142.50    6.43
  -7 -16   1  146.60    7.67
  -7 -16   1  147.50    6.11
   7 -16  -1  148.30    6.34
   7 -16  -1  144.30    6.86
  -7  17   1  305.80    9.86
  -7  17   1  292.10    8.92
   7  17  -1  271.30    9.52
   7  17  -1  295.40   10.48
   7 -17   1  276.40    9.27
   7 -17   1  272.60    9.88
  -7 -17  -1  282.70    8.93
  -7 -17  -1  284.90   10.07
   7  17   1  284.30    8.97
   7  17   1  273.40    9.17
  -7  17  -1  274.30    9.10
  -7  17  -1  254.20    8.70
  -7 -17   1  288.40   10.79
  -7 -17   1  295.40    9.50
   7 -17  -1  268.40    9.60
   7 -17  -1  279.40    9.09
   8   0   1  539.60   14.83
   8   0   1  508.20   13.95
  -8   0  -1  500.00   13.86
  -8   0  -1  505.00   14.05
  -8   0   1  506.40   13.80
  -8   0   1  516.30   14.16
   8   0  -1  503.50   14.00
   8   0  -1  496.90   13.97
  -8   1   1  891.00   23.37
  -8   1   1  861.60   22.80
   8   1  -1  855.00   22.76
   8   1  -1  837.00   22.31
   8  -1   1  875.70   23.24
   8  -1   1  858.80   22.60
  -8  -1  -1  910.60   24.18
  -8  -1  -1  881.50   23.33
   8   1   1  880.40   23.16
   8   1   1  900.70   23.87
  -8   1  -1  872.00   23.24
  -8   1  -1  863.80   22.86
  -8  -1   1  890.60   23.43
  -8  -1   1  874.50   23.15
   8  -1  -1  868.70   23.06
   8  -1  -1  897.20   23.90
  -8   2   1  574.00   15.74
  -8   2   1  562.80   15.23
   8   2  -1  554.70   15.25
   8   2  -1  554.90   15.48
   8  -2   1  559.20   15.20
   8  -2   1  580.30   15.85
  -8  -2  -1  557.10   15.23
  -8  -2  -1  555.90   15.23
   8   2   1  586.60   15.86
   8   2   1  576.30   15.91
  -8   2  -1  564.90   15.47
  -8   2  -1  565.00   15.63
  -8  -2   1  558.40   15.09
  -8  -2   1  562.40   15.39
   8  -2  -1  586.10   15.97
   8  -2  -1  550.00   15.05
  -8   3   1  126.20    4.70
  -8   3   1  119.90    4.67
   8   3  -1  119.00    4.76
   8   3  -1  125.80    5.16
   8  -3   1  114.20    4.61
   8  -3   1  129.90    4.72
  -8  -3  -1  125.00    4.88
  -8  -3  -1  117.00    4.66
   8   3   1  121.20    4.64
   8   3   1  131.90    5.08
  -8   3  -1  116.10    4.70
  -8   3  -1  122.60    4.73
  -8  -3   1  121.90    4.71
  -8  -3   1  118.10    4.82
   8  -3  -1  116.30    4.72
   8  -3  -1  118.50    4.88
  -8   4   1  276.70    8.19
   8   4  -1  286.30    8.93
   8   4  -1  270.30    8.37
   8  -4   1  265.80    7.94
   8  -4   1  251.60    7.97
  -8  -4  -1  267.50    8.21
  -8  -4  -1  291.30    8.97
   8   4   1  261.80    7.89
   8   4   1  266.30    8.37
  -8   4  -1  275.10    8.74
  -8   4  -1  271.70    8.35
  -8  -4   1  269.90    8.20
  -8  -4   1  259.30    8.08
   8  -4  -1  283.00    8.64
   8  -4  -1  272.90    8.22
  -8   5   1  530.70   14.38
  -8   5   1  542.10   14.99
   8   5  -1  560.00   15.51
   8   5  -1  541.20   15.22
   8  -5   1  492.60   13.82
   8  -5   1  560.80   15.22
  -8  -5  -1  537.10   14.91
  -8  -5  -1  559.70   15.39
   8   5   1  551.90   15.39
   8   5   1  557.00   15.15
  -8   5  -1  528.40   14.85
  -8   5  -1  543.60   15.03
  -8  -5   1  556.80   15.24
  -8  -5   1  539.70   14.98
   8  -5  -1  545.00   15.22
   8  -5  -1  547.00   14.96
  -8   6   1  585.30   15.80
  -8   6   1  564.40   15.68
   8   6  -1  574.20   15.85
   8   6  -1  571.50   16.10
   8  -6   1  561.80   15.34
   8  -6   1  569.30   15.86
  -8  -6  -1  584.30   16.23
  -8  -6  -1  577.40   16.09
   8   6   1  575.10   16.03
   8   6   1  564.90   15.31
  -8   6  -1  552.80   15.23
  -8   6  -1  562.20   15.86
  -8  -6   1  548.40   15.10
  -8  -6   1  583.00   16.02
   8  -6  -1  562.60   15.43
   8  -6  -1  553.50   15.44
  -8   7   1    3.55    2.51
  -8   7   1    6.72    2.27
   8   7  -1    4.44    3.50
   8   7  -1    5.19    2.91
   8  -7   1    5.56    2.75
   8  -7   1    6.80    2.34
  -8  -7  -1    3.39    2.99
  -8  -7  -1    7.86    3.03
   8   7   1    9.94    2.71
   8   7   1    7.12    3.33
  -8   7  -1    8.10    2.86
  -8   7  -1    5.13    2.46
  -8  -7   1    0.91    3.06
  -8  -7   1    7.66    3.19
   8  -7  -1    2.17    2.84
   8  -7  -1    8.21    3.02
  -8   8   1  236.30    7.24
  -8   8   1  245.10    7.85
   8   8  -1  247.60    8.40
   8   8  -1  260.70    8.37
   8  -8   1  246.50    8.31
   8  -8   1  243.80    7.72
  -8  -8  -1  239.40    7.77
  -8  -8  -1  245.30    8.14
   8   8   1  237.20    7.93
   8   8   1  251.90    7.79
  -8   8  -1  254.40    8.39
  -8   8  -1  240.60    7.68
  -8  -8   1  226.50    7.44
  -8  -8   1  249.90    8.13
   8  -8  -1  242.80    7.74
   8  -8  -1  248.80    8.08
  -8   9   1  210.20    6.70
  -8   9   1  205.80    7.01
   8   9  -1  221.60    8.04
   8   9  -1  209.10    7.21
  -8  -9  -1  215.00    7.47
  -8  -9  -1  203.80    7.29
   8   9   1  219.90    7.19
   8   9   1  203.70    7.30
  -8   9  -1  217.10    7.88
  -8   9  -1  212.90    7.22
  -8  -9   1  221.50    7.64
  -8  -9   1  198.10    7.05
   8  -9  -1  223.70    7.66
   8  -9  -1  212.10    6.97
  -8  10   1  261.20    8.38
  -8  10   1  258.40    7.92
   8  10  -1  279.20    9.51
   8  10  -1  258.20    8.47
  -8 -10  -1  264.00    8.73
  -8 -10  -1  264.70    8.55
   8  10   1  262.40    8.20
   8  10   1  261.30    8.74
  -8  10  -1  276.50    8.69
  -8  10  -1  259.30    8.78
   8 -10  -1  262.30    8.20
   8 -10  -1  250.90    8.40
  -8  11   1   81.63    4.38
  -8  11   1   92.23    4.28
   8  11  -1   70.15    4.90
   8  11  -1   88.01    5.12
   8 -11   1   81.52    4.67
   8 -11   1   82.93    4.75
  -8 -11  -1   77.74    5.02
  -8 -11  -1   78.79    4.64
   8  11   1   85.98    5.07
   8  11   1   83.63    4.42
  -8  11  -1   80.94    4.52
  -8  11  -1   82.50    4.63
  -8 -11   1   93.95    4.92
   8 -11  -1   75.31    4.67
   8 -11  -1   80.83    4.38
  -8  12   1   99.80    4.99
  -8  12   1  117.30    4.83
   8  12  -1  113.00    5.09
   8  12  -1   99.96    5.41
   8 -12   1  106.60    5.22
   8 -12   1   99.69    5.23
  -8 -12  -1  104.10    4.77
  -8 -12  -1   94.75    5.18
   8  12   1  101.60    4.67
  -8  12  -1  105.70    5.04
  -8  12  -1   97.32    5.28
  -8 -12   1  104.90    4.76
  -8 -12   1   94.22    5.40
   8 -12  -1  108.40    4.94
   8 -12  -1  111.70    5.43
  -8  13   1  266.30    8.62
  -8  13   1  252.90    7.79
   8  13  -1  261.60    9.10
   8  13  -1  274.70    8.97
   8 -13   1  263.70    8.91
   8 -13   1  265.30    8.72
  -8 -13  -1  254.70    9.27
  -8 -13  -1  271.10    8.43
   8  13   1  256.10    8.33
   8  13   1  269.60    8.80
  -8  13  -1  268.70    9.06
  -8  13  -1  262.30    8.43
  -8 -13   1  274.20    9.76
  -8 -13   1  256.40    8.30
   8 -13  -1  257.20    8.70
   8 -13  -1  257.40    8.40
  -8  14   1  159.20    5.67
  -8  14   1  162.20    6.34
   8  14  -1  164.20    6.53
   8  14  -1  161.00    7.02
   8 -14   1  167.40    6.81
   8 -14   1  159.40    6.79
  -8 -14  -1  159.30    7.41
  -8 -14  -1  174.80    6.42
   8  14   1  168.70    6.40
   8  14   1  160.30    6.59
  -8  14  -1  173.70    6.69
  -8  14  -1  163.50    6.86
  -8 -14   1  158.80    6.21
  -8 -14   1  152.60    7.03
   8 -14  -1  175.00    6.64
   8 -14  -1  167.30    6.97
  -8  15   1  166.10    6.62
  -8  15   1  174.90    6.16
   8  15  -1  174.80    7.89
   8  15  -1  187.30    7.62
   8 -15   1  182.80    7.78
   8 -15   1  173.90    6.73
  -8 -15  -1  180.50    6.53
  -8 -15  -1  190.20    8.27
   8  15   1  167.00    6.61
   8  15   1  175.40    7.03
  -8  15  -1  163.90    6.99
  -8  15  -1  176.40    7.11
  -8 -15   1  181.10    6.89
  -8 -15   1  175.20    7.86
   8 -15  -1  182.30    6.85
  -8  16   1   97.84    5.51
  -8  16   1  103.10    4.68
   8  16  -1   89.73    6.52
   8  16  -1   91.73    5.84
   8 -16   1   99.12    6.26
   8 -16   1   99.73    5.63
  -8 -16  -1   90.47    4.84
  -8 -16  -1  101.30    6.00
   8  16   1  100.80    5.00
   8  16   1   97.05    5.45
  -8  16  -1   97.00    5.33
  -8  16  -1  100.80    5.55
  -8 -16   1  112.40    5.79
  -8 -16   1   95.62    7.11
   8 -16  -1  101.10    5.54
   8 -16  -1  105.00    5.90
  -8  17   1   94.13    5.75
  -8  17   1   96.13    5.25
   8  17  -1   97.00    6.10
   8  17  -1   82.75    6.74
   8 -17   1   80.17    5.43
   8 -17   1   95.46    6.25
  -8 -17  -1   91.68    7.11
  -8 -17  -1   90.73    4.92
   8  17   1   81.19    5.68
   8  17   1   94.47    6.40
  -8  17  -1   80.74    5.35
  -8  17  -1   94.09    6.17
  -8 -17   1   95.57    5.60
  -8 -17   1   83.86    7.54
   8 -17  -1   83.76    5.72
   8 -17  -1   90.36    5.43
   9   0   1   -0.71    2.38
   9   0   1    3.85    2.73
  -9   0  -1    0.52    2.54
  -9   0  -1    2.34    2.70
  -9   0   1    0.34    2.20
  -9   0   1    1.16    2.32
   9   0  -1   -1.12    2.34
   9   0  -1    1.04    2.82
  -9   1   1 1069.00   28.15
  -9   1   1 1055.00   27.51
   9   1  -1 1135.00   29.82
   9   1  -1 1109.00   29.35
   9  -1   1 1090.00   28.40
   9  -1   1 1058.00   27.91
  -9  -1  -1 1145.00   30.06
  -9  -1  -1 1125.00   29.62
   9   1   1 1115.00   29.34
   9   1   1 1060.00   27.66
  -9   1  -1 1135.00   29.77
  -9   1  -1 1083.00   28.69
  -9  -1   1 1091.00   28.70
  -9  -1   1 1033.00   27.00
   9  -1  -1 1104.00   29.01
   9  -1  -1 1053.00   27.79
  -9   2   1   40.43    2.98
  -9   2   1   35.83    3.32
   9   2  -1   39.90    3.75
   9   2  -1   33.90    3.26
   9  -2   1   30.87    2.75
   9  -2   1   36.32    3.06
  -9  -2  -1   37.90    3.41
  -9  -2  -1   39.05    3.28
   9   2   1   40.42    3.10
   9   2   1   42.42    3.72
  -9   2  -1   38.19    3.35
  -9   2  -1   35.95    3.23
  -9  -2   1   41.34    3.00
  -9  -2   1   40.19    3.39
   9  -2  -1   33.25    3.17
   9  -2  -1   36.94    3.60
  -9   3   1  153.60    5.28
  -9   3   1  150.20    5.65
   9   3  -1  142.00    5.58
   9   3  -1  131.80    5.32
   9  -3   1  137.10    4.98
   9  -3   1  138.60    5.54
  -9  -3  -1  141.70    5.70
  -9  -3  -1  141.00    5.53
   9   3   1  139.30    5.09
   9   3   1  144.20    5.70
  -9   3  -1  143.70    5.36
  -9   3  -1  136.70    5.55
  -9  -3   1  148.60    5.75
  -9  -3   1  132.40    4.98
   9  -3  -1  153.20    5.64
   9  -3  -1  147.50    5.66
  -9   4   1  639.90   17.25
  -9   4   1  625.70   17.21
   9   4  -1  641.20   17.78
   9   4  -1  652.40   17.81
   9  -4   1  649.10   17.39
   9  -4   1  614.10   16.95
  -9  -4  -1  620.90   17.10
  -9  -4  -1  627.10   17.24
   9   4   1  651.70   17.89
   9   4   1  630.50   17.05
  -9   4  -1  630.40   17.50
  -9   4  -1  624.20   17.06
  -9  -4   1  647.20   17.50
  -9  -4   1  653.10   17.88
   9  -4  -1  668.30   18.09
   9  -4  -1  664.30   18.21
  -9   5   1  169.60    6.33
  -9   5   1  186.30    6.22
   9   5  -1  181.70    6.67
   9   5  -1  185.30    6.51
   9  -5   1  167.80    5.74
   9  -5   1  171.30    6.13
  -9  -5  -1  191.30    6.76
  -9  -5  -1  180.60    6.48
   9   5   1  174.70    6.35
   9   5   1  173.70    6.05
  -9   5  -1  181.60    6.30
  -9   5  -1  169.20    6.37
  -9  -5   1  170.90    6.37
  -9  -5   1  182.00    6.28
   9  -5  -1  195.80    6.96
   9  -5  -1  182.80    6.24
  -9   6   1  124.30    4.87
  -9   6   1  116.30    5.00
   9   6  -1  123.90    5.58
   9   6  -1  125.30    5.11
   9  -6   1  129.70    5.08
   9  -6   1  122.30    5.31
  -9  -6  -1  126.20    5.22
  -9  -6  -1  110.80    4.85
   9   6   1  124.10    4.74
   9   6   1  125.40    5.37
  -9   6  -1  110.30    5.19
  -9   6  -1  119.00    5.11
  -9  -6   1  123.00    5.17
  -9  -6   1  124.60    5.21
   9  -6  -1  115.70    4.89
   9  -6  -1  120.60    5.30
  -9   7   1  546.70   15.25
  -9   7   1  543.30   14.83
   9   7  -1  565.20   15.78
   9   7  -1  549.00   15.81
   9  -7   1  541.20   14.90
   9  -7   1  534.00   15.20
  -9  -7  -1  571.40   16.09
  -9  -7  -1  561.80   15.83
   9   7   1  514.70   14.25
   9   7   1  540.80   15.18
  -9   7  -1  532.30   14.78
  -9   7  -1  569.30   16.14
  -9  -7   1  575.70   15.95
  -9  -7   1  559.30   15.59
   9  -7  -1  546.40   15.12
   9  -7  -1  538.30   15.33
  -9   8   1  435.30   12.22
  -9   8   1  439.10   12.64
   9   8  -1  454.90   13.24
   9   8  -1  470.40   13.79
   9  -8   1  425.00   12.14
   9  -8   1  445.50   13.08
  -9  -8  -1  460.10   13.33
  -9  -8  -1  456.70   13.19
   9   8   1  460.10   12.87
   9   8   1  427.30   12.53
  -9   8  -1  444.90   12.80
  -9   8  -1  487.60   14.20
  -9  -8   1  457.20   13.15
  -9  -8   1  450.40   13.03
   9  -8  -1  460.60   13.38
   9  -8  -1  467.10   13.14
  -9   9   1  457.10   12.68
  -9   9   1  483.60   13.88
   9   9  -1  474.60   14.22
   9   9  -1  465.50   13.52
   9  -9   1  461.30   13.38
  -9  -9  -1  465.40   13.39
  -9  -9  -1  477.00   13.69
   9   9   1  470.80   13.15
   9   9   1  456.40   13.40
  -9   9  -1  486.10   14.22
  -9   9  -1  473.70   13.49
  -9  -9   1  488.40   14.06
  -9  -9   1  497.30   14.41
   9  -9  -1  477.80   13.38
   9  -9  -1  466.70   13.57
  -9  10   1  272.10    8.89
  -9  10   1  278.70    8.34
   9  10  -1  273.40    9.10
   9  10  -1  266.60    9.06
  -9 -10  -1  266.90    8.92
  -9 -10  -1  276.80    9.07
   9  10   1  261.90    8.29
   9  10   1  277.90    9.20
  -9  10  -1  270.60    8.97
  -9  10  -1  259.50    8.52
  -9 -10   1  269.20    9.02
   9 -10  -1  265.70    8.88
   9 -10  -1  272.90    8.64
  -9  11   1    2.41    3.56
  -9  11   1    7.00    3.12
   9  11  -1    8.20    4.37
   9  11  -1   13.26    3.46
   9 -11   1    9.76    3.65
   9 -11   1    8.93    3.60
  -9 -11  -1    4.95    3.01
  -9 -11  -1    9.49    4.19
   9  11   1    5.45    3.64
   9  11   1   10.43    2.82
  -9  11  -1   11.85    3.46
  -9  11  -1   11.47    3.33
   9 -11  -1    7.66    3.51
   9 -11  -1    6.20    3.07
  -9  12   1   94.48    5.20
  -9  12   1   96.43    4.53
   9  12  -1   94.61    4.96
   9  12  -1   88.54    5.85
   9 -12   1   91.77    5.31
   9 -12   1   93.39    4.83
  -9 -12  -1   88.60    5.90
  -9 -12  -1   78.34    4.37
   9  12   1   98.43    5.58
   9  12   1   92.57    4.86
  -9  12  -1  101.70    5.25
  -9  12  -1   95.90    5.31
  -9 -12   1   95.19    5.54
  -9 -12   1   83.49    4.45
   9 -12  -1   96.78    5.36
   9 -12  -1   88.62    4.89
  -9  13   1  318.20   10.03
  -9  13   1  319.60    9.51
   9  13  -1  317.50   10.57
   9  13  -1  302.50    9.81
   9 -13   1  293.30    9.82
   9 -13   1  308.20    9.96
  -9 -13  -1  314.10   10.73
  -9 -13  -1  304.20    9.21
   9  13   1  299.90    9.43
   9  13   1  316.60   10.01
  -9  13  -1  310.00   10.06
  -9  13  -1  319.20   10.06
  -9 -13   1  308.40    9.61
  -9 -13   1  291.30   10.06
   9 -13  -1  316.80   10.21
   9 -13  -1  323.10   10.08
  -9  14   1  152.70    5.94
  -9  14   1  165.70    6.54
   9  14  -1  163.80    6.88
   9  14  -1  151.80    6.99
   9 -14   1  159.50    7.27
   9 -14   1  149.90    6.57
  -9 -14  -1  161.10    6.11
  -9 -14  -1  144.30    7.22
   9  14   1  146.80    6.56
   9  14   1  156.70    6.53
  -9  14  -1  162.50    7.08
  -9  14  -1  160.30    6.65
  -9 -14   1  153.70    6.10
  -9 -14   1  146.90    7.18
   9 -14  -1  167.90    6.64
   9 -14  -1  149.00    6.32
  -9  15   1  272.40    8.45
  -9  15   1  302.10    9.87
   9  15  -1  267.20    9.58
   9  15  -1  268.80    9.41
   9 -15   1  281.30    9.87
   9 -15   1  296.60    9.67
  -9 -15  -1  286.50    8.91
  -9 -15  -1  292.70   10.56
   9  15   1  298.40    9.92
   9  15   1  277.80    9.09
  -9  15  -1  272.90    9.15
  -9  15  -1  282.40    9.55
  -9 -15   1  287.80    9.19
  -9 -15   1  270.80   10.04
   9 -15  -1  277.00    9.31
   9 -15  -1  281.30    9.04
  -9  16   1   54.97    4.25
  -9  16   1   59.07    5.09
   9  16  -1   54.60    6.14
   9  16  -1   63.92    5.38
   9 -16   1   61.36    5.65
   9 -16   1   64.66    5.17
  -9 -16  -1   62.39    5.69
  -9 -16  -1   68.78    4.26
   9  16   1   56.44    4.50
   9  16   1   60.78    5.38
  -9  16  -1   57.11    4.79
  -9  16  -1   54.11    4.73
  -9 -16   1   62.14    6.64
  -9 -16   1   64.56    4.91
   9 -16  -1   62.48    4.93
   9 -16  -1   64.28    5.04
  10   0   1  886.60   23.77
  10   0   1  881.00   23.32
 -10   0  -1  898.80   24.14
 -10   0  -1  881.80   23.48
 -10   0   1  912.00   24.33
 -10   0   1  928.10   24.41
  10   0  -1  895.90   24.14
  10   0  -1  860.50   23.07
 -10   1   1  241.60    7.56
 -10   1   1  237.20    7.79
  10   1  -1  250.80    8.11
  10   1  -1  253.40    8.43
  10  -1   1  244.20    8.11
  10  -1   1  245.70    7.70
 -10  -1  -1  240.70    7.83
 -10  -1  -1  245.50    8.17
  10   1   1  237.70    7.41
  10   1   1  225.00    7.70
 -10   1  -1  244.10    8.19
 -10   1  -1  236.90    7.73
 -10  -1   1  242.10    7.91
 -10  -1   1  244.50    7.65
  10  -1  -1  249.30    8.25
  10  -1  -1  244.00    8.02
 -10   2   1  807.30   21.36
 -10   2   1  749.40   20.41
  10   2  -1  755.90   20.49
  10   2  -1  762.40   20.85
  10  -2   1  797.50   21.51
  10  -2   1  805.30   21.42
 -10  -2  -1  822.10   22.11
 -10  -2  -1  828.90   22.44
  10   2   1  791.10   21.10
  10   2   1  820.60   22.23
 -10   2  -1  794.90   21.57
 -10   2  -1  754.10   20.28
 -10  -2   1  797.40   21.23
 -10  -2   1  791.90   21.29
  10  -2  -1  756.30   20.70
  10  -2  -1  756.00   20.46
 -10   3   1 1027.00   27.20
 -10   3   1  990.50   25.98
  10   3  -1  986.90   26.47
  10   3  -1 1011.00   26.82
  10  -3   1 1017.00   26.68
  10  -3   1 1021.00   27.10
 -10  -3  -1  934.50   24.92
 -10  -3  -1  986.20   26.32
  10   3   1 1020.00   27.18
  10   3   1  988.60   25.99
 -10   3  -1  976.10   25.91
 -10   3  -1  971.20   26.03
 -10  -3   1  945.90   25.25
 -10  -3   1  993.90   26.14
  10  -3  -1 1012.00   26.82
  10  -3  -1  993.00   26.45
 -10   4   1    9.35    3.10
 -10   4   1   10.17    2.54
  10   4  -1    9.88    3.10
  10   4  -1   16.17    3.15
  10  -4   1    9.07    3.28
  10  -4   1    8.32    2.71
 -10  -4  -1   10.29    3.33
 -10  -4  -1   10.54    3.33
  10   4   1    8.85    3.23
  10   4   1    9.34    2.83
 -10   4  -1   10.88    3.25
 -10   4  -1    8.26    3.20
 -10  -4   1    7.38    3.01
 -10  -4   1    5.95    2.81
  10  -4  -1   10.91    2.82
  10  -4  -1   10.36    3.29
 -10   5   1    1.39    2.97
 -10   5   1    3.83    2.85
  10   5  -1    4.89    3.09
  10   5  -1    9.09    3.67
  10  -5   1    8.48    3.27
  10  -5   1    4.04    2.44
 -10  -5  -1    1.78    3.28
 -10  -5  -1    6.33    2.80
  10   5   1    8.78    2.84
  10   5   1    4.27    3.15
 -10   5  -1   -0.47    3.19
 -10   5  -1    4.35    2.79
 -10  -5   1    6.67    3.33
 -10  -5   1    7.51    2.69
  10  -5  -1    5.02    2.53
  10  -5  -1    6.92    3.15
 -10   6   1  188.90    6.31
 -10   6   1  186.40    6.63
  10   6  -1  193.00    6.98
  10   6  -1  181.70    6.82
  10  -6   1  188.80    6.88
  10  -6   1  201.00    6.73
 -10  -6  -1  178.50    6.63
 -10  -6  -1  192.80    7.10
  10   6   1  197.40    7.02
  10   6   1  196.90    6.64
 -10   6  -1  211.60    7.31
 -10   6  -1  182.80    6.94
 -10  -6   1  190.20    6.75
 -10  -6   1  193.00    6.83
  10  -6  -1  191.30    6.62
  10  -6  -1  195.50    7.19
 -10   7   1   31.92    2.96
 -10   7   1   33.57    3.25
  10   7  -1   30.99    3.80
  10   7  -1   30.82    3.78
  10  -7   1   30.91    3.36
  10  -7   1   30.27    3.87
 -10  -7  -1   31.20    3.85
 -10  -7  -1   39.90    3.83
  10   7   1   33.82    3.75
  10   7   1   39.73    3.42
 -10   7  -1   35.72    3.67
 -10   7  -1   32.88    3.97
 -10  -7   1   29.70    3.42
 -10  -7   1   28.81    3.77
  10  -7  -1   28.97    3.15
  10  -7  -1   28.36    3.32
 -10   8   1  169.60    6.36
 -10   8   1  168.40    5.87
  10   8  -1  181.20    6.65
  10   8  -1  166.20    6.76
  10  -8   1  181.90    6.93
  10  -8   1  172.10    6.30
 -10  -8  -1  176.50    6.68
 -10  -8  -1  184.90    6.92
  10   8   1  159.70    6.53
  10   8   1  175.40    6.32
 -10   8  -1  173.80    6.54
 -10   8  -1  178.70    7.01
 -10  -8   1  167.00    6.34
 -10  -8   1  164.70    6.24
  10  -8  -1  173.60    6.70
  10  -8  -1  171.60    6.22
 -10   9   1   76.29    4.04
 -10   9   1   73.30    4.58
  10   9  -1   81.67    4.85
  10   9  -1   73.07    4.75
  10  -9   1   76.86    4.64
 -10  -9  -1   78.92    4.75
 -10  -9  -1   70.67    4.49
  10   9   1   74.21    5.02
  10   9   1   71.38    3.84
 -10   9  -1   68.38    4.26
 -10   9  -1   76.95    4.43
 -10  -9   1   68.78    4.50
 -10  -9   1   77.67    4.90
  10  -9  -1   74.91    4.79
  10  -9  -1   68.20    4.11
 -10  10   1  278.60    8.46
 -10  10   1  280.80    9.09
  10  10  -1  298.60    9.92
  10  10  -1  303.70    9.62
 -10 -10  -1  308.80   10.08
 -10 -10  -1  305.90    9.57
  10  10   1  287.00    9.45
  10  10   1  307.80    9.47
 -10  10  -1  300.10    9.83
 -10  10  -1  311.40    9.57
 -10 -10   1  337.50   10.86
  10 -10  -1  310.30    9.73
  10 -10  -1  306.70    9.63
 -10  11   1  109.70    4.89
 -10  11   1  102.10    5.26
  10  11  -1  112.50    6.00
  10  11  -1  106.40    5.30
  10 -11   1  104.40    5.43
  10 -11   1   91.02    5.17
 -10 -11  -1  102.30    4.71
 -10 -11  -1   95.78    5.96
  10  11   1   97.59    4.90
  10  11   1  105.70    5.65
 -10  11  -1  106.60    5.32
 -10  11  -1  108.60    5.46
  10 -11  -1  112.50    5.23
  10 -11  -1  107.30    5.06
 -10  12   1   54.44    3.83
 -10  12   1   53.99    4.47
  10  12  -1   52.95    5.26
  10  12  -1   48.08    4.39
  10 -12   1   50.64    4.20
  10 -12   1   58.89    5.07
 -10 -12  -1   56.63    4.26
 -10 -12  -1   43.42    5.40
  10  12   1   46.17    4.00
  10  12   1   56.01    4.98
 -10  12  -1   45.80    4.61
 -10  12  -1   51.48    4.65
 -10 -12   1   46.86    4.07
 -10 -12   1   54.79    4.99
  10 -12  -1   47.88    4.24
  10 -12  -1   43.96    4.52
 -10  13   1   88.76    4.90
 -10  13   1   89.70    4.78
  10  13  -1   99.46    5.98
  10 -13   1   81.14    5.67
  10 -13   1   93.15    5.59
 -10 -13  -1   89.15    6.32
 -10 -13  -1   93.78    4.92
  10  13   1   87.27    5.25
  10  13   1   91.42    4.97
 -10  13  -1   96.79    5.67
 -10  13  -1   93.03    5.43
 -10 -13   1   83.71    4.74
 -10 -13   1   81.59    6.44
  10 -13  -1   88.44    5.07
  10 -13  -1   79.34    5.31
 -10  14   1  309.50    9.47
 -10  14   1  314.10   10.00
  10  14  -1  292.50   10.11
  10  14  -1  307.00   10.31
  10 -14   1  324.90   10.55
  10 -14   1  290.40   10.09
 -10 -14  -1  319.80    9.60
 -10 -14  -1  315.20   10.92
  10  14   1  312.30    9.74
  10  14   1  317.90   10.35
 -10  14  -1  310.20   10.24
 -10  14  -1  322.60   10.44
 -10 -14   1  301.60   11.14
 -10 -14   1  313.00    9.81
  10 -14  -1  308.60    9.87
  10 -14  -1  302.70    9.57
 -10  15   1   12.15    3.80
 -10  15   1   11.96    4.08
  10  15  -1   10.09    4.93
  10  15  -1   12.10    4.82
  10 -15   1   10.50    4.71
  10 -15   1    5.40    5.06
 -10 -15  -1   13.26    5.55
 -10 -15  -1   12.63    3.72
  10  15   1   15.51    4.81
  10  15   1   15.63    4.30
 -10  15  -1   11.17    4.07
 -10  15  -1    4.93    4.59
 -10 -15   1   12.85    3.78
 -10 -15   1   15.53    5.37
  10 -15  -1    7.05    4.17
  10 -15  -1   14.41    4.28
  11   0   1    4.53    3.31
  11   0   1    1.89    2.90
 -11   0  -1   -0.71    3.11
 -11   0  -1   -0.70    3.10
 -11   0   1    1.11    2.86
 -11   0   1   -1.86    3.11
  11   0  -1   -4.25    3.33
  11   0  -1   -1.40    2.66
 -11   1   1   96.58    4.48
 -11   1   1   83.10    4.31
  11   1  -1   83.47    4.88
  11   1  -1   77.13    4.51
  11  -1   1   77.32    4.60
  11  -1   1   86.00    4.12
 -11  -1  -1   78.46    4.53
 -11  -1  -1   92.23    4.71
  11   1   1   85.20    4.47
  11   1   1   90.47    4.39
 -11   1  -1   83.55    4.71
 -11   1  -1   85.12    4.27
 -11  -1   1   83.66    4.43
 -11  -1   1   79.89    4.24
  11  -1  -1   78.27    4.77
  11  -1  -1   76.45    4.35
 -11   2   1 1288.00   33.76
 -11   2   1 1314.00   34.09
  11   2  -1 1290.00   34.02
  11   2  -1 1284.00   33.69
  11  -2   1 1233.00   32.19
  11  -2   1 1254.00   32.97
 -11  -2  -1 1286.00   33.73
 -11  -2  -1 1240.00   32.64
  11   2   1 1272.00   33.50
  11   2   1 1277.00   33.31
 -11   2  -1 1246.00   32.93
 -11   2  -1 1348.00   35.21
 -11  -2   1 1269.00   33.28
 -11  -2   1 1285.00   33.50
  11  -2  -1 1240.00   32.67
  11  -2  -1 1234.00   32.41
 -11   3   1   33.56    3.50
 -11   3   1   39.63    3.82
  11   3  -1   43.88    4.20
  11   3  -1   36.63    3.75
  11  -3   1   40.17    3.24
  11  -3   1   43.21    4.03
 -11  -3  -1   41.48    3.79
 -11  -3  -1   36.91    3.87
  11   3   1   40.47    3.69
  11   3   1   37.06    3.46
 -11   3  -1   40.20    3.95
 -11   3  -1   42.88    3.62
 -11  -3   1   38.93    3.59
 -11  -3   1   44.89    4.04
  11  -3  -1   41.73    3.86
  11  -3  -1   34.80    3.52
 -11   4   1  688.60   18.93
 -11   4   1  671.30   18.08
  11   4  -1  687.10   19.20
  11   4  -1  680.60   18.87
  11  -4   1  676.90   18.32
  11  -4   1  664.60   18.44
 -11  -4  -1  667.70   18.39
 -11  -4  -1  676.20   18.69
  11   4   1  680.80   18.46
  11   4   1  685.80   18.96
 -11   4  -1  664.40   18.33
 -11   4  -1  689.20   19.19
 -11  -4   1  697.60   18.98
 -11  -4   1  675.30   18.66
  11  -4  -1  644.00   17.73
  11  -4  -1  694.90   19.20
 -11   5   1    9.37    3.32
 -11   5   1    9.96    2.79
  11   5  -1   12.91    3.44
  11   5  -1   13.26    3.47
  11  -5   1    4.56    3.02
  11  -5   1   11.21    2.95
 -11  -5  -1   13.26    3.82
 -11  -5  -1    6.29    3.08
  11   5   1   11.69    3.69
  11   5   1    7.92    3.11
 -11   5  -1   12.49    3.18
 -11   5  -1    3.56    3.04
 -11  -5   1    7.10    3.42
 -11  -5   1    9.45    3.73
  11  -5  -1   12.69    3.23
  11  -5  -1   11.79    3.64
 -11   6   1  324.50   10.12
 -11   6   1  328.40    9.83
  11   6  -1  312.50    9.87
  11   6  -1  293.90    9.68
  11  -6   1  321.00   10.13
  11  -6   1  320.80    9.65
 -11  -6  -1  309.50    9.89
 -11  -6  -1  311.00    9.78
  11   6   1  314.80    9.61
  11   6   1  318.80   10.14
 -11   6  -1  322.80   10.04
 -11   6  -1  296.20    9.74
 -11  -6   1  325.60    9.84
 -11  -6   1  319.00    9.98
  11  -6  -1  313.90   10.07
  11  -6  -1  308.00    9.41
 -11   7   1  337.10   10.05
 -11   7   1  338.80   10.56
  11   7  -1  324.50   10.32
  11   7  -1  336.60   10.51
  11  -7   1  309.90    9.78
  11  -7   1  334.20   10.06
 -11  -7  -1  327.00   10.35
 -11  -7  -1  324.40   10.22
  11   7   1  322.80   10.22
  11   7   1  323.70    9.77
 -11   7  -1  336.30   10.38
 -11   7  -1  320.80   10.10
 -11  -7   1  326.50   10.05
 -11  -7   1  326.90   10.11
  11  -7  -1  336.30   10.17
  11  -7  -1  324.40   10.36
 -11   8   1  296.20    8.94
 -11   8   1  310.90    9.73
  11   8  -1  296.50    9.72
  11   8  -1  297.50    9.82
  11  -8   1  316.50    9.80
  11  -8   1  312.80   10.04
 -11  -8  -1  289.80    9.64
 -11  -8  -1  302.10    9.57
  11   8   1  301.90    9.29
  11   8   1  310.00    9.84
 -11   8  -1  284.20    9.24
 -11   8  -1  304.00    9.70
 -11  -8   1  297.20    9.57
 -11  -8   1  304.40    9.74
  11  -8  -1  297.20    9.64
  11  -8  -1  280.40    8.96
 -11   9   1   69.92    4.22
 -11   9   1   68.03    4.11
  11   9  -1   63.07    4.56
  11   9  -1   67.83    5.17
  11  -9   1   79.36    4.90
  11  -9   1   65.81    4.47
 -11  -9  -1   65.47    5.14
 -11  -9  -1   67.85    4.02
  11   9   1   60.23    4.20
  11   9   1   62.27    4.57
 -11   9  -1   64.83    4.91
 -11   9  -1   70.08    4.17
 -11  -9   1   67.13    4.44
 -11  -9   1   62.29    4.84
  11  -9  -1   68.29    4.52
  11  -9  -1   73.25    4.33
 -11  10   1   65.85    4.02
 -11  10   1   57.45    4.16
  11  10  -1   60.98    4.41
  11  10  -1   58.98    4.99
 -11 -10  -1   53.64    3.66
 -11 -10  -1   65.15    5.35
  11  10   1   69.94    4.27
  11  10   1   59.07    4.55
 -11  10  -1   58.19    4.11
 -11  10  -1   60.60    4.67
 -11 -10   1   65.89    4.80
 -11 -10   1   74.01    5.26
  11 -10  -1   60.11    4.69
  11 -10  -1   60.05    4.40
 -11  11   1   55.25    3.78
 -11  11   1   47.38    4.05
  11  11  -1   44.91    4.61
  11  11  -1   45.31    5.04
  11 -11   1   46.54    4.66
  11 -11   1   46.72    4.82
 -11 -11  -1   49.97    5.29
 -11 -11  -1   48.72    4.30
  11  11   1   51.03    4.21
  11  11   1   47.33    4.94
 -11  11  -1   50.40    4.07
 -11  11  -1   48.47    4.93
  11 -11  -1   48.27    4.40
  11 -11  -1   46.47    4.45
 -11  12   1  366.60   10.82
 -11  12   1  379.70   11.75
  11  12  -1  374.30   11.53
  11  12  -1  383.00   12.09
  11 -12   1  364.00   11.38
  11 -12   1  367.70   11.52
 -11 -12  -1  383.80   11.37
 -11 -12  -1  360.90   11.53
  11  12   1  370.80   11.23
  11  12   1  383.40   11.79
 -11  12  -1  367.50   11.67
 -11  12  -1  356.10   11.11
 -11 -12   1  371.20   12.03
 -11 -12   1  378.70   11.43
  11 -12  -1  398.00   12.12
  11 -12  -1  352.20   10.76
 -11  13   1  136.40    5.70
 -11  13   1  124.70    5.75
  11  13  -1  119.90    6.44
  11  13  -1  123.00    6.70
  11 -13   1  123.90    6.26
  11 -13   1  128.80    6.28
 -11 -13  -1  119.10    6.74
 -11 -13  -1  124.70    5.35
  11  13   1  121.40    6.27
  11  13   1  120.80    5.78
 -11  13  -1  112.30    5.60
 -11  13  -1  128.40    6.56
 -11 -13   1  130.20    7.40
 -11 -13   1  120.20    6.02
  11 -13  -1  131.70    5.62
  11 -13  -1  122.60    5.84
 -11  14   1   10.10    4.43
 -11  14   1   12.62    3.90
  11  14  -1    5.66    5.08
  11  14  -1   11.56    4.15
  11 -14   1    5.41    4.34
  11 -14   1   10.03    4.66
 -11 -14  -1    8.78    3.37
 -11 -14  -1    8.77    5.58
  11  14   1    3.36    4.16
 -11  14  -1    7.12    4.81
 -11  14  -1   11.79    3.93
 -11 -14   1    6.67    3.71
 -11 -14   1   15.47    6.05
  11 -14  -1   17.40    4.47
  11 -14  -1   10.57    4.17
  12   0   1 1227.00   32.49
  12   0   1 1231.00   32.13
 -12   0  -1 1166.00   30.72
 -12   0  -1 1164.00   30.84
 -12   0   1 1236.00   32.59
 -12   0   1 1174.00   30.72
  12   0  -1 1213.00   32.30
  12   0  -1 1165.00   30.72
 -12   1   1  362.90   10.63
 -12   1   1  370.80   11.23
  12   1  -1  358.80   10.94
  12   1  -1  386.30   11.95
  12  -1   1  376.60   11.06
  12  -1   1  383.50   11.60
 -12  -1  -1  392.40   11.50
 -12  -1  -1  370.20   11.19
  12   1   1  371.90   10.92
  12   1   1  374.00   11.39
 -12   1  -1  391.60   11.77
 -12   1  -1  373.00   11.09
 -12  -1   1  376.10   11.38
 -12  -1   1  386.00   11.22
  12  -1  -1  393.50   12.17
  12  -1  -1  388.10   11.62
 -12   2   1  312.80    9.49
 -12   2   1  304.10    9.73
  12   2  -1  307.30    9.72
  12   2  -1  322.90   10.44
  12  -2   1  324.60    9.81
  12  -2   1  316.50   10.14
 -12  -2  -1  316.70    9.90
 -12  -2  -1  334.80   10.51
  12   2   1  324.50    9.84
  12   2   1  317.90   10.30
 -12   2  -1  295.40    9.59
 -12   2  -1  323.30   10.13
 -12  -2   1  322.00   10.17
 -12  -2   1  310.10    9.58
  12  -2  -1  308.80    9.68
  12  -2  -1  312.80    9.99
 -12   3   1  918.10   24.26
 -12   3   1  936.90   25.12
  12   3  -1  946.30   25.69
  12   3  -1  969.20   26.00
  12  -3   1  911.00   24.19
  12  -3   1  946.40   25.46
 -12  -3  -1  947.90   25.33
 -12  -3  -1  955.60   25.66
  12   3   1  955.90   25.72
  12   3   1  915.60   24.35
 -12   3  -1  973.20   26.26
 -12   3  -1  962.10   25.65
 -12  -3   1  915.10   24.34
 -12  -3   1  936.50   25.19
  12  -3  -1  949.50   25.59
  12  -3  -1  962.40   25.72
 -12   4   1  214.40    7.64
 -12   4   1  213.60    7.08
  12   4  -1  214.10    7.57
  12   4  -1  234.10    8.36
  12  -4   1  207.90    6.99
  12  -4   1  214.30    7.76
 -12  -4  -1  240.10    8.36
 -12  -4  -1  231.70    8.21
  12   4   1  233.00    7.72
  12   4   1  225.30    8.10
 -12   4  -1  225.10    7.66
 -12   4  -1  204.40    7.52
 -12  -4   1  224.50    7.56
 -12  -4   1  210.50    7.68
  12  -4  -1  223.70    8.08
  12  -4  -1  229.70    7.78
 -12   5   1   52.15    3.59
 -12   5   1   54.39    4.37
  12   5  -1   62.38    4.64
  12   5  -1   57.72    4.52
  12  -5   1   56.14    3.67
  12  -5   1   56.15    4.08
 -12  -5  -1   60.97    4.54
 -12  -5  -1   63.70    4.81
  12   5   1   56.51    4.74
  12   5   1   51.98    3.61
 -12   5  -1   60.98    4.26
 -12   5  -1   58.78    3.97
 -12  -5   1   58.25    4.56
 -12  -5   1   55.85    4.29
  12  -5  -1   59.35    4.49
  12  -5  -1   64.73    4.28
 -12   6   1   81.70    4.23
 -12   6   1   91.26    4.99
  12   6  -1   83.50    5.15
  12   6  -1   72.91    4.73
  12  -6   1   80.81    4.62
  12  -6   1   83.05    4.73
 -12  -6  -1   76.04    5.08
 -12  -6  -1   75.14    4.66
  12   6   1   79.22    5.11
  12   6   1   84.39    4.51
 -12   6  -1   84.42    4.40
 -12   6  -1   76.72    5.07
 -12  -6   1   75.99    4.69
  12  -6  -1   67.22    4.45
  12  -6  -1   79.92    4.76
 -12   7   1  108.50    4.94
 -12   7   1   97.17    5.19
  12   7  -1  104.30    5.81
  12   7  -1  113.20    5.41
  12  -7   1  117.20    5.35
  12  -7   1  108.80    5.71
 -12  -7  -1  116.30    5.67
 -12  -7  -1  111.60    5.11
  12   7   1  115.60    5.75
  12   7   1  106.90    4.84
 -12   7  -1   97.23    5.48
 -12   7  -1  101.60    5.21
 -12  -7   1  102.30    5.23
 -12  -7   1   99.59    5.11
  12  -7  -1  105.50    5.26
  12  -7  -1  107.10    5.03
 -12   8   1  131.30    5.64
 -12   8   1  134.50    5.32
  12   8  -1  131.60    5.72
  12   8  -1  125.10    6.24
  12  -8   1  138.70    6.36
  12  -8   1  133.20    5.77
 -12  -8  -1  130.10    6.33
 -12  -8  -1  122.00    5.22
  12   8   1  115.80    5.84
  12   8   1  130.30    5.54
 -12   8  -1  124.00    5.84
 -12   8  -1  116.80    5.61
 -12  -8   1  121.40    5.46
 -12  -8   1  135.90    6.10
  12  -8  -1  115.80    5.65
  12  -8  -1  132.30    5.72
 -12   9   1   15.90    3.92
 -12   9   1   14.71    3.48
  12   9  -1   17.11    4.03
  12   9  -1   18.10    4.14
  12  -9   1   26.22    4.47
  12  -9   1   11.36    4.07
 -12  -9  -1   15.89    4.08
 -12  -9  -1   17.31    3.59
  12   9   1   21.10    3.83
  12   9   1   16.52    4.06
 -12   9  -1   16.50    3.85
 -12   9  -1   14.27    4.20
 -12  -9   1   14.26    3.56
 -12  -9   1   16.62    3.80
  12  -9  -1   16.83    3.88
  12  -9  -1   11.28    3.53
 -12  10   1  106.70    5.65
 -12  10   1   92.47    4.62
  12  10  -1  102.70    5.71
  12  10  -1  108.30    5.94
 -12 -10  -1  107.00    5.26
 -12 -10  -1  101.50    5.69
  12  10   1  112.50    6.16
  12  10   1  100.60    4.88
 -12  10  -1  108.40    5.55
 -12  10  -1  106.60    5.43
 -12 -10   1  101.90    5.66
 -12 -10   1  104.60    5.66
  12 -10  -1   87.04    5.34
  12 -10  -1  113.40    5.51
 -12  11   1  352.60   11.10
 -12  11   1  363.10   10.75
  12  11  -1  374.20   12.06
  12  11  -1  400.30   12.21
  12 -11   1  365.90   11.49
  12 -11   1  395.10   12.07
 -12 -11  -1  389.60   12.30
 -12 -11  -1  377.50   11.06
  12  11   1  390.50   11.60
  12  11   1  373.50   11.68
 -12  11  -1  381.60   11.72
 -12  11  -1  395.70   12.25
  12 -11  -1  394.30   11.88
  12 -11  -1  387.40   11.53
 -12  12   1   26.38    4.00
 -12  12   1   22.97    3.60
  12  12  -1   25.05    4.54
  12  12  -1   14.48    5.16
  12 -12   1   21.09    4.68
  12 -12   1   28.75    5.07
 -12 -12  -1   23.06    4.06
 -12 -12  -1   18.63    5.11
  12  12   1   24.26    4.92
  12  12   1   25.92    4.19
 -12  12  -1   14.70    3.88
 -12  12  -1   20.23    4.78
 -12 -12   1   23.26    5.49
 -12 -12   1   19.58    3.96
  12 -12  -1   18.98    3.61
  12 -12  -1   18.61    4.47
 -12  13   1  100.70    5.92
 -12  13   1  107.20    5.22
  12  13  -1   98.24    5.73
  12  13  -1   98.69    6.64
  12 -13   1  111.20    6.52
 -12 -13  -1   98.52    6.24
 -12 -13  -1   95.82    5.19
  12  13   1  100.30    5.00
  12  13   1   99.92    6.26
 -12  13  -1   97.09    6.02
 -12  13  -1  105.60    5.98
 -12 -13   1   97.52    5.25
 -12 -13   1   95.59    7.09
  12 -13  -1   92.23    5.33
  12 -13  -1  105.70    6.17
  13   0   1   -2.50    3.31
  13   0   1   -6.47    3.83
 -13   0  -1    2.01    3.70
 -13   0  -1   -0.62    3.33
 -13   0   1   -2.37    2.72
 -13   0   1   -4.36    3.56
  13   0  -1   -1.62    3.09
  13   0  -1   -0.88    3.10
 -13   1   1   36.97    4.09
 -13   1   1   28.26    3.57
  13   1  -1   30.32    4.11
  13   1  -1   31.14    4.13
  13  -1   1   28.54    3.34
  13  -1   1   34.84    3.85
 -13  -1  -1   40.65    4.24
 -13  -1  -1   32.19    3.77
  13   1   1   25.58    3.65
  13   1   1   37.90    4.44
 -13   1  -1   31.69    4.18
 -13   1  -1   32.41    3.39
 -13  -1   1   29.29    3.93
 -13  -1   1   29.13    3.69
  13  -1  -1   38.01    3.85
  13  -1  -1   38.85    4.16
 -13   2   1  209.80    7.16
 -13   2   1  215.20    7.61
  13   2  -1  213.50    7.65
  13   2  -1  204.20    7.44
  13  -2   1  202.00    7.61
  13  -2   1  204.20    7.00
 -13  -2  -1  203.50    7.64
 -13  -2  -1  195.80    6.82
  13   2   1  195.80    7.53
  13   2   1  208.50    7.21
 -13   2  -1  203.70    7.12
 -13   2  -1  208.20    7.80
 -13  -2   1  207.90    7.17
 -13  -2   1  212.80    7.76
  13  -2  -1  214.60    7.75
  13  -2  -1  218.70    7.78
 -13   3   1  107.00    5.39
 -13   3   1  111.60    5.10
  13   3  -1  102.00    4.92
  13   3  -1  102.10    5.51
  13  -3   1  103.80    5.13
  13  -3   1   96.15    4.87
 -13  -3  -1  108.00    4.86
 -13  -3  -1  103.50    5.65
  13   3   1   98.61    4.65
  13   3   1  102.50    5.24
 -13   3  -1  113.80    5.92
 -13   3  -1  102.30    4.85
 -13  -3   1  102.60    5.18
 -13  -3   1  109.50    5.28
  13  -3  -1  105.10    5.04
  13  -3  -1  122.80    6.03
 -13   4   1  801.00   21.64
 -13   4   1  791.40   21.21
  13   4  -1  802.80   22.15
  13   4  -1  826.00   22.34
  13  -4   1  800.20   21.84
  13  -4   1  809.90   21.69
 -13  -4  -1  831.50   22.82
 -13  -4  -1  801.90   21.56
  13   4   1  833.20   22.55
  13   4   1  811.60   21.76
 -13   4  -1  816.40   22.38
 -13   4  -1  784.40   21.17
 -13  -4   1  803.90   21.67
 -13  -4   1  803.50   21.97
  13  -4  -1  811.80   21.85
  13  -4  -1  803.00   21.94
 -13   5   1  278.60    8.96
 -13   5   1  277.50    8.64
  13   5  -1  271.80    9.42
  13   5  -1  274.90    9.10
  13  -5   1  281.20    8.73
  13  -5   1  275.60    9.07
 -13  -5  -1  255.40    8.31
 -13  -5  -1  284.10    9.74
  13   5   1  275.90    9.24
  13   5   1  276.90    8.92
 -13   5  -1  282.40    9.67
 -13   5  -1  256.20    8.46
 -13  -5   1  280.80    9.50
 -13  -5   1  278.40    9.06
  13  -5  -1  258.30    8.38
  13  -5  -1  261.40    8.86
 -13   6   1   57.53    4.64
 -13   6   1   61.19    3.93
  13   6  -1   59.58    4.56
  13   6  -1   57.37    5.04
  13  -6   1   63.11    4.54
  13  -6   1   59.94    4.38
 -13  -6  -1   64.27    5.39
 -13  -6  -1   64.58    4.52
  13   6   1   68.06    5.03
  13   6   1   60.12    4.34
 -13   6  -1   56.11    4.88
 -13  -6   1   68.09    4.66
 -13  -6   1   66.97    4.69
  13  -6  -1   72.13    4.59
  13  -6  -1   66.93    4.79
 -13   7   1  166.10    6.39
 -13   7   1  166.50    6.81
  13   7  -1  167.60    6.99
  13   7  -1  180.20    7.13
  13  -7   1  180.20    6.68
  13  -7   1  170.10    7.09
 -13  -7  -1  174.60    7.10
 -13  -7  -1  189.10    6.90
  13   7   1  158.70    6.12
  13   7   1  179.30    7.16
 -13   7  -1  162.70    6.62
 -13   7  -1  170.30    6.96
 -13  -7   1  180.60    7.29
 -13  -7   1  157.40    6.44
  13  -7  -1  167.90    6.63
  13  -7  -1  176.70    6.77
 -13   8   1  176.40    6.40
 -13   8   1  172.50    6.76
  13   8  -1  156.60    6.55
  13   8  -1  150.00    7.02
  13  -8   1  169.30    6.75
  13  -8   1  173.90    6.93
 -13  -8  -1  164.40    7.24
 -13  -8  -1  175.60    6.50
  13   8   1  177.20    6.72
  13   8   1  167.70    6.80
 -13   8  -1  155.40    6.26
 -13   8  -1  166.50    7.09
 -13  -8   1  166.30    6.70
 -13  -8   1  162.60    6.71
  13  -8  -1  178.80    7.20
  13  -8  -1  159.70    6.53
 -13   9   1  325.00    9.71
 -13   9   1  308.00   10.10
  13   9  -1  332.10   10.67
  13   9  -1  326.80   10.99
  13  -9   1  351.20   11.13
 -13  -9  -1  321.70    9.82
 -13  -9  -1  310.30   10.54
  13   9   1  328.30   10.07
  13   9   1  330.30   10.71
 -13   9  -1  311.10   10.39
 -13   9  -1  329.10   10.28
 -13  -9   1  321.40   10.24
 -13  -9   1  343.80   11.08
  13  -9  -1  319.10    9.83
  13  -9  -1  339.90   10.86
 -13  10   1  352.90   11.14
 -13  10   1  345.20   10.38
  13  10  -1  359.60   11.78
  13  10  -1  352.80   11.38
 -13 -10  -1  361.00   11.72
 -13 -10  -1  357.50   10.63
  13  10   1  366.50   11.08
  13  10   1  362.60   11.34
 -13  10  -1  354.90   11.24
 -13  10  -1  362.30   11.20
 -13 -10   1  358.30   11.13
 -13 -10   1  358.30   11.63
  13 -10  -1  357.30   11.20
  13 -10  -1  374.20   11.29
 -13  11   1   84.72    5.18
 -13  11   1   85.20    4.98
  13  11  -1   94.15    6.40
  13 -11   1   72.24    5.58
  13 -11   1   72.12    5.39
 -13 -11  -1   87.70    4.65
 -13 -11  -1   83.68    6.30
  13  11   1   91.99    5.86
  13  11   1   97.49    5.43
 -13  11  -1   82.72    5.85
 -13  11  -1   85.27    5.06
 -13 -11   1   81.94    6.64
  13 -11  -1   81.46    5.06
  13 -11  -1   86.06    4.87
  14   0   1   89.83    5.55
  14   0   1   89.86    5.04
 -14   0  -1   93.46    5.08
 -14   0  -1   94.99    5.62
 -14   0   1   94.96    4.95
 -14   0   1   91.25    5.25
  14   0  -1   87.84    5.29
  14   0  -1   90.99    5.66
 -14   1   1  222.60    7.94
 -14   1   1  234.30    7.76
  14   1  -1  204.90    7.97
  14   1  -1  240.40    8.43
  14  -1   1  240.10    8.68
  14  -1   1  234.70    7.92
 -14  -1  -1  212.10    8.10
 -14  -1  -1  223.40    7.73
  14   1   1  223.30    7.75
  14   1   1  231.60    8.48
 -14   1  -1  223.60    8.10
 -14   1  -1  237.80    8.06
 -14  -1   1  229.30    7.89
 -14  -1   1  230.90    8.22
  14  -1  -1  219.20    8.26
  14  -1  -1  236.40    8.08
 -14   2   1    9.39    3.69
 -14   2   1    4.83    3.79
  14   2  -1    5.38    3.72
  14   2  -1    1.24    3.47
  14  -2   1    5.52    4.28
  14  -2   1    5.51    3.72
 -14  -2  -1    4.60    3.68
 -14  -2  -1    4.42    3.25
  14   2   1   -0.06    4.30
  14   2   1   -1.39    3.20
 -14   2  -1    1.81    3.57
 -14   2  -1    6.22    4.53
 -14  -2   1   -0.28    3.65
 -14  -2   1    1.74    3.61
  14  -2  -1    5.28    4.48
  14  -2  -1    2.27    3.90
 -14   3   1  393.00   11.51
 -14   3   1  380.40   11.67
  14   3  -1  372.80   11.85
  14   3  -1  371.40   11.46
  14  -3   1  385.80   12.01
  14  -3   1  380.70   11.18
 -14  -3  -1  417.00   12.30
 -14  -3  -1  381.90   11.97
  14   3   1  375.90   11.87
  14   3   1  391.90   11.47
 -14   3  -1  376.50   11.40
 -14   3  -1  358.60   11.28
 -14  -3   1  395.60   12.09
 -14  -3   1  381.80   11.40
  14  -3  -1  389.30   11.95
  14  -3  -1  373.90   11.36
 -14   4   1  163.80    6.85
 -14   4   1  152.90    5.88
  14   4  -1  153.80    6.34
  14   4  -1  158.70    7.20
  14  -4   1  162.40    6.97
  14  -4   1  153.90    6.12
 -14  -4  -1  171.40    7.33
 -14  -4  -1  157.60    6.56
  14   4   1  163.90    6.54
  14   4   1  168.30    7.20
 -14   4  -1  175.10    7.47
 -14   4  -1  152.50    6.46
 -14  -4   1  173.80    6.77
 -14  -4   1  155.00    6.48
  14  -4  -1  163.50    6.67
  14  -4  -1  169.80    6.87
 -14   5   1  120.50    5.94
 -14   5   1  127.30    5.75
  14   5  -1  122.60    6.06
  14   5  -1  128.60    6.12
  14  -5   1  120.90    6.09
  14  -5   1  121.40    5.28
 -14  -5  -1  115.70    5.34
 -14  -5  -1  122.90    6.11
  14   5   1  118.60    5.87
  14   5   1  120.80    5.27
 -14   5  -1  131.20    6.24
 -14   5  -1  118.40    5.71
 -14  -5   1  114.10    5.75
 -14  -5   1  122.90    6.23
  14  -5  -1  127.20    5.83
  14  -5  -1  125.20    6.18
 -14   6   1   46.70    3.88
 -14   6   1   38.74    4.64
  14   6  -1   40.26    5.16
  14   6  -1   46.32    4.40
  14  -6   1   49.56    4.53
  14  -6   1   52.98    4.34
 -14  -6  -1   50.26    5.30
 -14  -6  -1   51.92    4.47
  14   6   1   46.00    4.38
  14   6   1   48.81    5.20
 -14   6  -1   57.07    5.08
 -14   6  -1   46.60    4.64
 -14  -6   1   43.43    4.67
 -14  -6   1   52.94    4.63
  14  -6  -1   46.64    4.56
  14  -6  -1   48.70    3.94
 -14   7   1   27.51    4.56
 -14   7   1   31.55    3.98
  14   7  -1   24.28    4.96
  14   7  -1   27.28    4.55
  14  -7   1   27.89    4.29
  14  -7   1   28.14    4.72
 -14  -7  -1   27.09    5.17
 -14  -7  -1   20.35    3.63
  14   7   1   24.05    3.96
  14   7   1   24.04    4.59
 -14   7  -1   30.04    4.86
 -14   7  -1   32.56    4.51
 -14  -7   1   33.09    4.65
 -14  -7   1   38.65    4.61
  14  -7  -1   26.25    4.69
  14  -7  -1   24.28    4.14
 -14   8   1   24.39    3.64
 -14   8   1   39.87    4.19
  14   8  -1   26.57    4.93
  14   8  -1   33.31    5.14
  14  -8   1   30.91    4.06
  14  -8   1   35.18    5.13
 -14  -8  -1   33.10    4.15
 -14  -8  -1   33.72    5.22
  14   8   1   37.33    4.36
  14   8   1   31.70    4.95
 -14   8  -1   32.03    4.05
 -14   8  -1   29.08    4.42
 -14  -8   1   26.05    4.65
 -14  -8   1   29.06    4.65
  14  -8  -1   26.44    4.40
  14  -8  -1   34.14    4.62
 -14   9   1  181.00    6.71
 -14   9   1  188.30    7.58
  14   9  -1  197.80    8.35
  14   9  -1  207.00    7.72
  14  -9   1  203.70    7.89
  14  -9   1  184.40    7.26
 -14  -9  -1  192.80    6.88
 -14  -9  -1  195.80    8.33
  14   9   1  196.80    7.38
  14   9   1  180.60    7.24
 -14   9  -1  205.10    8.14
 -14   9  -1  200.10    7.41
 -14  -9   1  186.90    7.69
  14  -9  -1  205.10    7.94
  14  -9  -1  193.60    7.14
 -14  10   1   -2.74    4.72
 -14  10   1    4.35    3.99
  14  10  -1   -6.82    5.13
  14  10  -1    4.34    4.30
 -14 -10  -1    0.62    5.22
 -14 -10  -1   -7.03    3.75
  14  10   1    2.28    4.25
  14  10   1   -5.63    4.75
 -14  10  -1   -1.56    4.59
 -14  10  -1   -0.68    4.01
 -14 -10   1   -3.73    5.01
 -14 -10   1   -1.05    3.96
  14 -10  -1   -4.58    3.74
  14 -10  -1   -3.11    3.94
  15   0   1   -2.26    4.60
  15   0   1    0.52    3.35
 -15   0  -1    0.77    3.92
 -15   0  -1    1.24    3.74
 -15   0   1    0.08    3.24
 -15   0   1    4.58    4.16
  15   0  -1   -5.51    4.18
  15   0  -1    3.76    4.62
 -15   1   1    3.32    4.20
 -15   1   1   12.36    3.79
  15   1  -1   14.32    3.72
  15   1  -1   12.70    4.09
  15  -1   1    9.48    3.86
  15  -1   1   14.99    4.71
 -15  -1  -1   10.37    4.69
 -15  -1  -1   12.72    3.28
  15   1   1   11.46    4.12
  15   1   1    9.69    3.43
 -15   1  -1   10.22    4.09
 -15   1  -1   19.09    3.98
 -15  -1   1    9.78    3.36
 -15  -1   1   12.48    4.52
  15  -1  -1   13.91    4.54
  15  -1  -1   10.39    4.10
 -15   2   1  197.80    7.62
 -15   2   1  194.90    7.16
  15   2  -1  181.60    7.45
  15   2  -1  182.00    6.97
  15  -2   1  190.90    7.84
  15  -2   1  187.50    7.11
 -15  -2  -1  184.40    7.69
 -15  -2  -1  189.60    7.31
  15   2   1  188.10    7.93
  15   2   1  178.80    6.63
 -15   2  -1  183.90    7.81
 -15   2  -1  185.80    7.14
 -15  -2   1  194.70    7.54
 -15  -2   1  188.90    7.11
  15  -2  -1  182.80    7.44
  15  -2  -1  188.50    7.25
 -15   3   1   44.86    3.85
 -15   3   1   39.03    4.66
  15   3  -1   45.55    4.72
  15   3  -1   39.95    4.86
  15  -3   1   42.65    4.40
  15  -3   1   39.31    5.13
 -15  -3  -1   32.81    4.50
 -15  -3  -1   45.13    5.20
  15   3   1   36.32    5.14
  15   3   1   46.06    3.94
 -15   3  -1   39.36    4.43
 -15   3  -1   41.76    5.18
 -15  -3   1   36.86    4.34
 -15  -3   1   47.80    3.97
  15  -3  -1   44.55    4.71
  15  -3  -1   39.72    4.82
 -15   4   1  248.80    8.73
 -15   4   1  259.80    8.56
  15   4  -1  243.40    9.16
  15   4  -1  247.40    8.78
  15  -4   1  261.20    9.28
  15  -4   1  253.10    8.26
 -15  -4  -1  245.30    8.82
 -15  -4  -1  243.50    8.09
  15   4   1  263.30    9.10
  15   4   1  249.50    8.17
 -15   4  -1  255.20    8.75
 -15   4  -1  267.10    9.29
 -15  -4   1  260.50    8.53
 -15  -4   1  242.70    8.76
  15  -4  -1  252.60    8.70
  15  -4  -1  264.90    9.45
 -15   5   1  341.30   10.97
 -15   5   1  356.30   10.65
  15   5  -1  357.20   11.05
  15   5  -1  362.60   11.82
  15  -5   1  372.40   11.67
  15  -5   1  363.20   10.87
 -15  -5  -1  365.40   11.98
 -15  -5  -1  362.10   11.07
  15   5   1  367.60   11.13
  15   5   1  361.30   11.51
 -15   5  -1  360.70   11.54
 -15   5  -1  368.80   11.23
 -15  -5   1  370.80   11.74
 -15  -5   1  371.20   11.35
  15  -5  -1  353.40   10.80
  15  -5  -1  355.00   11.29
 -15   6   1  113.70    6.07
 -15   6   1  113.00    5.19
  15   6  -1   99.41    5.88
  15   6  -1  117.30    5.95
  15  -6   1   97.40    6.09
  15  -6   1  112.00    5.67
 -15  -6  -1  108.80    6.77
 -15  -6  -1  117.70    5.82
  15   6   1  119.00    5.71
  15   6   1  123.00    6.09
 -15   6  -1  124.80    6.67
 -15   6  -1  114.80    5.82
 -15  -6   1  114.10    5.96
 -15  -6   1   98.82    5.38
  15  -6  -1  117.40    5.73
  15  -6  -1  121.60    6.23
 -15   7   1  285.00    9.52
 -15   7   1  298.00    9.48
  15   7  -1  301.50    9.93
  15   7  -1  300.20   10.48
  15  -7   1  288.00    9.40
  15  -7   1  295.50   10.24
 -15  -7  -1  297.30   10.46
 -15  -7  -1  294.00    9.52
  15   7   1  295.00    9.62
  15   7   1  281.90    9.78
 -15   7  -1  282.90    9.56
 -15   7  -1  286.60   10.11
 -15  -7   1  290.30    9.57
 -15  -7   1  285.70    9.78
  15  -7  -1  295.30    9.60
  15  -7  -1  281.10    9.43
 -15   8   1  122.10    5.61
 -15   8   1  134.90    7.10
  15   8  -1  113.50    7.30
  15   8  -1  111.20    6.75
  15  -8   1  136.40    6.16
  15  -8   1  124.30    6.64
 -15  -8  -1  125.90    6.22
 -15  -8  -1  126.90    7.46
  15   8   1  129.20    6.58
  15   8   1  120.80    7.09
 -15   8  -1  109.70    6.96
 -15   8  -1  112.00    6.01
 -15  -8   1  105.30    6.30
 -15  -8   1  121.70    6.66
  15  -8  -1  123.20    6.04
  15  -8  -1  126.20    6.74
  16   0   1  226.80    8.08
  16   0   1  227.80    9.13
 -16   0  -1  234.40    8.19
 -16   0  -1  213.80    8.46
 -16   0   1  211.20    7.69
 -16   0   1  227.30    8.29
  16   0  -1  219.10    7.91
  16   0  -1  225.30    8.51
 -16   1   1   40.88    4.58
 -16   1   1   33.35    4.38
  16   1  -1   40.54    4.77
  16   1  -1   44.31    4.43
  16  -1   1   42.13    4.67
  16  -1   1   35.66    5.57
 -16  -1  -1   50.50    4.77
 -16  -1  -1   41.58    5.29
  16   1   1   43.41    4.70
  16   1   1   39.29    5.72
 -16   1  -1   44.19    5.61
 -16   1  -1   35.55    4.55
 -16  -1   1   43.46    4.92
 -16  -1   1   40.82    4.56
  16  -1  -1   39.73    4.77
  16  -1  -1   37.48    4.37
 -16   2   1    1.92    3.64
 -16   2   1    9.13    4.65
  16   2  -1    4.08    3.95
  16   2  -1    3.28    4.25
  16  -2   1    2.29    4.17
  16  -2   1    9.13    5.02
 -16  -2  -1    2.60    4.91
 -16  -2  -1   -2.93    4.33
  16   2   1    6.84    4.27
  16   2   1    3.90    5.21
 -16   2  -1    9.81    4.20
 -16   2  -1    4.80    5.16
 -16  -2   1    6.75    4.23
 -16  -2   1    8.15    4.37
  16  -2  -1    3.90    4.46
  16  -2  -1    1.83    4.74
 -16   3   1  336.20   10.37
 -16   3   1  324.80   10.69
  16   3  -1  357.00   11.74
  16   3  -1  355.30   10.96
  16  -3   1  334.10   10.42
  16  -3   1  362.40   11.99
 -16  -3  -1  319.90   10.28
 -16  -3  -1  365.50   11.80
  16   3   1  356.60   11.76
  16   3   1  334.50   10.36
 -16   3  -1  330.50   10.47
 -16   3  -1  356.40   11.71
 -16  -3   1  347.20   10.54
 -16  -3   1  320.10   10.62
  16  -3  -1  346.60   10.94
  16  -3  -1  343.80   11.08
 -16   4   1   65.56    5.55
 -16   4   1   57.28    4.42
  16   4  -1   67.78    5.30
  16   4  -1   53.23    5.84
  16  -4   1   62.66    4.98
  16  -4   1   60.53    5.25
 -16  -4  -1   55.87    5.11
 -16  -4  -1   55.51    5.75
  16   4   1   50.83    5.87
  16   4   1   60.46    5.02
 -16   4  -1   51.10    4.52
 -16   4  -1   58.54    5.90
 -16  -4   1   49.25    4.90
 -16  -4   1   58.10    5.15
  16  -4  -1   53.97    5.39
  16  -4  -1   55.89    4.63
   0   1  -2    0.25    0.81
   0   1  -2    1.14    0.74
   0  -1   2    0.47    0.67
   0  -1   2    0.76    0.79
   0   2   2 1717.00   44.54
   0   2   2 1753.00   45.45
   0   2  -2 1724.00   43.67
   0   2  -2 1674.00   42.49
   0  -2   2 1842.00   46.62
   0  -2   2 1742.00   44.16
   0   3   2    0.77    0.71
   0   3   2   -0.08    0.75
   0   3  -2   -0.09    1.17
   0   3  -2   -0.09    1.21
   0  -3   2    1.11    1.40
   0  -3   2   -0.99    0.99
   0  -3  -2    1.69    0.86
   0  -3  -2   -0.35    0.73
   0   4   2 1182.00   30.10
   0   4   2 1165.00   29.67
   0   4  -2 1203.00   30.82
   0   4  -2 1151.00   29.57
   0  -4   2 1166.00   29.90
   0  -4   2 1143.00   29.24
   0  -4  -2 1153.00   29.41
   0  -4  -2 1138.00   29.10
   0   5   2    1.74    1.18
   0   5   2   -0.75    1.31
   0   5  -2   -0.76    1.52
   0   5  -2   -0.68    1.48
   0  -5   2    1.69    1.47
   0  -5   2   -0.26    1.26
   0  -5  -2   -2.01    1.23
   0  -5  -2    1.17    1.48
   0   6   2 1296.00   33.07
   0   6   2 1322.00   33.83
   0   6  -2 1264.00   32.50
   0   6  -2 1265.00   32.67
   0  -6   2 1317.00   33.81
   0  -6   2 1352.00   34.76
   0  -6  -2 1252.00   32.14
   0  -6  -2 1266.00   32.39
   0   7   2    0.02    1.45
   0   7   2    0.49    1.67
   0   7  -2    0.80    1.80
   0   7  -2    1.25    1.64
   0  -7   2   -0.48    1.62
   0  -7   2   -0.01    1.85
   0  -7  -2   -1.31    1.52
   0  -7  -2   -0.28    1.76
   0   8   2  319.10    8.80
   0   8   2  317.40    8.95
   0   8  -2  342.10    9.72
   0   8  -2  351.90   10.11
   0  -8   2  318.60    9.14
   0  -8   2  321.30    9.23
   0  -8  -2  331.40    9.27
   0  -8  -2  342.00    9.66
   0   9   2    3.39    1.77
   0   9   2   -0.81    2.03
   0   9  -2    0.43    2.23
   0   9  -2    1.34    2.60
   0  -9   2    2.46    2.11
   0  -9   2    1.89    2.20
   0  -9  -2   -0.45    2.23
   0  -9  -2    1.79    1.71
   0  10   2  465.40   12.80
   0  10   2  460.30   12.44
   0  10  -2  464.60   12.81
   0  10  -2  471.50   13.35
   0 -10   2  447.60   12.45
   0 -10   2  468.00   13.02
   0 -10  -2  479.10   13.24
   0 -10  -2  464.30   12.82
   0  11   2    0.01    2.57
   0  11   2    0.81    2.11
   0  11  -2    1.06    2.69
   0  11  -2    1.59    2.62
   0 -11   2   -2.39    2.47
   0 -11   2   -3.07    2.73
   0 -11  -2   -0.33    2.29
   0 -11  -2   -0.84    2.51
   0  12   2  775.60   20.73
   0  12   2  782.00   20.54
   0  12  -2  751.70   20.14
   0  12  -2  763.90   20.68
   0 -12   2  775.20   20.82
   0 -12   2  782.70   20.89
   0 -12  -2  769.90   20.59
   0 -12  -2  797.90   21.33
   0  13   2    3.20    3.06
   0  13   2   -1.70    2.47
   0  13  -2    1.90    3.11
   0  13  -2   -2.61    3.23
   0 -13   2   -3.39    3.08
   0 -13   2    0.04    2.89
   0 -13  -2    1.45    3.02
   0  14   2 1972.00   50.41
   0  14   2 1959.00   50.37
   0  14  -2 1961.00   50.67
   0  14  -2 1989.00   51.15
   0 -14   2 1955.00   50.27
   0 -14   2 1956.00   50.39
   0 -14  -2 2073.00   53.34
   0 -14  -2 2045.00   52.67
   0  15   2   -3.31    2.94
   0  15   2   -0.62    3.37
   0  15  -2    2.94    3.29
   0  15  -2    0.22    3.09
   0 -15   2   -1.39    3.20
   0 -15   2    1.24    3.60
   0 -15  -2    4.12    3.14
   0 -15  -2    5.15    4.10
   0  16   2  215.90    7.62
   0  16   2  211.90    7.07
   0  16  -2  231.60    7.90
   0  16  -2  231.10    8.04
   0 -16   2  229.10    7.76
   0 -16  -2  227.40    7.55
   0 -16  -2  214.00    7.98
   0  17   2    1.08    3.33
   0  17   2   -3.07    2.85
   0  17  -2    1.65    3.37
   0  17  -2    5.64    3.61
   0 -17   2   -3.40    3.65
   0 -17   2   -1.30    3.80
   0 -17  -2    2.05    4.21
   0 -17  -2   -2.33    3.85
   0  18   2   19.05    3.29
   0  18   2   21.24    3.94
   0  18  -2   17.31    3.76
   0  18  -2   14.96    4.67
   0 -18   2   18.01    4.26
   0 -18   2   21.95    4.50
   0 -18  -2   17.76    4.14
   0 -18  -2   19.42    4.74
   1   0   2   -0.05    0.62
   1   0   2    0.09    0.61
  -1   0  -2   -0.77    0.65
  -1   0  -2    0.32    0.66
  -1   0   2    0.23    0.60
  -1   0   2   -0.83    0.67
   1   0  -2    1.24    0.71
   1   0  -2    0.62    0.67
   1   1  -2 5805.00  146.60
  -1   2   2  838.10   21.47
  -1   2   2  839.50   21.52
   1   2  -2  813.50   20.87
   1   2  -2  844.20   21.73
   1  -2   2  863.00   22.09
   1  -2   2  820.90   21.02
  -1  -2  -2  840.80   21.58
  -1  -2  -2  848.50   21.75
   1   2   2  817.60   20.95
   1   2   2  819.00   20.99
  -1   2  -2  855.00   21.89
  -1   2  -2  823.80   21.17
  -1  -2   2  871.20   22.25
  -1  -2   2  880.40   22.60
   1  -2  -2  831.40   21.34
   1  -2  -2  827.70   21.27
  -1   3   2  527.10   13.61
  -1   3   2  528.50   13.61
   1   3  -2  553.50   14.57
   1   3  -2  573.90   14.97
   1  -3   2  549.20   14.35
   1  -3   2  554.70   14.44
  -1  -3  -2  553.80   14.38
  -1  -3  -2  537.50   13.87
   1   3   2  535.90   13.83
   1   3   2  547.80   14.15
  -1   3  -2  581.00   15.20
  -1   3  -2  558.20   14.56
  -1  -3   2  556.10   14.61
  -1  -3   2  552.00   14.33
   1  -3  -2  549.80   14.22
   1  -3  -2  549.80   14.22
  -1   4   2 1783.00   45.20
  -1   4   2 1813.00   45.94
   1   4  -2 1785.00   45.50
   1   4  -2 1819.00   46.26
   1  -4   2 1779.00   45.26
   1  -4   2 1787.00   45.43
  -1  -4  -2 1852.00   46.98
  -1  -4  -2 1785.00   45.44
   1   4   2 1760.00   44.63
   1   4   2 1865.00   47.34
  -1   4  -2 1772.00   45.10
  -1   4  -2 1803.00   45.93
  -1  -4   2 1835.00   46.74
  -1  -4   2 1694.00   43.04
   1  -4  -2 1886.00   47.89
   1  -4  -2 1811.00   45.98
  -1   5   2  596.80   15.53
  -1   5   2  607.00   15.73
   1   5  -2  591.10   15.62
   1   5  -2  588.70   15.70
   1  -5   2  594.80   15.72
   1  -5   2  594.70   15.72
  -1  -5  -2  583.40   15.35
  -1  -5  -2  575.80   15.02
   1   5   2  587.70   15.29
   1   5   2  593.30   15.49
  -1   5  -2  589.90   15.67
  -1   5  -2  587.80   15.52
  -1  -5   2  591.20   15.73
  -1  -5   2  593.50   15.64
   1  -5  -2  575.80   15.09
   1  -5  -2  582.00   15.25
  -1   6   2 1008.00   25.84
  -1   6   2 1007.00   25.94
   1   6  -2 1005.00   26.19
   1   6  -2 1016.00   26.34
   1  -6   2 1016.00   26.32
   1  -6   2  986.90   25.59
  -1  -6  -2 1007.00   25.92
  -1  -6  -2  997.00   25.87
   1   6   2  993.20   25.50
   1   6   2  970.60   25.07
  -1   6  -2 1001.00   26.07
  -1   6  -2  986.50   25.57
  -1  -6   2  999.30   25.87
   1  -6  -2 1015.00   26.16
   1  -6  -2 1017.00   26.29
  -1   7   2  967.90   24.92
  -1   7   2  944.10   24.46
   1   7  -2  971.30   25.44
   1   7  -2  972.20   25.32
   1  -7   2  938.00   24.50
   1  -7   2  978.90   25.47
  -1  -7  -2  956.20   24.91
  -1  -7  -2  990.20   25.59
   1   7   2  945.40   24.54
   1   7   2  968.20   24.96
  -1   7  -2  975.30   25.37
  -1   7  -2  948.70   24.83
  -1  -7   2  967.80   25.16
   1  -7  -2  982.30   25.44
   1  -7  -2  977.70   25.37
  -1   8   2  922.10   23.98
  -1   8   2  906.50   23.43
   1   8  -2  923.70   24.29
   1   8  -2  952.70   24.89
   1  -8   2  945.30   24.72
   1  -8   2  926.80   24.28
  -1  -8  -2  934.30   24.28
  -1  -8  -2  908.90   23.79
   1   8   2  948.60   24.67
   1   8   2  940.80   24.34
  -1   8  -2  910.80   23.82
  -1   8  -2  926.80   24.36
  -1  -8   2  937.30   24.48
  -1  -8   2  942.30   24.84
   1  -8  -2  913.30   23.83
   1  -8  -2  881.90   23.03
  -1   9   2  622.30   16.37
  -1   9   2  657.40   17.43
   1   9  -2  616.40   16.59
   1   9  -2  647.00   17.57
   1  -9   2  662.40   17.74
   1  -9   2  647.50   17.35
  -1  -9  -2  634.40   16.88
  -1  -9  -2  665.00   17.84
   1   9   2  641.80   16.91
   1   9   2  624.40   16.62
  -1   9  -2  637.70   17.34
  -1   9  -2  626.20   16.83
  -1  -9   2  652.90   17.47
   1  -9  -2  642.70   17.23
   1  -9  -2  623.20   16.66
  -1  10   2  189.40    6.10
  -1  10   2  186.90    5.76
   1  10  -2  206.80    6.55
   1  10  -2  201.40    6.77
   1 -10   2  190.80    6.44
   1 -10   2  186.90    6.30
  -1 -10  -2  193.80    6.16
  -1 -10  -2  195.90    6.56
   1  10   2  188.90    5.88
   1  10   2  198.40    6.29
  -1  10  -2  196.80    6.36
  -1  10  -2  181.60    6.41
  -1 -10   2  192.60    6.25
   1 -10  -2  201.90    6.58
   1 -10  -2  186.50    6.10
  -1  11   2  235.10    7.06
  -1  11   2  238.10    7.45
   1  11  -2  240.20    7.94
   1  11  -2  251.30    7.94
   1 -11   2  239.40    7.57
   1 -11   2  246.70    7.74
  -1 -11  -2  245.10    7.85
  -1 -11  -2  243.70    7.52
   1  11   2  240.60    7.23
   1  11   2  234.60    7.35
  -1  11  -2  240.50    7.54
  -1  11  -2  254.50    8.17
  -1 -11   2  244.10    7.70
   1 -11  -2  239.30    7.57
   1 -11  -2  250.30    7.86
  -1  12   2  291.40    8.86
  -1  12   2  289.00    8.39
   1  12  -2  289.00    8.77
   1  12  -2  296.20    9.31
   1 -12   2  293.30    9.07
   1 -12   2  291.70    8.94
  -1 -12  -2  284.00    9.03
  -1 -12  -2  295.70    8.92
   1  12   2  289.50    8.46
   1  12   2  297.00    9.03
  -1  12  -2  287.00    8.77
  -1  12  -2  289.50    9.24
  -1 -12   2  306.50    9.30
  -1 -12   2  272.60    8.34
   1 -12  -2  292.30    8.93
   1 -12  -2  293.40    8.94
  -1  13   2   93.82    4.32
  -1  13   2   88.04    3.73
   1  13  -2   87.67    4.61
   1  13  -2   95.65    5.18
   1 -13   2   94.03    4.76
   1 -13   2   85.88    4.38
  -1 -13  -2   94.63    4.68
  -1 -13  -2   92.19    4.92
   1  13   2   93.29    4.61
   1  13   2   93.73    4.14
  -1  13  -2   93.10    4.94
  -1  13  -2   89.23    4.25
  -1 -13   2   85.15    4.82
  -1 -13   2   85.63    4.43
   1 -13  -2   86.60    4.59
   1 -13  -2   92.38    4.67
  -1  14   2  272.70    8.67
  -1  14   2  269.10    8.12
   1  14  -2  270.70    8.62
   1  14  -2  270.60    8.64
   1 -14   2  267.90    8.74
   1 -14   2  253.90    8.35
  -1 -14  -2  256.60    8.46
  -1 -14  -2  268.30    8.63
   1  14   2  268.70    8.21
   1  14   2  267.60    8.59
  -1  14  -2  270.80    8.40
  -1  14  -2  270.20    8.75
  -1 -14   2  261.80    8.41
  -1 -14   2  280.90    8.95
   1 -14  -2  270.30    8.66
   1 -14  -2  265.20    8.49
  -1  15   2  337.10    9.86
  -1  15   2  334.10   10.12
   1  15  -2  314.80    9.52
   1  15  -2  334.40   10.44
   1 -15   2  322.70   10.01
   1 -15   2  332.70   10.15
  -1 -15  -2  318.50    9.85
  -1 -15  -2  323.60   10.33
   1  15   2  340.40    9.96
   1  15   2  329.90   10.07
  -1  15  -2  326.50    9.73
  -1  15  -2  328.30   10.21
  -1 -15   2  336.80   10.38
  -1 -15   2  326.40    9.98
   1 -15  -2  302.10    9.63
   1 -15  -2  327.70   10.38
  -1  16   2   30.90    3.47
  -1  16   2   34.04    4.20
   1  16  -2   33.23    4.05
   1  16  -2   33.45    4.02
   1 -16   2   32.65    3.97
   1 -16   2   30.91    4.33
  -1 -16  -2   36.02    5.04
  -1 -16  -2   39.08    3.98
   1  16   2   38.50    4.30
   1  16   2   31.77    3.61
  -1  16  -2   33.78    3.93
  -1  16  -2   37.85    4.14
  -1 -16   2   31.61    4.04
  -1 -16   2   26.88    4.22
   1 -16  -2   35.80    4.07
   1 -16  -2   43.69    4.82
  -1  17   2   24.92    3.73
  -1  17   2   17.63    3.49
   1  17  -2   23.20    3.98
   1  17  -2   28.81    3.72
   1 -17   2   19.73    3.83
   1 -17   2   19.13    3.93
  -1 -17  -2   26.34    5.30
  -1 -17  -2   21.05    3.41
   1  17   2   27.66    4.22
   1  17   2   21.83    3.66
  -1  17  -2   28.82    4.23
  -1  17  -2   26.85    4.40
  -1 -17   2   23.87    4.13
  -1 -17   2   19.85    4.15
   1 -17  -2   21.28    4.01
  -1  18   2   49.23    4.38
  -1  18   2   61.49    4.32
   1  18  -2   52.52    4.60
   1  18  -2   53.39    4.69
   1 -18   2   54.21    4.70
   1 -18   2   53.95    4.53
  -1 -18  -2   63.62    4.64
  -1 -18  -2   57.79    5.32
   1  18   2   59.68    4.37
   1  18   2   61.14    4.56
  -1  18  -2   48.39    4.51
  -1  18  -2   56.74    4.82
  -1 -18   2   58.34    4.98
  -1 -18   2   50.56    4.77
   1 -18  -2   63.79    4.76
   1 -18  -2   56.52    5.26
  -2   1   2 1713.00   43.48
  -2   1   2 1736.00   44.04
   2   1  -2 1673.00   42.54
   2   1  -2 1739.00   44.12
   2  -1   2 1754.00   44.47
   2  -1   2 1584.00   40.18
  -2  -1  -2 1662.00   42.22
  -2  -1  -2 1660.00   42.18
   2   1   2 1648.00   41.84
   2   1   2 1767.00   44.84
  -2   1  -2 1707.00   43.37
  -2   1  -2 1775.00   45.01
  -2  -1   2 1636.00   41.48
  -2  -1   2 1771.00   44.94
   2  -1  -2 1658.00   42.11
   2  -1  -2 1684.00   42.82
  -2   2   2 1890.00   47.90
  -2   2   2 1886.00   47.80
   2   2  -2 1915.00   48.63
   2   2  -2 1985.00   50.46
   2  -2   2 1893.00   47.98
   2  -2   2 1967.00   49.84
  -2  -2  -2 1897.00   48.13
  -2  -2  -2 1848.00   46.92
   2   2   2 1958.00   49.65
   2   2   2 1911.00   48.46
  -2   2  -2 1920.00   48.74
  -2   2  -2 1906.00   48.39
  -2  -2   2 1998.00   50.67
  -2  -2   2 2017.00   51.06
   2  -2  -2 1882.00   47.75
   2  -2  -2 1893.00   48.04
  -2   3   2  965.60   24.69
  -2   3   2  960.90   24.55
   2   3  -2  972.80   25.07
   2  -3   2  937.70   24.13
   2  -3   2  956.70   24.58
  -2  -3  -2  907.90   23.37
  -2  -3  -2  943.00   24.14
   2   3   2  967.60   24.77
   2   3   2  927.00   23.78
  -2   3  -2  983.00   25.28
  -2   3  -2  945.40   24.39
  -2  -3   2  976.30   25.03
  -2  -3   2  962.10   24.81
   2  -3  -2  942.80   24.18
   2  -3  -2  960.10   24.59
  -2   4   2 1423.00   36.18
  -2   4   2 1417.00   36.05
   2   4  -2 1419.00   36.39
   2   4  -2 1371.00   35.07
   2  -4   2 1520.00   38.82
   2  -4   2 1363.00   34.87
  -2  -4  -2 1457.00   37.13
  -2  -4  -2 1417.00   36.24
   2   4   2 1401.00   35.69
   2   4   2 1477.00   37.64
  -2   4  -2 1411.00   36.13
  -2   4  -2 1412.00   36.11
  -2  -4   2 1305.00   33.51
  -2  -4   2 1410.00   35.97
   2  -4  -2 1388.00   35.40
   2  -4  -2 1426.00   36.35
  -2   5   2  567.70   14.81
  -2   5   2  579.50   15.19
   2   5  -2  583.70   15.68
   2   5  -2  562.60   14.99
   2  -5   2  578.30   15.33
   2  -5   2  571.70   15.18
  -2  -5  -2  550.80   14.58
  -2  -5  -2  553.80   14.56
   2   5   2  574.30   15.03
   2   5   2  561.70   14.80
  -2   5  -2  585.00   15.60
  -2   5  -2  565.00   15.00
  -2  -5   2  561.30   14.85
  -2  -5   2  585.90   15.62
   2  -5  -2  598.60   15.71
   2  -5  -2  556.30   14.65
  -2   6   2 1473.00   37.53
  -2   6   2 1470.00   37.59
   2   6  -2 1334.00   34.38
   2   6  -2 1427.00   36.80
   2  -6   2 1455.00   37.28
   2  -6   2 1445.00   37.12
  -2  -6  -2 1426.00   36.59
  -2  -6  -2 1481.00   37.85
   2   6   2 1445.00   36.91
   2   6   2 1438.00   36.84
  -2   6  -2 1419.00   36.53
  -2   6  -2 1417.00   36.41
  -2  -6   2 1456.00   37.30
  -2  -6   2 1385.00   35.67
   2  -6  -2 1428.00   36.51
   2  -6  -2 1452.00   37.19
  -2   7   2  280.10    7.81
  -2   7   2  290.00    8.21
   2   7  -2  289.40    8.58
   2   7  -2  287.60    8.39
   2  -7   2  289.60    8.36
   2  -7   2  290.10    8.43
  -2  -7  -2  292.30    8.42
  -2  -7  -2  289.10    8.13
   2   7   2  280.20    7.88
   2   7   2  289.30    8.29
  -2   7  -2  293.60    8.59
  -2   7  -2  286.10    8.27
  -2  -7   2  291.60    8.44
  -2  -7   2  278.10    8.21
   2  -7  -2  283.30    8.07
   2  -7  -2  279.50    7.97
  -2   8   2 1334.00   34.14
  -2   8   2 1288.00   33.20
   2   8  -2 1263.00   32.86
   2   8  -2 1307.00   33.81
   2  -8   2 1265.00   32.65
   2  -8   2 1274.00   33.00
  -2  -8  -2 1272.00   32.71
  -2  -8  -2 1300.00   33.59
   2   8   2 1291.00   33.29
   2   8   2 1284.00   32.92
  -2   8  -2 1232.00   31.87
  -2   8  -2 1212.00   31.48
  -2  -8   2 1282.00   33.11
  -2  -8   2 1293.00   33.46
   2  -8  -2 1284.00   33.06
   2  -8  -2 1307.00   33.69
  -2   9   2   77.32    3.19
  -2   9   2   84.04    3.64
   2   9  -2   76.40    3.80
   2   9  -2   83.46    3.83
   2  -9   2   89.00    3.96
   2  -9   2   75.83    3.80
  -2  -9  -2   81.64    3.87
  -2  -9  -2   83.01    3.62
   2   9   2   87.43    3.82
   2   9   2   76.20    3.23
  -2   9  -2   76.03    3.94
  -2   9  -2   85.60    3.81
  -2  -9   2   74.30    3.40
  -2  -9   2   76.86    3.92
   2  -9  -2   82.15    3.72
   2  -9  -2   82.60    3.53
  -2  10   2  880.00   22.92
  -2  10   2  874.20   22.98
   2  10  -2  917.90   24.24
   2  10  -2  882.70   23.54
   2 -10   2  877.60   23.25
   2 -10   2  925.20   24.32
  -2 -10  -2  908.90   24.05
  -2 -10  -2  891.30   23.41
   2  10   2  901.80   23.69
   2  10   2  867.40   22.65
  -2  10  -2  835.60   22.34
  -2  10  -2  889.80   23.45
  -2 -10   2  892.40   23.61
  -2 -10   2  878.10   23.18
   2 -10  -2  868.40   22.94
   2 -10  -2  915.50   24.09
  -2  11   2  501.20   13.56
  -2  11   2  520.70   14.34
   2  11  -2  514.40   14.59
   2  11  -2  503.60   14.07
   2 -11   2  510.10   14.32
   2 -11   2  491.90   13.73
  -2 -11  -2  497.80   13.94
  -2 -11  -2  495.70   13.66
   2  11   2  506.80   14.06
   2  11   2  490.80   13.33
  -2  11  -2  482.70   13.76
  -2  11  -2  506.40   14.05
  -2 -11   2  528.50   14.56
  -2 -11   2  496.00   13.92
   2 -11  -2  509.80   14.14
   2 -11  -2  475.10   13.23
  -2  12   2   41.04    2.88
  -2  12   2   37.64    3.38
   2  12  -2   31.90    3.40
   2  12  -2   35.46    3.47
   2 -12   2   37.84    3.62
   2 -12   2   41.96    3.66
  -2 -12  -2   27.16    3.29
  -2 -12  -2   35.84    3.29
   2  12   2   36.94    2.95
   2  12   2   42.41    3.54
  -2  12  -2   31.43    3.33
  -2  12  -2   33.25    3.58
  -2 -12   2   40.09    3.22
  -2 -12   2   35.22    3.38
   2 -12  -2   36.51    3.23
   2 -12  -2   37.35    3.23
  -2  13   2  132.40    5.44
  -2  13   2  136.90    4.96
   2  13  -2  132.50    5.83
   2  13  -2  120.60    5.34
   2 -13   2  146.20    6.00
   2 -13   2  127.50    5.51
  -2 -13  -2  130.70    5.42
  -2 -13  -2  130.40    5.48
   2  13   2  133.60    5.49
   2  13   2  128.10    4.92
  -2  13  -2  134.70    5.26
  -2  13  -2  132.50    5.69
  -2 -13   2  125.80    5.63
  -2 -13   2  133.40    5.34
   2 -13  -2  126.70    5.32
   2 -13  -2  140.70    5.52
  -2  14   2   78.65    4.10
  -2  14   2   84.66    4.00
   2  14  -2   95.01    5.08
   2  14  -2   86.42    4.39
   2 -14   2   93.22    4.84
   2 -14   2   83.98    4.50
  -2 -14  -2   76.61    4.59
  -2 -14  -2   80.73    4.64
   2  14   2   76.36    4.46
   2  14   2   83.41    3.83
  -2  14  -2   84.38    4.47
  -2  14  -2   90.00    4.41
  -2 -14   2   73.02    4.53
  -2 -14   2   79.10    4.62
   2 -14  -2   88.06    5.02
   2 -14  -2   79.52    4.44
  -2  15   2  186.30    6.73
  -2  15   2  185.10    6.35
   2  15  -2  183.80    6.50
   2  15  -2  193.80    7.35
   2 -15   2  172.30    6.41
   2 -15   2  182.30    6.90
  -2 -15  -2  182.90    6.85
  -2 -15  -2  179.60    7.20
   2  15   2  177.70    6.25
   2  15   2  182.10    6.49
  -2  15  -2  197.40    7.26
  -2  15  -2  186.00    6.64
  -2 -15   2  182.70    7.09
  -2 -15   2  178.80    6.40
   2 -15  -2  178.50    6.99
   2 -15  -2  187.50    7.24
  -2  16   2  214.30    6.84
  -2  16   2  198.20    6.92
   2 -16   2  193.70    7.35
   2 -16   2  202.40    7.35
  -2 -16  -2  207.60    7.20
  -2 -16  -2  225.40    8.30
   2  16   2  205.40    6.76
   2  16   2  211.30    7.54
  -2  16  -2  221.70    7.55
  -2  16  -2  219.90    7.73
  -2 -16   2  202.60    7.22
  -2 -16   2  216.90    7.65
   2 -16  -2  216.20    7.50
   2 -16  -2  216.60    8.08
  -2  17   2   94.05    4.72
  -2  17   2   91.52    5.22
   2  17  -2   98.38    5.44
   2  17  -2   94.33    5.10
   2 -17   2   99.63    5.32
   2 -17   2  102.50    5.19
  -2 -17  -2   97.61    4.70
  -2 -17  -2   95.28    6.39
   2  17   2   92.05    4.83
   2  17   2   93.23    5.32
  -2  17  -2   96.48    5.19
  -2  17  -2  102.10    5.33
  -2 -17   2  106.70    5.54
  -2 -17   2   99.51    5.48
   2 -17  -2   98.63    4.84
   2 -17  -2   99.80    5.64
  -2  18   2   88.95    4.78
  -2  18   2   83.80    5.36
   2  18  -2   77.80    5.21
   2  18  -2   97.16    5.01
   2 -18   2   84.00    5.56
   2 -18   2   83.87    5.73
  -2 -18  -2   90.23    6.65
  -2 -18  -2   92.24    5.13
   2  18   2   92.48    4.97
   2  18   2   81.97    5.46
  -2  18  -2   88.33    5.75
  -2  18  -2   92.00    5.41
  -2 -18   2   93.50    5.35
  -2 -18   2   85.63    5.38
   2 -18  -2   76.37    6.02
   2 -18  -2   86.44    5.20
   3   0   2   -1.77    1.12
   3   0   2   -0.53    1.06
  -3   0  -2   -0.93    1.20
  -3   0  -2    0.25    1.24
  -3   0   2    0.20    1.13
  -3   0   2    1.08    1.19
   3   0  -2   -0.81    1.28
   3   0  -2    0.61    1.21
   3   1  -2  244.20    6.83
   3  -1   2  217.50    6.07
   3  -1   2  229.40    6.37
  -3  -1  -2  242.30    6.72
  -3  -1  -2  231.60    6.46
   3   1   2  228.70    6.36
   3   1   2  222.60    6.18
  -3   1  -2  228.80    6.43
  -3   1  -2  235.20    6.63
  -3  -1   2  224.90    6.35
  -3  -1   2  235.00    6.49
   3  -1  -2  231.20    6.45
   3  -1  -2  232.60    6.49
  -3   2   2  284.90    7.68
  -3   2   2  269.30    7.35
   3   2  -2  297.50    8.31
   3  -2   2  264.40    7.37
   3  -2   2  266.80    7.36
  -3  -2  -2  283.90    7.79
  -3  -2  -2  273.00    7.50
   3   2   2  291.50    7.96
   3   2   2  270.80    7.39
  -3   2  -2  283.20    7.87
  -3   2  -2  296.40    8.22
  -3  -2   2  288.00    7.89
  -3  -2   2  281.20    7.81
   3  -2  -2  281.70    7.71
   3  -2  -2  288.40    7.86
  -3   3   2  646.50   16.81
  -3   3   2  647.90   16.82
   3   3  -2  690.30   18.09
   3   3  -2  683.50   18.04
   3  -3   2  660.80   17.27
   3  -3   2  671.40   17.53
  -3  -3  -2  691.80   18.08
  -3  -3  -2  683.50   17.78
   3   3   2  665.20   17.30
   3   3   2  663.90   17.31
  -3   3  -2  696.80   18.24
  -3   3  -2  701.20   18.32
  -3  -3   2  669.60   17.44
  -3  -3   2  658.70   17.30
   3  -3  -2  709.20   18.42
   3  -3  -2  674.80   17.55
  -3   4   2  689.40   17.94
  -3   4   2  661.90   17.18
   3   4  -2  649.00   17.27
   3   4  -2  653.90   17.27
   3  -4   2  659.10   17.29
   3  -4   2  665.70   17.54
  -3  -4  -2  642.20   16.78
  -3  -4  -2  658.10   17.28
   3   4   2  672.40   17.62
   3   4   2  683.60   17.81
  -3   4  -2  663.70   17.47
  -3   4  -2  670.90   17.66
  -3  -4   2  670.40   17.60
  -3  -4   2  673.20   17.77
   3  -4  -2  656.50   17.17
   3  -4  -2  640.70   16.71
  -3   5   2 2113.00   53.69
  -3   5   2 2153.00   54.60
   3   5  -2 2169.00   55.26
   3  -5   2 2063.00   52.61
   3  -5   2 2136.00   54.30
  -3  -5  -2 2153.00   54.82
  -3  -5  -2 2152.00   54.68
   3   5   2 2067.00   52.49
   3   5   2 2227.00   56.67
  -3   5  -2 2154.00   54.79
  -3   5  -2 2088.00   53.27
  -3  -5   2 2165.00   55.07
  -3  -5   2 2207.00   56.22
   3  -5  -2 2185.00   55.52
   3  -5  -2 2186.00   55.53
  -3   6   2  691.90   18.18
  -3   6   2  705.20   18.37
   3   6  -2  689.90   18.40
   3   6  -2  697.40   18.51
   3  -6   2  689.40   18.20
   3  -6   2  678.70   18.04
  -3  -6  -2  723.20   19.11
  -3  -6  -2  709.80   18.60
   3   6   2  704.10   18.43
   3   6   2  679.90   17.98
  -3   6  -2  690.10   18.35
  -3   6  -2  671.20   17.76
  -3  -6   2  662.00   17.68
  -3  -6   2  704.30   18.60
   3  -6  -2  691.20   18.15
   3  -6  -2  709.20   18.69
  -3   7   2  787.50   20.63
  -3   7   2  779.30   20.25
   3   7  -2  793.60   21.12
   3   7  -2  780.90   20.64
   3  -7   2  771.20   20.41
   3  -7   2  789.20   20.72
  -3  -7  -2  782.10   20.43
  -3  -7  -2  791.40   20.91
   3   7   2  801.90   20.92
   3   7   2  780.70   20.57
  -3   7  -2  807.70   21.21
  -3   7  -2  818.70   21.63
  -3  -7   2  760.20   20.12
  -3  -7   2  761.50   20.08
   3  -7  -2  790.00   20.75
   3  -7  -2  773.90   20.30
  -3   8   2   53.12    3.00
  -3   8   2   49.96    2.54
   3   8  -2   60.73    3.35
   3   8  -2   59.08    3.34
   3  -8   2   54.58    3.09
   3  -8   2   51.52    3.20
  -3  -8  -2   47.09    3.02
  -3  -8  -2   56.44    2.91
   3   8   2   51.12    2.78
   3   8   2   52.05    3.14
  -3   8  -2   55.10    3.36
  -3   8  -2   54.95    3.14
  -3  -8   2   47.60    3.28
  -3  -8   2   54.70    3.16
   3  -8  -2   57.81    3.12
   3  -8  -2   55.43    2.93
  -3   9   2  415.10   11.27
  -3   9   2  410.40   11.37
   3   9  -2  371.40   10.61
   3   9  -2  387.20   11.34
   3  -9   2  394.70   11.20
   3  -9   2  401.90   11.22
  -3  -9  -2  395.50   11.33
  -3  -9  -2  383.80   10.72
   3   9   2  404.50   11.10
   3   9   2  431.70   12.05
  -3   9  -2  388.90   11.22
  -3  -9   2  405.40   11.44
  -3  -9   2  403.60   11.30
   3  -9  -2  390.40   10.96
   3  -9  -2  400.30   11.28
  -3  10   2  279.60    8.36
  -3  10   2  300.40    8.56
   3  10  -2  286.70    9.22
   3  10  -2  284.30    8.69
   3 -10   2  283.90    8.46
   3 -10   2  275.50    8.55
  -3 -10  -2  287.70    8.81
  -3 -10  -2  292.10    8.62
   3  10   2  281.50    8.43
   3  10   2  284.10    8.28
  -3  10  -2  286.70    8.58
  -3  10  -2  275.40    8.59
  -3 -10   2  287.60    8.68
  -3 -10   2  277.40    8.63
   3 -10  -2  262.70    7.99
   3 -10  -2  265.80    7.98
  -3  11   2  413.80   11.76
  -3  11   2  412.90   11.38
   3  11  -2  420.60   12.33
   3  11  -2  408.10   11.75
   3 -11   2  404.50   11.66
   3 -11   2  405.90   11.55
  -3 -11  -2  427.70   12.37
  -3 -11  -2  424.00   12.00
   3  11   2  396.10   11.04
   3  11   2  410.80   11.83
  -3  11  -2  429.00   12.17
  -3  11  -2  431.90   12.44
  -3 -11   2  416.90   12.00
  -3 -11   2  394.80   11.33
   3 -11  -2  434.60   12.31
   3 -11  -2  420.10   12.09
  -3  12   2  199.00    6.54
  -3  12   2  191.00    5.98
   3  12  -2  197.90    6.92
   3  12  -2  196.40    6.93
   3 -12   2  192.20    6.79
   3 -12   2  186.30    6.56
  -3 -12  -2  199.00    6.78
  -3 -12  -2  185.60    6.58
   3  12   2  186.30    6.56
   3  12   2  191.70    6.09
  -3  12  -2  195.30    6.99
  -3  12  -2  194.70    6.66
  -3 -12   2  195.10    6.72
  -3 -12   2  186.50    6.79
   3 -12  -2  187.50    6.64
   3 -12  -2  195.30    6.72
  -3  13   2  592.40   15.93
  -3  13   2  613.20   16.83
   3  13  -2  582.80   16.20
   3  13  -2  582.90   16.40
   3 -13   2  607.40   16.64
   3 -13   2  598.90   16.68
  -3 -13  -2  578.20   16.21
  -3 -13  -2  565.30   15.67
   3  13   2  562.70   15.28
   3  13   2  590.90   16.36
  -3  13  -2  567.30   16.05
  -3  13  -2  594.00   16.36
  -3 -13   2  595.00   16.55
  -3 -13   2  605.90   16.72
   3 -13  -2  572.20   16.04
   3 -13  -2  595.40   16.50
  -3  14   2   37.47    3.73
  -3  14   2   35.00    3.21
   3  14  -2   37.50    3.70
   3  14  -2   39.49    3.57
   3 -14   2   32.06    3.58
   3 -14   2   35.87    4.07
  -3 -14  -2   39.23    3.47
  -3 -14  -2   34.09    4.38
   3  14   2   37.01    3.42
   3  14   2   33.62    3.73
  -3  14  -2   39.24    3.87
  -3  14  -2   41.21    4.01
  -3 -14   2   41.18    3.96
  -3 -14   2   40.37    3.93
   3 -14  -2   37.24    3.71
   3 -14  -2   27.65    3.92
  -3  15   2  141.70    5.86
  -3  15   2  141.40    5.45
   3  15  -2  146.70    5.66
   3  15  -2  154.40    6.41
   3 -15   2  138.20    5.74
   3 -15   2  148.10    5.96
  -3 -15  -2  148.10    5.82
  -3 -15  -2  152.10    6.69
   3  15   2  144.70    5.63
   3  15   2  139.50    5.95
  -3  15  -2  158.40    5.82
  -3  15  -2  162.30    6.58
  -3 -15   2  141.70    5.91
  -3 -15   2  151.40    6.23
   3 -15  -2  158.10    6.57
   3 -15  -2  151.60    6.50
  -3  16   2  258.90    8.03
  -3  16   2  280.80    9.00
   3  16  -2  270.50    8.69
   3  16  -2  279.10    9.44
   3 -16   2  252.10    8.49
   3 -16   2  267.50    8.59
  -3 -16  -2  261.40    8.11
  -3 -16  -2  261.30    9.46
   3  16   2  265.70    8.33
   3  16   2  275.00    8.93
  -3  16  -2  280.90    8.77
  -3  16  -2  266.80    9.01
  -3 -16   2  266.00    8.99
  -3 -16   2  280.20    8.97
   3 -16  -2  258.10    9.06
   3 -16  -2  273.90    8.54
  -3  17   2   96.06    4.98
  -3  17   2  109.00    5.06
   3  17  -2   93.44    5.59
   3  17  -2   99.95    4.98
   3 -17   2  100.50    5.32
   3 -17   2   90.97    5.53
  -3 -17  -2  105.10    4.88
  -3 -17  -2   92.10    5.94
   3  17   2   99.56    4.72
   3  17   2  101.20    5.52
  -3  17  -2   96.11    5.73
  -3  17  -2   93.89    5.23
  -3 -17   2   93.26    5.41
  -3 -17   2  105.50    5.24
   3 -17  -2   99.00    5.29
   3 -17  -2   93.11    6.23
  -3  18   2  265.50    9.01
  -3  18   2  251.40    8.12
   3  18  -2  267.50    9.17
   3  18  -2  276.20    9.04
   3 -18   2  263.20    8.98
   3 -18   2  251.40    9.04
  -3 -18  -2  261.00    8.24
  -3 -18  -2  282.00   10.31
   3  18   2  268.20    8.67
   3  18   2  258.70    8.93
  -3  18  -2  273.90    9.23
  -3  18  -2  251.80    8.22
  -3 -18   2  255.70    9.02
  -3 -18   2  252.80    8.83
   3 -18  -2  260.70    8.71
   3 -18  -2  277.80    9.62
   4   0   2  834.90   21.59
   4   0   2  830.90   21.48
  -4   0  -2  800.60   20.86
  -4   0  -2  775.40   20.19
  -4   0   2  854.40   22.08
  -4   0   2  820.60   21.23
   4   0  -2  787.40   20.54
   4   0  -2  820.60   21.35
  -4   1   2  637.40   16.60
  -4   1   2  639.20   16.73
   4   1  -2  635.30   16.72
   4   1  -2  620.60   16.45
   4  -1   2  674.20   17.63
   4  -1   2  632.30   16.50
  -4  -1  -2  643.20   16.89
  -4  -1  -2  633.20   16.63
   4   1   2  619.40   16.20
   4   1   2  594.40   15.63
  -4   1  -2  628.60   16.50
  -4   1  -2  653.40   17.23
  -4  -1   2  637.50   16.70
  -4  -1   2  667.10   17.41
   4  -1  -2  635.60   16.70
   4  -1  -2  635.20   16.68
  -4   2   2  338.80    9.26
  -4   2   2  323.80    8.80
   4   2  -2  306.30    8.67
   4   2  -2  309.60    8.69
   4  -2   2  324.60    8.90
   4  -2   2  317.30    8.81
  -4  -2  -2  302.30    8.44
  -4  -2  -2  317.90    8.76
   4   2   2  328.70    9.08
   4   2   2  332.00    9.07
  -4   2  -2  304.70    8.58
  -4   2  -2  317.10    8.81
  -4  -2   2  316.80    8.81
  -4  -2   2  323.30    8.98
   4  -2  -2  307.30    8.51
   4  -2  -2  320.30    8.85
  -4   3   2 1315.00   33.71
  -4   3   2 1307.00   33.44
   4   3  -2 1297.00   33.34
   4   3  -2 1289.00   33.27
   4  -3   2 1297.00   33.26
   4  -3   2 1318.00   33.83
  -4  -3  -2 1320.00   33.86
  -4  -3  -2 1334.00   34.24
   4   3   2 1244.00   31.89
   4   3   2 1312.00   33.66
  -4   3  -2 1339.00   34.41
  -4   3  -2 1293.00   33.31
  -4  -3   2 1327.00   34.07
  -4  -3   2 1316.00   33.83
   4  -3  -2 1373.00   35.21
   4  -3  -2 1279.00   32.78
  -4   4   2  233.80    6.79
  -4   4   2  241.70    6.85
   4   4  -2  245.30    7.42
   4   4  -2  245.80    7.31
   4  -4   2  234.60    6.87
   4  -4   2  235.50    7.03
  -4  -4  -2  247.20    7.20
  -4  -4  -2  241.70    7.00
   4   4   2  245.10    7.16
   4   4   2  242.50    6.90
  -4   4  -2  226.30    6.76
  -4   4  -2  250.20    7.44
  -4  -4   2  239.40    7.15
  -4  -4   2  226.40    6.66
   4  -4  -2  241.10    7.05
   4  -4  -2  245.10    7.00
  -4   5   2 1517.00   38.85
  -4   5   2 1520.00   38.79
   4   5  -2 1466.00   37.86
   4   5  -2 1506.00   38.75
   4  -5   2 1545.00   39.55
   4  -5   2 1497.00   38.49
  -4  -5  -2 1497.00   38.33
  -4  -5  -2 1510.00   38.80
   4   5   2 1520.00   38.87
   4   5   2 1557.00   39.95
  -4   5  -2 1486.00   38.17
  -4   5  -2 1538.00   39.54
  -4  -5   2 1553.00   39.91
  -4  -5   2 1580.00   40.46
   4  -5  -2 1506.00   38.63
   4  -5  -2 1491.00   38.17
  -4   6   2  426.30   11.51
  -4   6   2  422.80   11.56
   4   6  -2  400.50   11.26
   4   6  -2  410.10   11.61
   4  -6   2  421.50   11.59
   4  -6   2  423.90   11.80
  -4  -6  -2  408.50   11.33
  -4  -6  -2  399.60   10.96
   4   6   2  399.20   10.93
   4   6   2  415.70   11.57
  -4   6  -2  421.10   11.72
  -4   6  -2  421.60   11.69
  -4  -6   2  405.30   11.41
  -4  -6   2  426.70   11.81
   4  -6  -2  406.80   11.13
   4  -6  -2  416.60   11.48
  -4   7   2  477.60   12.82
  -4   7   2  467.00   12.68
   4   7  -2  485.90   13.52
   4   7  -2  483.10   13.42
   4  -7   2  466.70   12.96
   4  -7   2  473.10   12.91
  -4  -7  -2  480.90   13.09
  -4  -7  -2  495.10   13.59
   4   7   2  466.00   12.81
   4   7   2  482.30   13.04
  -4   7  -2  501.70   13.87
  -4   7  -2  490.00   13.40
  -4  -7   2  480.90   13.31
  -4  -7   2  481.90   13.23
   4  -7  -2  454.30   12.51
   4  -7  -2  479.60   13.02
  -4   8   2   26.24    2.25
  -4   8   2   19.39    2.38
   4   8  -2   19.73    2.72
   4   8  -2   16.69    2.60
   4  -8   2   23.47    2.57
   4  -8   2   21.96    2.61
  -4  -8  -2   18.33    2.69
  -4  -8  -2   20.93    2.38
   4   8   2   23.70    2.69
   4   8   2   20.23    2.34
  -4   8  -2   18.96    2.52
  -4   8  -2   23.40    2.60
  -4  -8   2   23.84    2.68
  -4  -8   2   24.43    2.66
   4  -8  -2   25.59    2.48
   4  -8  -2   19.11    2.31
  -4   9   2  206.60    6.30
  -4   9   2  209.70    6.52
   4   9  -2  206.50    7.26
   4   9  -2  193.70    6.39
   4  -9   2  210.50    6.97
   4  -9   2  211.50    6.56
  -4  -9  -2  200.00    6.57
  -4  -9  -2  186.50    5.97
   4   9   2  211.40    6.63
   4   9   2  200.80    6.52
  -4   9  -2  190.20    6.68
  -4   9  -2  197.60    6.32
  -4  -9   2  204.90    6.67
  -4  -9   2  218.00    7.03
   4  -9  -2  195.80    6.29
   4  -9  -2  188.50    6.32
  -4  10   2  109.60    4.13
  -4  10   2  102.80    4.18
   4  10  -2  112.10    5.34
   4  10  -2   95.68    4.55
   4 -10   2  102.60    4.48
   4 -10   2  104.40    4.33
  -4 -10  -2  103.60    4.47
  -4 -10  -2  107.40    4.48
   4  10   2  105.40    4.12
   4  10   2  106.20    4.68
  -4  10  -2  112.50    4.84
  -4  10  -2  104.70    4.37
  -4 -10   2  105.00    4.59
  -4 -10   2  103.10    4.74
   4 -10  -2  104.10    4.66
   4 -10  -2  112.70    4.41
  -4  11   2  499.50   13.53
  -4  11   2  516.20   14.33
   4  11  -2  521.60   14.78
   4  11  -2  531.00   14.84
   4 -11   2  497.60   13.71
   4 -11   2  510.10   14.38
  -4 -11  -2  522.70   14.80
  -4 -11  -2  503.40   13.96
   4  11   2  493.30   13.52
   4  11   2  491.00   13.85
  -4  11  -2  515.60   14.31
  -4  11  -2  527.50   14.83
  -4 -11   2  522.80   14.51
  -4 -11   2  474.80   13.46
   4 -11  -2  529.20   14.68
   4 -11  -2  537.10   14.99
  -4  12   2  203.00    6.40
  -4  12   2  196.00    6.74
   4  12  -2  193.00    7.27
   4  12  -2  191.30    6.76
   4 -12   2  181.10    6.51
   4 -12   2  189.40    6.50
  -4 -12  -2  193.80    6.51
  -4 -12  -2  190.90    6.94
   4  12   2  192.40    6.83
   4  12   2  197.50    6.49
  -4  12  -2  197.10    6.60
  -4  12  -2  179.70    6.53
  -4 -12   2  190.30    6.56
  -4 -12   2  178.60    6.47
   4 -12  -2  189.60    6.58
   4 -12  -2  198.50    6.89
  -4  13   2  573.20   15.82
  -4  13   2  581.40   15.65
   4  13  -2  586.70   16.50
   4  13  -2  574.90   15.91
   4 -13   2  577.40   16.19
   4 -13   2  579.20   15.97
  -4 -13  -2  566.30   15.97
  -4 -13  -2  592.10   16.28
   4  13   2  586.80   16.35
   4  13   2  557.40   15.20
  -4  13  -2  571.90   16.09
  -4  13  -2  562.90   15.57
  -4 -13   2  561.10   15.66
  -4 -13   2  568.80   15.92
   4 -13  -2  560.60   15.53
   4 -13  -2  569.90   16.02
  -4  14   2  306.70    9.08
  -4  14   2  313.20    9.61
   4  14  -2  300.00    9.55
   4  14  -2  318.60    9.98
   4 -14   2  305.60    9.54
   4 -14   2  303.30    9.33
  -4 -14  -2  307.80   10.00
  -4 -14  -2  322.60    9.96
   4  14   2  328.30    9.93
   4  14   2  278.40    8.62
  -4  14  -2  293.70    8.99
  -4  14  -2  309.30    9.68
  -4 -14   2  285.60    9.22
  -4 -14   2  301.40    9.38
   4 -14  -2  298.70    9.57
   4 -14  -2  295.50    9.66
  -4  15   2  200.30    6.69
  -4  15   2  196.60    6.88
   4  15  -2  183.60    6.77
   4  15  -2  167.80    6.96
   4 -15   2  199.00    7.07
   4 -15   2  194.90    6.97
  -4 -15  -2  188.40    6.60
  -4 -15  -2  197.10    7.52
   4  15   2  194.30    7.08
   4  15   2  190.30    6.53
  -4  15  -2  164.30    6.00
  -4  15  -2  182.50    6.80
  -4 -15   2  189.30    6.94
  -4 -15   2  193.60    7.41
   4 -15  -2  193.70    7.21
   4 -15  -2  189.70    7.26
  -4  16   2   88.96    4.10
  -4  16   2   93.64    4.75
   4  16  -2   90.43    5.29
   4  16  -2   77.52    4.97
   4 -16   2   85.75    5.26
   4 -16   2   77.28    5.34
  -4 -16  -2   84.42    5.49
  -4 -16  -2   89.01    4.26
   4  16   2   85.17    5.09
   4  16   2   77.87    4.21
  -4  16  -2   86.86    4.95
  -4  16  -2   80.83    5.03
  -4 -16   2   74.53    5.30
  -4 -16   2   84.37    5.25
   4 -16  -2   92.57    5.01
   4 -16  -2   88.85    5.79
  -4  17   2  284.40    9.34
  -4  17   2  275.60    8.44
   4  17  -2  266.20    8.87
   4  17  -2  280.30    9.66
   4 -17   2  257.50    8.68
   4 -17   2  275.10    9.23
  -4 -17  -2  271.00    8.68
  -4 -17  -2  263.40    9.48
   4  17   2  285.70    8.90
   4  17   2  282.90    9.12
  -4  17  -2  265.60    8.99
  -4  17  -2  273.10    9.02
  -4 -17   2  257.80    8.76
  -4 -17   2  273.00    9.09
   4 -17  -2  273.30    8.89
   4 -17  -2  265.30    9.55
  -4  18   2   47.00    3.70
  -4  18   2   52.46    4.87
   4  18  -2   62.36    5.06
   4  18  -2   44.85    5.34
   4 -18   2   42.82    4.80
   4 -18   2   47.93    4.48
  -4 -18  -2   45.13    4.32
  -4 -18  -2   50.76    6.03
   4  18   2   49.79    4.59
   4  18   2   44.62    4.41
  -4  18  -2   46.98    4.57
  -4  18  -2   47.94    4.21
  -4 -18   2   50.38    4.63
  -4 -18   2   50.66    5.10
   4 -18  -2   45.54    5.59
   4 -18  -2   51.27    4.42
   5   0   2    2.62    1.87
   5   0   2    0.12    1.55
  -5   0  -2    2.38    1.76
  -5   0  -2   -0.04    1.82
  -5   0   2    0.20    1.56
  -5   0   2   -0.78    1.50
   5   0  -2    3.52    1.97
   5   0  -2    1.23    1.58
  -5   1   2  704.50   18.50
  -5   1   2  682.00   17.87
   5   1  -2  692.70   18.40
   5   1  -2  692.80   18.30
   5  -1   2  700.30   18.38
   5  -1   2  670.40   17.69
  -5  -1  -2  678.70   17.88
  -5  -1  -2  669.10   17.67
   5   1   2  653.80   17.19
   5   1   2  657.40   17.39
  -5   1  -2  681.10   17.99
  -5   1  -2  697.30   18.48
  -5  -1   2  667.90   17.59
  -5  -1   2  698.10   18.37
   5  -1  -2  708.90   18.69
   5  -1  -2  670.10   17.67
  -5   2   2 2246.00   57.05
  -5   2   2 2399.00   60.96
   5   2  -2 2342.00   59.57
   5   2  -2 2300.00   58.66
   5  -2   2 2262.00   57.58
   5  -2   2 2268.00   57.59
  -5  -2  -2 2266.00   57.63
  -5  -2  -2 2241.00   57.01
   5   2   2 2308.00   58.71
   5   2   2 2307.00   58.62
  -5   2  -2 2226.00   56.67
  -5   2  -2 2292.00   58.41
  -5  -2   2 2429.00   61.74
  -5  -2   2 2312.00   58.85
   5  -2  -2 2289.00   58.24
   5  -2  -2 2324.00   59.07
  -5   3   2  418.60   11.47
  -5   3   2  432.50   11.64
   5   3  -2  413.90   11.55
   5   3  -2  410.60   11.37
   5  -3   2  430.90   11.66
   5  -3   2  428.20   11.75
  -5  -3  -2  412.90   11.33
  -5  -3  -2  413.00   11.33
   5   3   2  431.00   11.64
   5   3   2  420.70   11.56
  -5   3  -2  418.40   11.61
  -5   3  -2  409.20   11.37
  -5  -3   2  439.50   12.02
  -5  -3   2  418.40   11.50
   5  -3  -2  414.00   11.35
   5  -3  -2  419.20   11.44
  -5   4   2  487.80   13.24
  -5   4   2  473.20   12.71
   5   4  -2  491.00   13.44
   5   4  -2  482.80   13.42
   5  -4   2  506.00   13.60
   5  -4   2  500.40   13.66
  -5  -4  -2  481.30   13.18
  -5  -4  -2  482.00   13.09
   5   4   2  499.30   13.63
   5   4   2  475.80   12.85
  -5   4  -2  487.10   13.25
  -5   4  -2  503.20   13.75
  -5  -4   2  507.50   13.79
  -5  -4   2  504.20   13.62
   5  -4  -2  479.40   12.96
   5  -4  -2  495.60   13.41
  -5   5   2  305.60    8.55
  -5   5   2  312.50    8.94
   5   5  -2  301.50    8.83
   5   5  -2  307.30    9.17
   5  -5   2  318.40    9.26
   5  -5   2  332.50    9.39
  -5  -5  -2  314.10    9.05
  -5  -5  -2  325.20    9.28
   5   5   2  318.20    9.19
   5   5   2  314.50    8.82
  -5   5  -2  323.70    9.37
  -5   5  -2  305.10    8.85
  -5  -5   2  315.60    9.13
  -5  -5   2  302.30    8.75
   5  -5  -2  300.60    8.62
   5  -5  -2  318.50    9.00
  -5   6   2  131.20    4.42
  -5   6   2  141.90    4.97
   5   6  -2  128.60    5.08
   5   6  -2  127.50    4.83
   5  -6   2  135.70    4.78
   5  -6   2  127.90    4.89
  -5  -6  -2  128.20    4.55
  -5  -6  -2  131.00    4.79
   5   6   2  131.30    4.52
   5   6   2  129.10    4.87
  -5   6  -2  125.80    4.70
  -5   6  -2  128.40    4.67
  -5  -6   2  136.60    4.78
  -5  -6   2  131.00    4.88
   5  -6  -2  129.00    4.64
   5  -6  -2  135.70    4.64
  -5   7   2 1878.00   48.08
  -5   7   2 1816.00   46.31
   5   7  -2 1984.00   50.90
   5   7  -2 1918.00   49.44
   5  -7   2 1904.00   48.72
   5  -7   2 1863.00   47.89
  -5  -7  -2 1902.00   48.72
  -5  -7  -2 1799.00   46.19
   5   7   2 1858.00   47.45
   5   7   2 1856.00   47.60
  -5   7  -2 1820.00   46.80
  -5   7  -2 1902.00   48.69
  -5  -7   2 1840.00   47.23
  -5  -7   2 1932.00   49.48
   5  -7  -2 1978.00   50.71
   5  -7  -2 1941.00   49.60
  -5   8   2  949.50   24.67
  -5   8   2  922.50   24.20
   5   8  -2  940.50   24.79
   5  -8   2  931.50   24.35
   5  -8   2  924.50   24.44
  -5  -8  -2  948.30   24.87
  -5  -8  -2  925.90   24.46
   5   8   2  926.10   24.47
   5   8   2  922.90   24.11
  -5   8  -2  912.00   24.17
  -5   8  -2  912.30   23.99
  -5  -8   2  932.60   24.54
  -5  -8   2  924.40   24.41
   5  -8  -2  944.70   24.75
   5  -8  -2  930.00   24.49
  -5   9   2 1221.00   31.49
  -5   9   2 1174.00   30.60
   5   9  -2 1201.00   31.47
   5   9  -2 1181.00   31.22
   5  -9   2 1208.00   31.64
   5  -9   2 1189.00   30.82
  -5  -9  -2 1233.00   32.20
  -5  -9  -2 1164.00   30.30
   5   9   2 1216.00   31.51
  -5   9  -2 1157.00   30.54
  -5   9  -2 1162.00   30.34
  -5  -9   2 1202.00   31.32
  -5  -9   2 1151.00   30.06
   5  -9  -2 1201.00   31.38
   5  -9  -2 1205.00   31.30
  -5  10   2  124.50    4.93
  -5  10   2  113.50    4.26
   5  10  -2  118.30    5.30
   5  10  -2  128.30    5.19
   5 -10   2  116.70    5.01
   5 -10   2  115.50    4.77
  -5 -10  -2  116.50    5.10
  -5 -10  -2  121.40    4.79
   5  10   2  113.70    4.69
   5  10   2  122.60    4.74
  -5  10  -2  110.60    4.93
  -5  10  -2  117.40    4.82
  -5 -10   2  113.40    4.77
  -5 -10   2  114.70    4.85
   5 -10  -2  117.20    5.03
   5 -10  -2  115.30    4.72
  -5  11   2   13.33    2.12
  -5  11   2   15.76    2.98
   5  11  -2    7.35    3.13
   5  11  -2   16.36    3.33
   5 -11   2   11.37    3.08
   5 -11   2   14.41    3.02
  -5 -11  -2   10.77    3.47
  -5 -11  -2   12.26    3.08
   5  11   2   14.50    2.75
   5  11   2   10.23    3.26
  -5  11  -2   16.50    3.06
  -5  11  -2    8.08    3.41
  -5 -11   2   14.14    2.98
  -5 -11   2   13.90    3.07
   5 -11  -2   12.84    3.29
   5 -11  -2   11.86    3.01
  -5  12   2   97.89    4.51
  -5  12   2   96.68    4.11
   5  12  -2   93.88    4.79
   5  12  -2   90.99    5.18
   5 -12   2   94.65    4.84
   5 -12   2   94.45    4.51
  -5 -12  -2   94.29    4.72
  -5 -12  -2   91.23    4.53
   5  12   2  102.80    4.37
   5  12   2  100.20    4.72
  -5  12  -2   96.55    4.72
  -5  12  -2   96.24    4.41
  -5 -12   2   94.13    4.73
  -5 -12   2  102.30    4.71
   5 -12  -2   87.19    4.86
   5 -12  -2   91.48    4.57
  -5  13   2  157.30    5.92
  -5  13   2  174.20    5.94
   5  13  -2  156.20    6.34
   5  13  -2  160.10    6.41
   5 -13   2  167.10    5.98
   5 -13   2  171.30    6.57
  -5 -13  -2  178.20    6.77
  -5 -13  -2  171.50    6.31
   5  13   2  174.00    6.10
   5  13   2  178.00    6.41
  -5  13  -2  162.30    6.21
  -5  13  -2  172.10    6.38
  -5 -13   2  162.60    6.46
  -5 -13   2  173.80    6.56
   5 -13  -2  163.50    6.65
   5 -13  -2  161.30    6.19
  -5  14   2   32.74    3.90
  -5  14   2   38.50    3.04
   5  14  -2   36.72    4.28
   5  14  -2   42.84    4.43
   5 -14   2   41.90    3.94
   5 -14   2   40.22    3.90
  -5 -14  -2   32.71    4.06
  -5 -14  -2   34.48    4.68
   5  14   2   40.83    3.78
   5  14   2   40.19    3.96
  -5  14  -2   32.10    3.59
  -5  14  -2   41.93    3.61
  -5 -14   2   32.20    3.84
  -5 -14   2   38.54    3.61
   5 -14  -2   36.23    4.52
   5 -14  -2   40.16    4.19
  -5  15   2  152.30    5.92
  -5  15   2  157.60    5.72
   5  15  -2  141.20    5.76
   5  15  -2  149.60    6.51
   5 -15   2  152.60    6.29
   5 -15   2  153.30    6.70
  -5 -15  -2  143.20    5.41
  -5 -15  -2  144.70    6.52
   5  15   2  148.70    6.27
   5  15   2  162.30    6.21
  -5  15  -2  152.40    6.41
  -5  15  -2  145.80    6.06
  -5 -15   2  149.80    6.23
  -5 -15   2  154.40    6.43
   5 -15  -2  155.40    6.12
   5 -15  -2  153.90    6.31
  -5  16   2  283.40    8.76
  -5  16   2  292.20    9.37
   5  16  -2  281.00    9.54
   5  16  -2  275.70    8.80
   5 -16   2  283.60    9.54
   5 -16   2  291.90    9.29
  -5 -16  -2  275.80    8.63
  -5 -16  -2  279.60   10.03
   5  16   2  266.40    8.67
   5  16   2  269.90    8.72
  -5  16  -2  277.90    9.04
  -5  16  -2  273.70    8.91
  -5 -16   2  278.50    9.18
  -5 -16   2  273.80    9.07
   5 -16  -2  285.90    9.83
   5 -16  -2  280.40    8.85
  -5  17   2  125.60    6.03
  -5  17   2  116.60    5.17
   5  17  -2  123.50    6.19
   5  17  -2  114.70    5.80
   5 -17   2  120.50    6.53
   5 -17   2  120.40    5.66
  -5 -17  -2  121.90    6.99
  -5 -17  -2  114.50    5.10
   5  17   2  122.20    6.01
   5  17   2  130.60    5.81
  -5  17  -2  127.80    5.93
  -5  17  -2  118.40    5.75
  -5 -17   2  122.30    6.08
  -5 -17   2  115.70    5.83
   5 -17  -2  125.10    5.56
   5 -17  -2  122.80    6.23
  -5  18   2   48.48    3.94
  -5  18   2   50.78    5.33
   5  18  -2   63.77    5.49
   5  18  -2   54.64    5.82
   5 -18   2   52.57    4.83
   5 -18   2   60.86    5.34
  -5 -18  -2   52.73    4.18
  -5 -18  -2   51.49    6.45
   5  18   2   62.10    5.22
   5  18   2   60.13    5.56
  -5  18  -2   55.91    4.73
  -5  18  -2   61.49    5.02
  -5 -18   2   55.75    5.21
  -5 -18   2   58.93    5.38
   5 -18  -2   56.05    6.19
   5 -18  -2   63.95    4.79
   6   0   2  178.90    5.80
   6   0   2  177.50    5.55
  -6   0  -2  180.20    5.72
  -6   0  -2  177.70    5.85
  -6   0   2  188.70    5.76
  -6   0   2  183.80    5.88
   6   0  -2  181.50    5.84
   6   0  -2  165.00    5.41
  -6   1   2  365.20   10.21
  -6   1   2  348.10    9.64
   6   1  -2  360.80   10.14
   6   1  -2  360.00   10.28
   6  -1   2  372.50   10.32
   6  -1   2  351.50   10.00
  -6  -1  -2  361.30   10.12
  -6  -1  -2  359.10   10.07
   6   1   2  364.00   10.34
   6   1   2  351.00    9.77
  -6   1  -2  361.50   10.15
  -6   1  -2  362.70   10.32
  -6  -1   2  339.00    9.46
  -6  -1   2  373.90   10.50
   6  -1  -2  351.20    9.90
   6  -1  -2  361.50   10.15
  -6   2   2  150.80    5.06
  -6   2   2  152.30    4.85
   6   2  -2  162.50    5.45
   6   2  -2  158.00    5.52
   6  -2   2  145.50    5.05
   6  -2   2  154.00    4.97
  -6  -2  -2  156.70    5.21
  -6  -2  -2  156.60    5.15
   6   2   2  142.60    5.01
   6   2   2  159.90    5.22
  -6   2  -2  163.50    5.34
  -6   2  -2  156.60    5.34
  -6  -2   2  148.80    4.93
  -6  -2   2  161.00    5.36
   6  -2  -2  155.80    5.25
   6  -2  -2  152.50    5.13
  -6   3   2  257.40    7.66
  -6   3   2  276.40    7.90
   6   3  -2  275.70    8.35
   6   3  -2  272.20    8.12
   6  -3   2  273.90    7.94
   6  -3   2  274.10    8.12
  -6  -3  -2  272.10    8.12
  -6  -3  -2  262.10    7.80
   6   3   2  272.60    8.13
   6   3   2  270.80    7.88
  -6   3  -2  267.00    7.94
  -6   3  -2  266.10    7.99
  -6  -3   2  275.00    8.15
  -6  -3   2  264.10    7.82
   6  -3  -2  269.90    7.96
   6  -3  -2  276.80    8.06
  -6   4   2 1470.00   37.85
  -6   4   2 1537.00   39.32
   6   4  -2 1502.00   38.72
   6   4  -2 1511.00   39.16
   6  -4   2 1503.00   38.76
   6  -4   2 1493.00   38.30
  -6  -4  -2 1570.00   40.38
  -6  -4  -2 1475.00   38.00
   6   4   2 1591.00   40.73
   6   4   2 1559.00   40.19
  -6   4  -2 1492.00   38.43
  -6   4  -2 1504.00   38.92
  -6  -4   2 1534.00   39.47
  -6  -4   2 1556.00   40.06
   6  -4  -2 1546.00   39.80
   6  -4  -2 1500.00   38.57
  -6   5   2 1159.00   30.15
  -6   5   2 1187.00   30.59
   6   5  -2 1178.00   30.83
   6   5  -2 1250.00   32.47
   6  -5   2 1203.00   31.11
   6  -5   2 1212.00   31.52
  -6  -5  -2 1243.00   32.24
  -6  -5  -2 1239.00   32.19
   6   5   2 1207.00   31.14
   6   5   2 1205.00   31.31
  -6   5  -2 1241.00   32.37
  -6   5  -2 1179.00   30.62
  -6  -5   2 1217.00   31.60
  -6  -5   2 1183.00   30.68
   6  -5  -2 1281.00   33.17
   6  -5  -2 1232.00   31.82
  -6   6   2  283.10    8.42
  -6   6   2  295.70    8.45
   6   6  -2  283.20    8.60
   6   6  -2  272.80    8.55
   6  -6   2  280.30    8.56
   6  -6   2  292.70    8.51
  -6  -6  -2  274.80    8.12
  -6  -6  -2  285.00    8.56
   6   6   2  288.80    8.73
   6   6   2  308.30    8.81
  -6   6  -2  299.40    9.02
  -6   6  -2  283.70    8.42
  -6  -6   2  295.20    8.74
  -6  -6   2  296.90    8.86
   6  -6  -2  293.80    8.55
   6  -6  -2  277.10    8.28
  -6   7   2   16.74    2.58
  -6   7   2   17.34    2.34
   6   7  -2   18.33    3.39
   6   7  -2   16.60    2.89
   6  -7   2   15.61    2.65
   6  -7   2   17.60    2.64
  -6  -7  -2   19.02    2.58
  -6  -7  -2   14.86    2.85
   6   7   2   10.57    2.85
   6   7   2   14.68    2.41
  -6   7  -2   18.67    2.80
  -6   7  -2   20.47    2.65
  -6  -7   2   12.02    2.40
   6  -7  -2   13.60    2.55
   6  -7  -2   20.10    2.57
  -6   8   2  121.30    4.53
  -6   8   2  122.80    4.71
   6   8  -2  124.10    5.69
   6   8  -2  118.80    4.94
   6  -8   2  117.50    4.63
   6  -8   2  120.80    4.90
  -6  -8  -2  114.60    4.65
  -6  -8  -2  119.40    4.86
   6   8   2  121.50    4.71
   6   8   2  117.70    5.01
  -6   8  -2  119.30    4.97
  -6   8  -2  121.10    4.94
  -6  -8   2  114.10    4.57
  -6  -8   2  120.30    4.93
   6  -8  -2  118.30    4.67
   6  -8  -2  124.80    5.03
  -6   9   2  896.50   23.73
  -6   9   2  905.30   23.63
   6   9  -2  889.60   23.76
   6  -9   2  868.70   22.85
   6  -9   2  873.80   23.36
  -6  -9  -2  864.20   22.96
  -6  -9  -2  871.20   23.26
   6   9   2  867.50   23.20
   6   9   2  884.00   23.21
  -6   9  -2  946.80   25.02
  -6  -9   2  948.40   25.08
  -6  -9   2  910.10   24.03
   6  -9  -2  883.20   23.34
   6  -9  -2  895.70   23.87
  -6  10   2  107.00    4.74
  -6  10   2  104.90    4.02
   6  10  -2  119.80    5.25
   6  10  -2  120.90    5.59
   6 -10   2  107.90    4.92
   6 -10   2  111.10    4.66
  -6 -10  -2  107.30    4.68
  -6 -10  -2  114.40    5.18
   6  10   2  106.40    4.43
  -6  10  -2  112.30    4.74
  -6  10  -2  119.00    5.20
  -6 -10   2  106.70    4.95
  -6 -10   2  118.40    4.89
   6 -10  -2  115.80    4.94
   6 -10  -2  115.20    4.87
  -6  11   2  411.40   11.48
  -6  11   2  420.00   12.13
   6  11  -2  398.00   12.04
   6  11  -2  433.70   12.58
   6 -11   2  396.00   11.71
   6 -11   2  409.60   11.80
  -6 -11  -2  409.30   12.03
  -6 -11  -2  414.50   11.93
   6  11   2  407.00   11.94
   6  11   2  400.70   11.38
  -6  11  -2  408.80   12.02
  -6  11  -2  398.70   11.52
  -6 -11   2  433.40   12.46
  -6 -11   2  430.60   12.43
   6 -11  -2  405.70   11.98
   6 -11  -2  419.50   11.92
  -6  12   2  435.00   12.42
  -6  12   2  416.10   11.67
   6  12  -2  427.30   12.80
   6  12  -2  413.50   12.13
   6 -12   2  420.70   12.37
   6 -12   2  428.00   12.27
  -6 -12  -2  425.00   12.66
  -6 -12  -2  412.10   12.03
   6  12   2  434.20   12.58
   6  12   2  417.50   11.81
  -6  12  -2  424.40   12.60
  -6  12  -2  435.10   12.48
  -6 -12   2  416.70   12.19
  -6 -12   2  427.30   12.35
   6 -12  -2  411.80   12.27
   6 -12  -2  426.20   12.32
  -6  13   2  484.60   13.68
  -6  13   2  473.00   13.07
   6  13  -2  497.90   14.44
   6  13  -2  479.90   13.74
   6 -13   2  465.80   13.49
   6 -13   2  480.90   13.51
  -6 -13  -2  480.30   13.94
  -6 -13  -2  468.30   13.47
   6  13   2  451.50   12.85
   6  13   2  473.10   13.63
  -6  13  -2  477.80   13.56
  -6  13  -2  482.00   13.73
  -6 -13   2  471.90   13.57
  -6 -13   2  468.90   13.36
   6 -13  -2  493.60   14.36
   6 -13  -2  480.70   13.72
  -6  14   2  542.30   15.13
  -6  14   2  558.20   15.22
   6  14  -2  556.50   15.56
   6  14  -2  578.10   16.60
   6 -14   2  572.60   16.09
   6 -14   2  577.30   15.97
  -6 -14  -2  597.90   17.05
  -6 -14  -2  573.00   15.84
   6  14   2  572.60   16.07
   6  14   2  569.50   15.64
  -6  14  -2  584.60   16.07
  -6  14  -2  560.20   15.75
  -6 -14   2  571.00   16.10
  -6 -14   2  573.10   15.97
   6 -14  -2  596.00   16.72
   6 -14  -2  579.60   16.25
  -6  15   2   96.42    4.57
  -6  15   2   96.37    5.11
   6  15  -2   87.91    5.65
   6  15  -2   86.03    4.77
   6 -15   2   91.03    5.08
   6 -15   2   92.87    5.39
  -6 -15  -2   82.15    6.10
  -6 -15  -2   86.60    4.53
   6  15   2   91.67    4.87
   6  15   2   97.93    4.99
  -6  15  -2   89.54    5.34
  -6  15  -2   85.30    4.70
  -6 -15   2   98.01    5.18
  -6 -15   2   96.32    5.23
   6 -15  -2   82.55    4.79
   6 -15  -2   91.32    5.58
  -6  16   2  215.20    7.53
  -6  16   2  222.60    7.34
   6  16  -2  215.50    8.27
   6  16  -2  220.10    7.58
   6 -16   2  228.00    8.51
   6 -16   2  204.60    7.19
  -6 -16  -2  225.00    8.58
  -6 -16  -2  218.50    7.19
   6  16   2  229.80    8.29
  -6  16  -2  237.40    8.14
  -6  16  -2  233.40    8.41
  -6 -16   2  215.80    7.73
  -6 -16   2  225.00    8.05
   6 -16  -2  242.30    8.86
   6 -16  -2  213.20    7.37
  -6  17   2  167.80    6.31
  -6  17   2  170.50    6.98
   6  17  -2  158.30    6.73
   6  17  -2  166.10    7.24
   6 -17   2  160.00    6.60
   6 -17   2  175.30    7.73
  -6 -17  -2  170.20    6.48
  -6 -17  -2  160.50    7.76
   6  17   2  162.90    6.98
   6  17   2  165.60    6.57
  -6  17  -2  167.30    6.78
  -6  17  -2  159.90    6.65
  -6 -17   2  171.60    6.90
  -6 -17   2  170.20    7.21
   6 -17  -2  168.70    6.62
   6 -17  -2  166.70    7.51
   7   0   2    1.48    2.04
   7   0   2    1.07    2.14
  -7   0  -2    0.37    2.10
  -7   0  -2    2.38    2.10
  -7   0   2   -0.73    1.94
  -7   0   2    0.11    2.03
   7   0  -2    2.27    2.11
   7   0  -2    5.55    2.60
  -7   1   2  206.30    6.50
  -7   1   2  209.80    6.36
   7   1  -2  205.40    6.67
   7   1  -2  192.30    6.25
   7  -1   2  204.90    6.33
   7  -1   2  201.00    6.49
  -7  -1  -2  196.20    6.35
  -7  -1  -2  219.60    6.80
   7   1   2  196.00    6.10
   7   1   2  216.30    6.84
  -7   1  -2  215.00    6.95
  -7  -1   2  210.30    6.62
  -7  -1   2  193.70    6.05
   7  -1  -2  204.80    6.49
   7  -1  -2  208.80    6.71
  -7   2   2  534.40   14.55
  -7   2   2  502.90   13.58
   7   2  -2  516.30   14.22
   7   2  -2  526.80   14.57
   7  -2   2  501.40   13.56
   7  -2   2  499.50   13.73
  -7  -2  -2  514.10   14.08
  -7  -2  -2  505.30   13.92
   7   2   2  503.50   13.73
   7   2   2  537.80   14.72
  -7   2  -2  508.20   14.05
  -7   2  -2  486.30   13.41
  -7  -2   2  514.00   14.06
  -7  -2   2  503.90   13.68
   7  -2  -2  486.80   13.48
   7  -2  -2  520.30   14.22
  -7   3   2    4.88    2.29
  -7   3   2    2.65    2.07
   7   3  -2    3.09    2.62
   7   3  -2    5.77    2.35
   7  -3   2    4.70    2.02
   7  -3   2    4.27    1.88
  -7  -3  -2    4.08    2.46
  -7  -3  -2    4.73    2.44
   7   3   2    4.49    2.03
   7   3   2    5.40    2.51
  -7   3  -2    1.88    2.10
  -7   3  -2    4.22    2.12
  -7  -3   2    6.98    2.25
  -7  -3   2    4.50    2.42
   7  -3  -2    1.70    2.30
   7  -3  -2    5.84    2.24
  -7   4   2  572.50   15.34
  -7   4   2  587.40   15.93
   7   4  -2  613.90   16.88
   7   4  -2  579.80   15.81
   7  -4   2  621.80   16.64
   7  -4   2  596.50   16.22
  -7  -4  -2  575.90   15.77
  -7  -4  -2  581.10   15.78
   7   4   2  561.20   15.38
   7   4   2  592.80   15.92
  -7   4  -2  624.80   16.88
  -7   4  -2  571.20   15.72
  -7  -4   2  588.80   15.97
  -7  -4   2  606.10   16.40
   7  -4  -2  604.90   16.48
   7  -4  -2  606.80   16.36
  -7   5   2  497.40   13.48
  -7   5   2  471.00   13.12
   7   5  -2  502.60   14.16
   7   5  -2  493.50   13.69
   7  -5   2  483.60   13.51
   7  -5   2  479.00   13.16
  -7  -5  -2  484.80   13.46
  -7  -5  -2  522.90   14.45
   7   5   2  504.90   14.04
   7   5   2  498.50   13.63
  -7   5  -2  510.20   14.07
  -7   5  -2  509.90   14.35
  -7  -5   2  476.20   13.26
  -7  -5   2  501.30   13.87
   7  -5  -2  496.10   13.81
   7  -5  -2  491.40   13.47
  -7   6   2 1013.00   26.60
  -7   6   2  996.90   25.98
   7   6  -2 1026.00   27.37
   7   6  -2  980.80   25.84
   7  -6   2  999.60   26.02
   7  -6   2 1002.00   26.40
  -7  -6  -2 1012.00   26.60
  -7  -6  -2 1061.00   27.92
   7   6   2  988.30   26.06
   7   6   2 1028.00   26.82
  -7   6  -2 1001.00   26.67
  -7   6  -2  956.20   25.14
  -7  -6   2 1009.00   26.45
  -7  -6   2 1051.00   27.58
   7  -6  -2  975.70   25.59
   7  -6  -2  990.00   26.10
  -7   7   2  136.80    4.86
  -7   7   2  138.50    5.28
   7   7  -2  140.40    5.84
   7   7  -2  140.80    5.56
   7  -7   2  142.40    5.43
   7  -7   2  139.80    4.98
  -7  -7  -2  138.50    5.42
  -7  -7  -2  143.90    5.18
   7   7   2  141.40    5.06
   7   7   2  140.70    5.35
  -7   7  -2  147.10    5.80
  -7   7  -2  140.20    5.23
  -7  -7   2  136.00    5.25
  -7  -7   2  137.20    5.33
   7  -7  -2  136.50    4.95
   7  -7  -2  134.70    5.28
  -7   8   2   99.16    4.53
  -7   8   2   98.50    4.07
   7   8  -2   94.63    4.69
   7   8  -2   93.47    4.79
   7  -8   2   95.81    4.18
   7  -8   2  104.70    4.80
  -7  -8  -2   96.44    4.71
  -7  -8  -2   95.40    4.14
   7   8   2   95.86    4.39
   7   8   2   99.28    4.81
  -7   8  -2   93.41    4.24
  -7   8  -2   95.54    4.69
  -7  -8   2   96.50    4.45
  -7  -8   2   92.38    4.47
   7  -8  -2   90.12    3.99
   7  -8  -2  103.90    4.59
  -7   9   2 1348.00   34.72
  -7   9   2 1324.00   34.48
   7   9  -2 1289.00   33.76
   7   9  -2 1317.00   34.79
   7  -9   2 1319.00   34.46
   7  -9   2 1305.00   33.76
  -7  -9  -2 1314.00   34.43
  -7  -9  -2 1339.00   34.86
   7   9   2 1332.00   34.81
   7   9   2 1300.00   33.67
  -7   9  -2 1352.00   35.48
  -7   9  -2 1330.00   34.57
  -7  -9   2 1353.00   35.17
  -7  -9   2 1343.00   34.94
   7  -9  -2 1334.00   34.82
   7  -9  -2 1325.00   34.40
  -7  10   2  772.30   20.83
  -7  10   2  764.10   20.23
   7  10  -2  775.30   21.03
   7 -10   2  734.10   20.02
   7 -10   2  719.20   19.23
  -7 -10  -2  751.70   20.36
  -7 -10  -2  766.70   20.80
   7  10   2  749.50   20.41
   7  10   2  787.40   20.91
  -7  10  -2  726.40   19.93
  -7  10  -2  764.40   20.57
  -7 -10   2  752.70   20.27
  -7 -10   2  761.60   20.55
   7 -10  -2  785.10   21.00
   7 -10  -2  786.10   21.33
  -7  11   2 1651.00   42.81
  -7  11   2 1655.00   42.47
   7  11  -2 1625.00   42.23
   7  11  -2 1616.00   42.15
   7 -11   2 1669.00   43.28
   7 -11   2 1679.00   43.24
  -7 -11  -2 1687.00   43.84
  -7 -11  -2 1647.00   42.60
   7  11   2 1638.00   42.18
  -7  11  -2 1676.00   43.52
  -7  11  -2 1618.00   41.78
  -7 -11   2 1653.00   42.80
  -7 -11   2 1703.00   44.01
   7 -11  -2 1610.00   41.88
   7 -11  -2 1656.00   42.74
  -7  12   2 1022.00   26.70
  -7  12   2  996.70   26.40
   7  12  -2  988.40   26.47
   7  12  -2 1035.00   27.49
   7 -12   2 1028.00   27.04
   7 -12   2 1055.00   27.98
  -7 -12  -2  994.70   26.42
  -7 -12  -2  988.20   26.48
   7  12   2  991.80   26.12
   7  12   2 1004.00   26.67
  -7  12  -2 1029.00   27.26
  -7  12  -2 1022.00   26.99
  -7 -12   2 1024.00   27.03
  -7 -12   2 1058.00   28.01
   7 -12  -2 1028.00   27.16
   7 -12  -2 1019.00   27.25
  -7  13   2   32.31    3.87
  -7  13   2   35.32    3.01
   7  13  -2   30.58    4.07
   7  13  -2   40.83    4.80
   7 -13   2   33.03    4.11
   7 -13   2   38.88    3.88
  -7 -13  -2   24.82    3.94
  -7 -13  -2   33.65    4.45
   7  13   2   30.61    3.67
   7  13   2   36.73    4.33
  -7  13  -2   35.02    4.14
  -7  13  -2   35.96    3.55
  -7 -13   2   31.31    4.30
  -7 -13   2   33.53    3.83
   7 -13  -2   36.49    4.17
   7 -13  -2   37.79    3.94
  -7  14   2   79.82    4.76
  -7  14   2   70.25    3.66
   7  14  -2   65.58    4.84
   7  14  -2   72.92    5.04
   7 -14   2   66.67    5.02
   7 -14   2   68.03    4.35
  -7 -14  -2   69.61    5.53
  -7 -14  -2   68.25    4.24
   7  14   2   69.74    4.42
   7  14   2   76.90    4.60
  -7  14  -2   63.51    4.35
  -7  14  -2   73.53    4.62
  -7 -14   2   68.77    4.73
  -7 -14   2   73.05    4.66
   7 -14  -2   68.93    5.02
   7 -14  -2   70.52    4.73
  -7  15   2   99.62    4.40
  -7  15   2   91.24    5.22
   7  15  -2  108.20    5.25
   7  15  -2   98.53    6.12
   7 -15   2   96.44    5.58
   7 -15   2   93.40    5.30
  -7 -15  -2  105.60    5.10
  -7 -15  -2   94.37    6.21
   7  15   2   97.26    5.04
   7  15   2   96.97    5.17
  -7  15  -2   94.20    4.74
  -7  15  -2   97.93    5.54
  -7 -15   2   95.85    5.18
  -7 -15   2  105.30    5.50
   7 -15  -2   96.91    5.71
   7 -15  -2  102.40    4.95
  -7  16   2  273.30    8.52
  -7  16   2  268.50    8.79
   7  16  -2  267.20    9.39
   7  16  -2  279.60    9.29
   7 -16   2  251.90    9.11
   7 -16   2  260.40    8.55
  -7 -16  -2  247.60    8.03
  -7 -16  -2  255.70    9.37
   7  16   2  271.60    8.64
   7  16   2  277.20    9.37
  -7  16  -2  252.90    8.49
  -7  16  -2  262.10    8.75
  -7 -16   2  267.00    8.96
  -7 -16   2  261.60    8.99
   7 -16  -2  269.80    9.09
   7 -16  -2  265.60    9.05
  -7  17   2   55.53    5.15
  -7  17   2   57.66    4.42
   7  17  -2   56.73    5.39
   7  17  -2   50.89    4.73
   7 -17   2   52.58    5.12
   7 -17   2   50.60    5.59
  -7 -17  -2   57.33    4.61
  -7 -17  -2   43.45    6.18
   7  17   2   56.94    5.59
   7  17   2   55.21    4.74
  -7  17  -2   53.02    5.31
  -7  17  -2   48.28    4.64
  -7 -17   2   49.95    4.68
  -7 -17   2   58.09    5.72
   7 -17  -2   48.72    4.50
   7 -17  -2   56.08    5.82
   8   0   2  947.00   24.93
   8   0   2  892.80   23.46
  -8   0  -2  909.20   23.93
  -8   0  -2  935.00   24.83
  -8   0   2  908.40   23.97
  -8   0   2  923.90   24.18
   8   0  -2  941.90   24.98
   8   0  -2  881.80   23.33
  -8   1   2  242.70    7.52
  -8   1   2  231.80    7.09
   8   1  -2  258.80    7.98
   8   1  -2  257.90    8.19
   8  -1   2  240.00    7.29
   8  -1   2  241.30    7.54
  -8  -1  -2  247.60    7.60
  -8  -1  -2  266.70    8.28
   8   1   2  253.90    7.65
   8   1   2  254.00    7.92
  -8   1  -2  262.40    7.94
  -8   1  -2  258.30    8.14
  -8  -1   2  238.50    7.30
   8  -1  -2  259.80    7.99
   8  -1  -2  268.40    8.31
  -8   2   2  127.90    4.60
  -8   2   2  131.20    5.00
   8   2  -2  121.60    4.82
   8   2  -2  123.30    5.16
   8  -2   2  131.50    4.84
   8  -2   2  124.10    4.76
  -8  -2  -2  120.00    4.85
  -8  -2  -2  116.70    4.70
   8   2   2  127.50    4.74
   8   2   2  135.30    5.15
  -8   2  -2  122.10    4.97
  -8   2  -2  124.90    4.84
  -8  -2   2  134.00    4.89
  -8  -2   2  123.90    4.85
   8  -2  -2  119.10    4.88
   8  -2  -2  131.70    4.93
  -8   3   2  840.70   22.10
  -8   3   2  826.60   21.99
   8   3  -2  781.30   21.13
   8   3  -2  821.40   21.85
   8  -3   2  800.20   21.07
   8  -3   2  820.70   21.88
  -8  -3  -2  781.70   20.94
  -8  -3  -2  799.10   21.26
   8   3   2  843.20   22.19
   8   3   2  826.00   22.07
  -8   3  -2  789.00   21.03
  -8   3  -2  762.10   20.64
  -8  -3   2  787.10   21.06
  -8  -3   2  831.80   21.97
   8  -3  -2  797.90   21.38
   8  -3  -2  824.50   21.92
  -8   4   2   33.16    2.77
  -8   4   2   37.35    3.14
   8   4  -2   40.11    3.24
   8   4  -2   42.71    3.81
   8  -4   2   38.60    2.98
   8  -4   2   39.29    3.24
  -8  -4  -2   40.83    3.28
  -8  -4  -2   36.87    2.94
   8   4   2   40.51    2.94
   8   4   2   36.12    3.26
  -8   4  -2   41.02    3.21
  -8   4  -2   37.82    3.30
  -8  -4   2   36.89    3.06
  -8  -4   2   33.65    2.90
   8  -4  -2   43.00    3.16
   8  -4  -2   33.60    3.14
  -8   5   2  583.90   15.97
  -8   5   2  573.00   15.47
   8   5  -2  567.10   15.90
   8   5  -2  557.70   15.38
   8  -5   2  581.00   15.67
   8  -5   2  557.20   15.38
  -8  -5  -2  559.00   15.42
  -8  -5  -2  548.50   15.20
   8   5   2  553.50   15.05
   8   5   2  573.10   15.85
  -8   5  -2  538.00   15.09
  -8   5  -2  555.60   15.22
  -8  -5   2  581.00   15.84
  -8  -5   2  591.90   16.18
   8  -5  -2  564.30   15.57
   8  -5  -2  592.00   16.12
  -8   6   2   29.26    2.87
  -8   6   2   38.85    3.30
   8   6  -2   37.16    3.55
   8   6  -2   40.12    3.39
   8  -6   2   36.91    3.46
   8  -6   2   32.90    2.73
  -8  -6  -2   35.51    3.30
  -8  -6  -2   33.79    3.08
   8   6   2   36.42    3.03
   8   6   2   35.51    3.10
  -8   6  -2   32.32    3.63
  -8   6  -2   35.59    3.05
  -8  -6   2   37.55    3.30
  -8  -6   2   36.88    3.34
   8  -6  -2   35.04    3.31
   8  -6  -2   38.99    2.92
  -8   7   2   50.15    2.97
  -8   7   2   56.33    3.64
   8   7  -2   54.52    3.74
   8   7  -2   51.05    4.02
   8  -7   2   50.97    3.47
   8  -7   2   52.57    3.25
  -8  -7  -2   56.26    3.86
  -8  -7  -2   51.26    3.38
   8   7   2   47.85    3.51
   8   7   2   58.08    3.46
  -8   7  -2   52.47    3.46
  -8   7  -2   51.65    3.73
  -8  -7   2   55.23    3.41
  -8  -7   2   52.60    3.47
   8  -7  -2   49.57    3.15
   8  -7  -2   56.23    3.78
  -8   8   2   90.09    4.41
  -8   8   2   91.44    4.05
   8   8  -2   91.01    4.70
   8   8  -2   85.68    4.83
   8  -8   2   81.28    4.52
   8  -8   2   90.95    4.13
  -8  -8  -2   91.46    4.71
  -8  -8  -2   91.84    4.33
   8   8   2   99.50    4.64
   8   8   2   90.94    4.22
  -8   8  -2   99.64    5.08
  -8   8  -2   97.03    4.56
  -8  -8   2   87.30    4.51
  -8  -8   2   91.12    4.58
   8  -8  -2   89.98    4.10
   8  -8  -2   83.42    4.46
  -8   9   2  185.30    6.69
  -8   9   2  200.20    6.37
   8   9  -2  191.80    7.00
   8   9  -2  208.30    7.84
   8  -9   2  187.50    6.79
   8  -9   2  204.20    6.67
  -8  -9  -2  181.20    6.52
  -8  -9  -2  188.80    6.89
   8   9   2  182.50    6.74
   8   9   2  177.50    6.16
  -8   9  -2  192.90    6.96
  -8   9  -2  195.50    6.82
  -8  -9   2  187.70    6.75
  -8  -9   2  201.50    6.95
   8  -9  -2  190.70    6.94
   8  -9  -2  194.00    6.65
  -8  10   2 1071.00   27.94
  -8  10   2 1031.00   27.37
   8  10  -2 1006.00   26.71
   8  10  -2 1013.00   27.26
   8 -10   2 1078.00   28.61
   8 -10   2 1065.00   27.87
  -8 -10  -2 1094.00   29.07
  -8 -10  -2 1045.00   27.69
   8  10   2 1010.00   26.89
   8  10   2 1064.00   27.90
  -8  10  -2 1059.00   27.92
  -8  10  -2 1056.00   28.13
  -8 -10   2 1053.00   27.87
  -8 -10   2 1058.00   27.98
   8 -10  -2 1062.00   28.21
   8 -10  -2 1045.00   27.55
  -8  11   2  638.10   17.62
  -8  11   2  649.10   17.47
   8  11  -2  680.70   18.84
   8 -11   2  649.20   18.01
   8 -11   2  644.20   17.47
  -8 -11  -2  667.20   18.46
  -8 -11  -2  677.40   18.57
   8  11   2  631.80   17.17
   8  11   2  687.40   18.98
  -8  11  -2  672.80   18.40
  -8  11  -2  648.60   18.04
  -8 -11   2  672.30   18.42
  -8 -11   2  644.90   17.73
   8 -11  -2  630.30   17.32
   8 -11  -2  641.10   17.89
  -8  12   2   68.34    3.99
  -8  12   2   70.27    4.64
   8  12  -2   71.48    4.61
   8  12  -2   73.23    4.86
   8 -12   2   64.46    4.79
   8 -12   2   62.16    3.90
  -8 -12  -2   74.53    5.28
  -8 -12  -2   69.04    4.13
   8  12   2   58.10    4.17
   8  12   2   58.73    4.23
  -8  12  -2   62.77    4.63
  -8 -12   2   65.28    4.28
  -8 -12   2   68.29    4.34
   8 -12  -2   73.60    4.30
  -8  13   2   99.27    4.30
  -8  13   2  102.20    5.02
   8  13  -2  101.40    5.28
   8  13  -2   82.75    5.32
   8 -13   2  101.80    5.23
   8 -13   2   97.98    5.52
  -8 -13  -2   95.45    6.04
  -8 -13  -2   92.52    4.66
   8  13   2   94.39    4.85
   8  13   2   86.09    4.71
  -8  13  -2   95.99    5.32
  -8  13  -2  105.60    5.26
  -8 -13   2   96.08    4.98
  -8 -13   2   82.57    5.35
   8 -13  -2   98.12    5.09
   8 -13  -2   95.89    5.47
  -8  14   2  409.00   11.68
  -8  14   2  416.60   12.44
   8  14  -2  426.50   12.99
   8  14  -2  415.00   12.12
   8 -14   2  407.50   11.95
   8 -14   2  435.70   13.14
  -8 -14  -2  420.90   12.05
  -8 -14  -2  427.90   13.32
   8  14   2  405.20   12.04
   8  14   2  406.00   11.91
  -8  14  -2  417.70   12.47
  -8  14  -2  420.80   12.30
  -8 -14   2  411.40   12.29
  -8 -14   2  391.20   11.71
   8 -14  -2  429.70   12.46
   8 -14  -2  399.10   12.25
  -8  15   2   16.56    3.58
  -8  15   2   10.54    3.67
   8  15  -2   10.74    4.36
   8  15  -2    6.73    4.99
   8 -15   2   13.11    3.74
   8 -15   2    8.75    4.41
  -8 -15  -2   12.12    5.34
  -8 -15  -2    8.86    3.56
   8  15   2   10.16    3.89
   8  15   2   11.52    3.79
  -8  15  -2    7.74    3.73
  -8  15  -2   14.88    3.52
  -8 -15   2   24.57    4.51
  -8 -15   2   18.53    4.65
   8 -15  -2    8.48    4.60
   8 -15  -2   12.45    3.63
  -8  16   2   82.73    4.98
  -8  16   2   82.61    4.25
   8  16  -2   73.30    5.49
   8  16  -2   91.49    5.24
   8 -16   2   93.40    5.45
   8 -16   2   86.94    5.98
  -8 -16  -2   76.19    6.50
  -8 -16  -2   96.05    5.12
   8  16   2   90.40    5.36
   8  16   2   84.46    4.83
  -8  16  -2   88.96    5.63
  -8  16  -2   86.75    5.18
  -8 -16   2   82.49    5.22
  -8 -16   2   86.30    5.38
   8 -16  -2   70.82    5.64
   8 -16  -2   82.87    5.30
   9   0   2    0.13    2.70
   9   0   2    0.83    2.46
  -9   0  -2    3.70    2.93
  -9   0  -2    0.30    2.54
  -9   0   2    0.35    2.52
  -9   0   2    0.90    2.33
   9   0  -2   -3.10    2.91
   9   0  -2   -0.40    2.63
  -9   1   2   20.77    2.62
  -9   1   2   24.04    2.92
   9   1  -2   17.90    2.86
   9   1  -2   20.11    3.07
   9  -1   2   20.86    3.14
   9  -1   2   23.01    2.55
  -9  -1  -2   19.71    3.14
  -9  -1  -2   20.19    2.86
   9   1   2   22.66    2.74
   9   1   2   24.46    3.00
  -9   1  -2   18.47    3.09
  -9   1  -2   18.54    2.55
  -9  -1   2   23.70    2.99
  -9  -1   2   21.95    2.74
   9  -1  -2   16.44    2.91
   9  -1  -2   16.03    3.11
  -9   2   2  128.60    4.72
  -9   2   2  133.30    5.13
   9   2  -2  131.40    5.38
   9   2  -2  134.10    5.26
   9  -2   2  130.40    4.82
   9  -2   2  134.50    5.34
  -9  -2  -2  130.90    5.41
  -9  -2  -2  131.90    5.17
   9   2   2  133.70    5.12
   9   2   2  128.60    4.86
  -9   2  -2  134.30    5.49
  -9   2  -2  141.00    5.24
  -9  -2   2  126.60    5.17
  -9  -2   2  120.70    4.71
   9  -2  -2  134.80    5.45
   9  -2  -2  125.00    5.03
  -9   3   2  425.30   12.08
  -9   3   2  446.90   12.36
   9   3  -2  430.90   12.34
   9   3  -2  446.60   12.99
   9  -3   2  434.00   12.49
   9  -3   2  396.70   11.19
  -9  -3  -2  446.60   12.74
  -9  -3  -2  444.80   12.78
   9   3   2  428.50   12.26
   9   3   2  430.40   12.07
  -9   3  -2  441.90   12.91
  -9   3  -2  417.50   11.92
  -9  -3   2  413.60   11.95
  -9  -3   2  428.80   12.05
   9  -3  -2  443.00   12.59
   9  -3  -2  441.50   12.74
  -9   4   2  331.00    9.85
  -9   4   2  349.70   10.02
   9   4  -2  338.20   10.13
   9   4  -2  352.40   10.70
   9  -4   2  341.60    9.78
   9  -4   2  363.00   10.79
  -9  -4  -2  334.80    9.98
  -9  -4  -2  332.90   10.03
   9   4   2  324.90    9.73
   9   4   2  338.80    9.83
  -9   4  -2  350.00   10.77
  -9   4  -2  335.60    9.91
  -9  -4   2  336.90    9.91
  -9  -4   2  346.40   10.30
   9  -4  -2  336.80   10.20
   9  -4  -2  343.50   10.01
  -9   5   2  176.50    5.86
  -9   5   2  177.00    6.22
   9   5  -2  175.10    6.75
   9   5  -2  172.20    6.23
   9  -5   2  178.40    6.02
   9  -5   2  173.80    6.12
  -9  -5  -2  183.10    6.45
  -9  -5  -2  169.50    6.22
   9   5   2  176.00    6.05
   9   5   2  187.20    6.65
  -9   5  -2  185.40    6.54
  -9   5  -2  169.90    6.40
  -9  -5   2  175.00    6.24
  -9  -5   2  183.70    6.36
   9  -5  -2  173.10    6.26
   9  -5  -2  168.80    5.84
  -9   6   2  685.80   18.34
  -9   6   2  683.30   18.53
   9   6  -2  712.10   19.24
   9   6  -2  681.90   18.96
   9  -6   2  706.20   18.84
   9  -6   2  679.90   18.53
  -9  -6  -2  690.10   18.81
  -9  -6  -2  722.50   19.72
   9   6   2  684.30   18.68
   9   6   2  686.20   18.45
  -9   6  -2  723.50   19.52
  -9   6  -2  668.60   18.50
  -9  -6   2  693.40   18.85
  -9  -6   2  695.50   18.78
   9  -6  -2  698.10   19.14
   9  -6  -2  694.30   18.69
  -9   7   2   18.81    2.81
  -9   7   2   25.76    3.07
   9   7  -2   18.95    3.42
   9   7  -2   18.09    3.35
   9  -7   2   24.80    3.50
   9  -7   2   26.42    2.72
  -9  -7  -2   19.05    3.06
  -9  -7  -2   20.86    3.36
   9   7   2   26.16    3.23
  -9   7  -2   15.03    3.64
  -9   7  -2   15.20    2.82
  -9  -7   2   25.09    3.40
  -9  -7   2   23.58    3.33
   9  -7  -2   17.62    3.48
   9  -7  -2   17.76    2.76
  -9   8   2  466.00   12.95
  -9   8   2  472.40   13.56
   9   8  -2  498.30   14.67
   9   8  -2  482.00   13.72
   9  -8   2  481.70   13.80
   9  -8   2  469.60   13.03
  -9  -8  -2  507.00   14.45
  -9  -8  -2  491.70   14.00
   9   8   2  491.40   13.65
   9   8   2  477.30   13.76
  -9   8  -2  482.80   14.11
  -9   8  -2  474.30   13.51
  -9  -8   2  464.50   13.21
  -9  -8   2  477.10   13.59
   9  -8  -2  497.80   14.33
   9  -8  -2  489.70   13.72
  -9   9   2  207.50    7.14
  -9   9   2  202.10    6.66
   9   9  -2  213.60    7.53
   9   9  -2  221.00    8.03
   9  -9   2  224.40    7.77
   9  -9   2  207.20    6.95
  -9  -9  -2  217.20    7.39
  -9  -9  -2  222.60    7.74
   9   9   2  207.00    7.37
   9   9   2  228.30    7.43
  -9   9  -2  216.60    7.54
  -9   9  -2  211.80    7.25
  -9  -9   2  209.80    7.11
  -9  -9   2  215.50    7.50
   9  -9  -2  207.40    7.34
   9  -9  -2  224.90    7.36
  -9  10   2  365.40   10.61
  -9  10   2  364.80   10.93
   9  10  -2  353.90   11.05
   9  10  -2  359.00   11.14
   9 -10   2  367.60   10.65
   9 -10   2  364.50   11.13
  -9 -10  -2  348.60   10.54
  -9 -10  -2  359.70   11.04
   9  10   2  380.00   11.14
   9  10   2  372.80   11.28
  -9  10  -2  382.20   11.36
  -9  10  -2  375.70   11.21
  -9 -10   2  370.70   11.09
  -9 -10   2  370.00   11.13
   9 -10  -2  369.60   10.90
   9 -10  -2  346.80   10.71
  -9  11   2   56.29    3.85
  -9  11   2   46.24    4.10
   9  11  -2   55.63    4.16
   9  11  -2   48.13    4.98
   9 -11   2   48.57    4.47
   9 -11   2   58.25    3.90
  -9 -11  -2   46.91    4.12
  -9 -11  -2   51.31    4.79
   9  11   2   52.17    4.04
   9  11   2   54.17    4.68
  -9  11  -2   55.27    4.39
  -9  11  -2   45.71    3.93
  -9 -11   2   53.51    4.58
  -9 -11   2   48.17    3.68
   9 -11  -2   44.03    4.26
   9 -11  -2   50.32    3.87
  -9  12   2  492.10   14.10
  -9  12   2  515.50   14.16
   9  12  -2  466.30   13.43
   9  12  -2  472.80   14.26
   9 -12   2  487.00   13.81
   9 -12   2  487.60   14.12
  -9 -12  -2  475.90   14.30
  -9 -12  -2  492.60   13.82
   9  12   2  496.20   14.42
   9  12   2  483.70   13.63
  -9  12  -2  493.00   14.30
  -9  12  -2  510.80   14.47
  -9 -12   2  507.10   14.46
  -9 -12   2  484.80   13.77
   9 -12  -2  478.20   13.67
   9 -12  -2  490.70   14.23
  -9  13   2  169.50    6.14
  -9  13   2  153.30    6.48
   9  13  -2  159.50    6.65
   9  13  -2  152.30    6.67
   9 -13   2  162.60    7.02
   9 -13   2  172.00    6.49
  -9 -13  -2  169.20    7.79
  -9 -13  -2  154.80    6.01
   9  13   2  160.90    6.78
   9  13   2  162.10    6.35
  -9  13  -2  155.40    6.33
  -9  13  -2  167.40    6.52
  -9 -13   2  160.60    6.29
  -9 -13   2  148.10    6.12
   9 -13  -2  159.90    6.35
   9 -13  -2  156.50    6.68
  -9  14   2   69.57    4.70
  -9  14   2   62.29    4.10
   9  14  -2   65.77    5.23
   9  14  -2   67.18    4.96
   9 -14   2   69.97    5.44
   9 -14   2   70.79    4.56
  -9 -14  -2   63.05    4.06
  -9 -14  -2   65.85    5.95
   9  14   2   63.43    4.60
   9  14   2   58.93    5.09
  -9  14  -2   60.09    4.66
  -9  14  -2   58.13    4.49
  -9 -14   2   70.48    4.64
  -9 -14   2   64.53    4.70
   9 -14  -2   63.78    4.79
   9 -14  -2   55.92    4.54
  -9  15   2  201.20    6.96
  -9  15   2  204.70    7.97
   9  15  -2  217.60    8.72
   9  15  -2  216.00    7.87
   9 -15   2  206.20    7.26
   9 -15   2  203.00    7.88
  -9 -15  -2  205.60    6.99
  -9 -15  -2  210.90    8.80
   9  15   2  209.20    7.56
   9  15   2  200.20    7.79
  -9  15  -2  201.40    7.18
  -9  15  -2  200.20    7.78
  -9 -15   2  212.90    7.83
  -9 -15   2  214.30    7.97
   9 -15  -2  214.90    7.85
   9 -15  -2  201.40    7.67
  10   0   2   29.89    3.10
  10   0   2   32.15    3.42
 -10   0  -2   27.20    3.41
 -10   0  -2   20.27    3.11
 -10   0   2   30.89    3.04
 -10   0   2   31.81    3.31
  10   0  -2   29.11    3.34
  10   0  -2   26.09    3.55
 -10   1   2 1107.00   29.06
 -10   1   2 1071.00   27.97
  10   1  -2 1045.00   27.74
  10   1  -2 1063.00   28.02
  10  -1   2 1002.00   26.52
  10  -1   2 1096.00   28.64
 -10  -1  -2 1078.00   28.57
 -10  -1  -2  999.20   26.35
  10   1   2 1003.00   26.30
  10   1   2 1061.00   28.01
 -10   1  -2 1095.00   28.78
 -10   1  -2 1013.00   26.91
 -10  -1   2 1051.00   27.52
 -10  -1   2 1058.00   27.91
  10  -1  -2 1063.00   28.05
  10  -1  -2 1095.00   29.07
 -10   2   2  246.90    7.79
 -10   2   2  237.80    7.50
  10   2  -2  233.20    7.67
  10   2  -2  228.00    7.93
  10  -2   2  238.20    7.79
  10  -2   2  243.90    7.54
 -10  -2  -2  239.40    7.80
 -10  -2  -2  219.00    7.41
  10   2   2  256.00    8.33
  10   2   2  238.90    7.58
 -10   2  -2  237.60    7.55
 -10   2  -2  240.00    8.10
 -10  -2   2  240.60    7.80
 -10  -2   2  233.80    7.51
  10  -2  -2  235.40    7.96
  10  -2  -2  223.10    7.39
 -10   3   2  156.70    5.91
 -10   3   2  156.20    5.48
  10   3  -2  168.00    6.63
  10   3  -2  151.80    5.79
  10  -3   2  161.80    6.10
  10  -3   2  156.00    5.62
 -10  -3  -2  172.20    6.43
 -10  -3  -2  174.30    6.33
  10   3   2  157.00    5.53
  10   3   2  168.70    6.37
 -10   3  -2  161.70    6.10
 -10   3  -2  159.80    6.29
 -10  -3   2  165.40    5.93
 -10  -3   2  148.10    5.64
  10  -3  -2  169.00    6.24
  10  -3  -2  154.60    5.97
 -10   4   2  390.30   11.37
 -10   4   2  392.10   11.14
  10   4  -2  399.30   12.03
  10   4  -2  412.60   11.96
  10  -4   2  392.90   11.64
  10  -4   2  401.00   11.29
 -10  -4  -2  400.40   11.83
 -10  -4  -2  395.90   11.65
  10   4   2  401.20   11.82
  10   4   2  407.50   11.67
 -10   4  -2  395.00   11.46
 -10   4  -2  401.80   12.10
 -10  -4   2  404.00   11.58
 -10  -4   2  403.50   11.80
  10  -4  -2  403.90   11.96
  10  -4  -2  408.90   11.77
 -10   5   2  336.70    9.78
 -10   5   2  351.90   10.48
  10   5  -2  335.10   10.55
  10   5  -2  333.30   10.04
  10  -5   2  347.20   10.05
  10  -5   2  371.70   11.15
 -10  -5  -2  340.70   10.30
 -10  -5  -2  340.90   10.39
  10   5   2  345.10   10.47
  10   5   2  359.80   10.54
 -10   5  -2  337.50   10.14
 -10   5  -2  332.40   10.43
 -10  -5   2  348.90   10.43
 -10  -5   2  344.90   10.22
  10  -5  -2  329.60   10.11
  10  -5  -2  326.20    9.82
 -10   6   2  452.10   12.69
 -10   6   2  437.80   12.68
  10   6  -2  448.60   13.34
  10   6  -2  467.00   13.33
  10  -6   2  420.50   12.39
  10  -6   2  431.70   12.21
 -10  -6  -2  442.00   12.81
 -10  -6  -2  444.10   12.90
  10   6   2  434.10   12.31
  10   6   2  437.60   12.67
 -10   6  -2  428.40   12.78
 -10   6  -2  442.50   12.66
 -10  -6   2  471.10   13.49
 -10  -6   2  435.60   12.45
  10  -6  -2  452.30   13.24
  10  -6  -2  445.30   12.67
 -10   7   2  171.40    5.88
 -10   7   2  173.50    6.52
  10   7  -2  177.80    7.11
  10   7  -2  176.00    6.62
  10  -7   2  180.00    6.27
  10  -7   2  190.00    7.02
 -10  -7  -2  175.00    6.69
 -10  -7  -2  180.50    6.69
  10   7   2  167.60    6.62
  10   7   2  171.40    6.12
 -10   7  -2  178.70    7.00
 -10   7  -2  170.10    6.27
 -10  -7   2  170.70    6.25
 -10  -7   2  189.60    6.75
  10  -7  -2  180.90    6.50
  10  -7  -2  171.40    6.54
 -10   8   2  524.00   14.44
 -10   8   2  524.30   14.83
  10   8  -2  534.10   15.17
  10   8  -2  538.10   15.53
  10  -8   2  551.70   15.58
  10  -8   2  548.60   15.01
 -10  -8  -2  534.80   15.18
 -10  -8  -2  527.80   14.87
  10   8   2  540.70   15.31
  10   8   2  542.00   15.04
 -10   8  -2  487.60   14.20
 -10   8  -2  535.90   15.03
 -10  -8   2  547.50   15.33
 -10  -8   2  528.70   14.87
  10  -8  -2  527.70   15.11
  10  -8  -2  545.80   15.13
 -10   9   2  649.70   17.91
 -10   9   2  649.10   17.57
  10   9  -2  642.90   17.90
  10   9  -2  676.20   18.84
  10  -9   2  654.70   18.11
  10  -9   2  678.30   18.31
 -10  -9  -2  669.70   18.54
 -10  -9  -2  651.50   17.94
  10   9   2  656.20   18.17
  10   9   2  668.30   18.18
 -10   9  -2  657.70   18.16
 -10   9  -2  693.80   19.03
 -10  -9   2  672.80   18.32
 -10  -9   2  657.40   17.98
  10  -9  -2  669.20   18.61
  10  -9  -2  669.00   18.27
 -10  10   2   37.55    3.98
 -10  10   2   41.96    3.73
  10  10  -2   42.21    3.90
  10  10  -2   48.65    4.57
  10 -10   2   38.82    4.19
  10 -10   2   45.03    3.55
 -10 -10  -2   42.15    4.82
 -10 -10  -2   46.04    3.66
  10  10   2   40.70    4.00
  10  10   2   45.05    3.94
 -10  10  -2   44.93    4.03
 -10  10  -2   47.67    3.57
 -10 -10   2   37.56    4.01
 -10 -10   2   46.79    4.39
  10 -10  -2   45.46    3.82
  10 -10  -2   44.62    4.07
 -10  11   2  101.30    4.79
 -10  11   2   95.11    5.18
  10  11  -2  102.90    5.24
  10  11  -2   87.64    5.55
  10 -11   2   97.73    4.79
  10 -11   2  102.00    5.52
 -10 -11  -2  106.10    5.09
 -10 -11  -2   99.54    5.99
  10  11   2  102.60    4.60
  10  11   2   96.23    5.48
 -10  11  -2   99.27    5.14
 -10  11  -2   90.41    5.23
 -10 -11   2   95.54    4.81
 -10 -11   2   91.06    5.44
  10 -11  -2  101.90    5.49
  10 -11  -2   89.88    4.85
 -10  12   2   17.14    4.03
 -10  12   2   16.03    3.12
  10  12  -2    9.73    3.78
  10  12  -2   11.88    4.61
  10 -12   2   11.70    3.56
  10 -12   2   12.37    3.62
 -10 -12  -2   12.68    4.89
 -10 -12  -2   11.69    3.80
  10  12   2    6.21    3.69
  10  12   2    8.41    3.86
 -10  12  -2   12.05    3.46
 -10  12  -2   11.26    3.93
 -10 -12   2   11.13    3.49
 -10 -12   2    7.59    3.77
  10 -12  -2   14.20    4.45
  10 -12  -2   12.17    3.78
 -10  13   2  138.00    5.69
  10  13  -2  148.20    6.92
  10  13  -2  144.30    6.36
  10 -13   2  160.40    6.21
 -10 -13  -2  138.30    5.75
 -10 -13  -2  164.40    7.80
  10  13   2  172.50    7.03
  10  13   2  172.60    6.57
 -10  13  -2  163.20    6.80
 -10  13  -2  161.20    6.58
 -10 -13   2  156.90    6.26
 -10 -13   2  159.30    6.82
  10 -13  -2  146.70    6.12
 -10  14   2  114.60    5.20
 -10  14   2  119.30    6.07
  10  14  -2  110.20    6.28
  10  14  -2  115.50    5.95
  10 -14   2  120.00    6.54
  10 -14   2  126.10    5.71
 -10 -14  -2  107.00    6.88
 -10 -14  -2  105.20    5.14
  10  14   2  121.60    6.24
  10  14   2  117.30    5.65
 -10  14  -2  114.10    5.84
 -10  14  -2  106.50    5.50
 -10 -14   2  110.80    6.04
 -10 -14   2  102.90    6.11
  10 -14  -2  119.30    5.85
  10 -14  -2  115.50    5.61
  11   0   2   -2.70    2.87
  11   0   2    0.76    3.33
 -11   0  -2    1.43    2.92
 -11   0  -2   -0.06    3.20
 -11   0   2    1.96    2.86
 -11   0   2    2.54    2.65
  11   0  -2   -1.10    3.50
  11   0  -2    0.88    2.63
 -11   1   2  528.20   14.88
 -11   1   2  542.20   14.89
  11   1  -2  544.30   15.16
  11   1  -2  536.20   15.38
  11  -1   2  536.30   15.13
  11  -1   2  550.00   15.19
 -11  -1  -2  541.60   15.36
 -11  -1  -2  532.60   14.88
  11   1   2  544.30   15.07
  11   1   2  553.40   15.65
 -11   1  -2  522.30   14.52
 -11   1  -2  553.50   15.74
 -11  -1   2  543.40   15.32
 -11  -1   2  544.10   14.99
  11  -1  -2  556.70   15.78
  11  -1  -2  546.60   15.22
 -11   2   2  450.00   12.64
 -11   2   2  437.90   12.63
  11   2  -2  434.90   12.44
  11   2  -2  429.90   12.93
  11  -2   2  435.60   12.78
  11  -2   2  449.90   12.60
 -11  -2  -2  443.10   12.71
 -11  -2  -2  443.90   12.93
  11   2   2  420.10   12.44
  11   2   2  422.10   11.92
 -11   2  -2  430.00   12.32
 -11   2  -2  443.80   13.04
 -11  -2   2  457.10   12.91
 -11  -2   2  442.70   12.87
  11  -2  -2  445.40   12.75
  11  -2  -2  435.30   12.90
 -11   3   2  209.60    7.20
 -11   3   2  216.00    7.09
  11   3  -2  209.70    7.49
  11   3  -2  218.20    7.33
  11  -3   2  208.20    7.26
  11  -3   2  200.50    6.63
 -11  -3  -2  204.60    7.12
 -11  -3  -2  221.70    7.76
  11   3   2  200.90    6.82
  11   3   2  210.80    7.26
 -11   3  -2  214.40    7.68
 -11   3  -2  216.10    7.21
 -11  -3   2  203.30    6.97
 -11  -3   2  215.50    7.56
  11  -3  -2  225.10    7.62
  11  -3  -2  213.90    7.76
 -11   4   2  233.70    7.42
 -11   4   2  239.20    7.96
  11   4  -2  245.20    8.43
  11   4  -2  251.30    8.31
  11  -4   2  221.10    7.78
  11  -4   2  228.00    7.34
 -11  -4  -2  239.10    8.13
 -11  -4  -2  244.60    8.14
  11   4   2  244.00    8.24
  11   4   2  246.70    7.87
 -11   4  -2  243.60    8.31
 -11   4  -2  254.50    8.10
 -11  -4   2  240.60    7.97
 -11  -4   2  233.50    7.59
  11  -4  -2  258.40    8.15
  11  -4  -2  243.10    8.32
 -11   5   2  390.90   11.61
 -11   5   2  384.90   11.11
  11   5  -2  401.90   11.94
  11   5  -2  375.20   11.69
  11  -5   2  398.90   11.41
  11  -5   2  394.30   11.85
 -11  -5  -2  374.90   11.34
 -11  -5  -2  381.00   11.36
  11   5   2  421.80   12.37
  11   5   2  386.60   11.22
 -11   5  -2  405.40   11.89
 -11   5  -2  397.60   12.17
 -11  -5   2  380.80   11.23
 -11  -5   2  402.60   11.93
  11  -5  -2  377.00   11.18
  11  -5  -2  390.40   11.81
 -11   6   2  163.40    5.81
 -11   6   2  179.50    6.67
  11   6  -2  173.10    6.69
  11   6  -2  161.60    6.66
  11  -6   2  170.50    6.56
  11  -6   2  165.10    5.90
 -11  -6  -2  177.90    6.91
 -11  -6  -2  164.00    6.39
  11   6   2  167.40    6.10
  11   6   2  161.40    6.41
 -11   6  -2  166.20    6.47
 -11   6  -2  168.80    6.75
 -11  -6   2  162.70    6.16
 -11  -6   2  176.00    6.31
  11  -6  -2  172.20    6.71
  11  -6  -2  172.20    6.18
 -11   7   2  509.10   14.10
 -11   7   2  526.50   14.91
  11   7  -2  479.00   13.85
  11   7  -2  479.90   14.00
  11  -7   2  488.30   14.05
  11  -7   2  495.20   13.80
 -11  -7  -2  485.30   13.93
 -11  -7  -2  479.10   13.83
  11   7   2  480.70   13.52
  11   7   2  501.50   14.43
 -11   7  -2  464.80   13.46
 -11   7  -2  459.70   13.39
 -11  -7   2  519.60   14.66
 -11  -7   2  499.00   14.02
  11  -7  -2  488.50   13.90
  11  -7  -2  469.30   13.77
 -11   8   2  129.50    5.06
 -11   8   2  132.60    5.59
  11   8  -2  128.90    6.05
  11   8  -2  122.00    5.57
  11  -8   2  130.10    5.79
  11  -8   2  126.60    5.23
 -11  -8  -2  138.30    5.77
 -11  -8  -2  119.80    5.86
  11   8   2  129.60    5.40
  11   8   2  128.50    5.98
 -11   8  -2  120.10    5.39
 -11   8  -2  118.70    5.69
 -11  -8   2  141.80    5.91
 -11  -8   2  129.90    5.54
  11  -8  -2  129.30    5.78
  11  -8  -2  138.80    5.85
 -11   9   2  354.60   10.87
 -11   9   2  330.60    9.73
  11   9  -2  358.00   11.28
  11   9  -2  347.40   10.57
  11  -9   2  337.40    9.98
  11  -9   2  354.60   10.77
 -11  -9  -2  342.80   10.86
 -11  -9  -2  351.20   10.38
  11   9   2  349.30   10.43
  11   9   2  358.80   11.13
 -11   9  -2  341.40   10.26
 -11   9  -2  339.50   10.60
 -11  -9   2  342.50   10.59
 -11  -9   2  333.60   10.23
  11  -9  -2  340.10   10.30
  11  -9  -2  323.00   10.11
 -11  10   2   63.56    4.24
 -11  10   2   58.01    3.71
  11  10  -2   52.54    4.97
  11  10  -2   58.28    4.67
  11 -10   2   65.39    4.42
  11 -10   2   60.55    4.32
 -11 -10  -2   59.30    4.37
 -11 -10  -2   68.65    5.42
  11  10   2   58.38    4.24
  11  10   2   47.17    4.83
 -11  10  -2   58.61    4.01
 -11  10  -2   56.68    4.63
 -11 -10   2   57.19    4.69
 -11 -10   2   58.91    4.19
  11 -10  -2   54.31    4.78
  11 -10  -2   57.63    4.36
 -11  11   2   15.00    3.61
 -11  11   2   24.61    3.80
  11  11  -2   14.14    4.47
  11  11  -2   13.34    4.04
  11 -11   2   17.72    3.80
  11 -11   2   18.56    4.38
 -11 -11  -2   15.70    3.28
 -11 -11  -2   18.17    5.01
  11  11   2   17.29    4.34
  11  11   2   20.83    3.86
 -11  11  -2   10.29    3.35
 -11  11  -2   20.88    4.40
 -11 -11   2   17.81    3.67
 -11 -11   2   10.45    4.04
  11 -11  -2   14.99    3.98
  11 -11  -2   18.68    3.92
 -11  12   2   82.57    4.30
 -11  12   2   98.28    5.54
  11  12  -2   89.59    5.49
  11  12  -2   83.13    5.34
  11 -12   2   92.39    5.02
  11 -12   2   85.79    5.41
 -11 -12  -2   76.00    5.97
 -11 -12  -2   84.17    4.84
  11  12   2   82.75    5.59
  11  12   2   78.44    4.85
 -11  12  -2   80.02    5.01
 -11  12  -2   89.02    5.58
 -11 -12   2   82.57    5.48
 -11 -12   2   76.91    4.66
  11 -12  -2   84.91    5.50
  11 -12  -2   88.12    5.08
 -11  13   2   61.09    5.06
 -11  13   2   66.63    4.52
  11  13  -2   73.61    5.77
  11 -13   2   70.98    4.94
  11 -13   2   59.84    5.39
 -11 -13  -2   60.36    5.89
 -11 -13  -2   73.34    4.75
  11  13   2   59.13    4.74
  11  13   2   67.21    4.93
 -11  13  -2   56.82    4.93
 -11  13  -2   72.06    5.42
 -11 -13   2   63.02    5.39
 -11 -13   2   65.74    4.66
  11 -13  -2   65.81    5.42
  11 -13  -2   66.86    4.80
  12   0   2  609.00   17.08
  12   0   2  600.00   16.48
 -12   0  -2  581.60   16.44
 -12   0  -2  602.00   16.64
 -12   0   2  600.20   16.36
 -12   0   2  593.70   16.54
  12   0  -2  591.10   16.47
  12   0  -2  610.10   17.37
 -12   1   2  427.40   12.15
 -12   1   2  434.50   12.70
  12   1  -2  425.80   12.41
  12   1  -2  417.40   12.45
  12  -1   2  456.80   12.95
  12  -1   2  405.30   11.98
 -12  -1  -2  453.70   13.29
 -12  -1  -2  435.70   12.60
  12   1   2  428.20   12.23
  12   1   2  421.80   12.47
 -12   1  -2  435.80   12.80
 -12   1  -2  451.30   13.18
 -12  -1   2  419.20   12.01
 -12  -1   2  437.80   12.80
  12  -1  -2  429.30   12.92
  12  -1  -2  457.10   13.14
 -12   2   2  302.90    9.16
 -12   2   2  301.70    9.48
  12   2  -2  298.00    9.69
  12   2  -2  308.50    9.74
  12  -2   2  301.00    9.70
  12  -2   2  300.30    9.12
 -12  -2  -2  305.30    9.69
 -12  -2  -2  330.70   10.14
  12   2   2  304.20    9.77
  12   2   2  317.50    9.65
 -12   2  -2  313.40   10.11
 -12   2  -2  332.40   10.10
 -12  -2   2  311.20    9.49
 -12  -2   2  305.40    9.76
  12  -2  -2  314.90    9.82
  12  -2  -2  323.00   10.34
 -12   3   2  465.90   13.39
 -12   3   2  469.80   13.11
  12   3  -2  435.20   12.81
  12   3  -2  440.10   13.09
  12  -3   2  444.40   12.57
  12  -3   2  444.20   12.99
 -12  -3  -2  452.90   13.26
 -12  -3  -2  445.80   13.04
  12   3   2  444.90   13.11
  12   3   2  462.50   12.99
 -12   3  -2  446.90   13.24
 -12   3  -2  437.80   12.84
 -12  -3   2  455.10   12.96
 -12  -3   2  460.70   13.35
  12  -3  -2  443.20   13.09
  12  -3  -2  447.90   12.91
 -12   4   2  462.10   12.97
 -12   4   2  449.20   13.06
  12   4  -2  474.20   13.99
  12   4  -2  460.00   13.52
  12  -4   2  473.30   13.23
  12  -4   2  447.40   12.97
 -12  -4  -2  481.10   13.96
 -12  -4  -2  452.70   13.26
  12   4   2  427.10   12.21
  12   4   2  442.50   13.00
 -12   4  -2  454.70   13.32
 -12   4  -2  465.20   13.50
 -12  -4   2  460.60   13.17
 -12  -4   2  439.50   12.84
  12  -4  -2  464.30   13.36
  12  -4  -2  455.50   13.36
 -12   5   2  104.30    4.93
 -12   5   2   88.44    4.95
  12   5  -2   82.44    4.98
  12   5  -2  100.50    5.45
  12  -5   2   90.32    4.74
  12  -5   2   97.87    5.16
 -12  -5  -2   93.45    5.04
 -12  -5  -2  102.00    5.35
  12   5   2   92.66    5.28
  12   5   2   92.39    4.67
 -12   5  -2   95.47    5.42
 -12   5  -2   99.18    5.07
 -12  -5   2   87.98    4.78
 -12  -5   2   97.76    5.14
  12  -5  -2   95.07    5.05
  12  -5  -2   89.17    4.57
 -12   6   2  232.30    7.65
 -12   6   2  237.90    8.15
  12   6  -2  218.70    7.56
  12   6  -2  233.30    8.36
  12  -6   2  239.30    8.02
  12  -6   2  248.00    7.96
 -12  -6  -2  223.00    7.63
 -12  -6  -2  238.50    8.42
  12   6   2  247.70    8.34
  12   6   2  239.40    7.89
 -12   6  -2  223.90    8.00
 -12   6  -2  227.70    7.73
 -12  -6   2  246.60    8.08
 -12  -6   2  230.60    7.92
  12  -6  -2  229.00    7.87
  12  -6  -2  221.20    7.84
 -12   7   2   92.39    4.67
 -12   7   2   87.24    5.03
  12   7  -2   86.75    5.46
  12   7  -2   90.05    4.77
  12  -7   2   92.55    5.35
  12  -7   2   82.14    4.20
 -12  -7  -2   80.54    5.37
 -12  -7  -2   97.07    4.69
  12   7   2   89.04    4.73
  12   7   2   92.44    5.08
 -12   7  -2   86.52    4.94
 -12   7  -2  103.30    5.18
 -12  -7   2   89.01    5.15
 -12  -7   2   86.95    4.84
  12  -7  -2   89.72    5.18
  12  -7  -2   91.98    4.62
 -12   8   2  289.50    9.52
 -12   8   2  285.80    8.85
  12   8  -2  280.40    9.18
  12   8  -2  288.90    9.82
  12  -8   2  277.30    9.24
  12  -8   2  285.90    8.93
 -12  -8  -2  278.50    9.01
 -12  -8  -2  279.00    9.57
  12   8   2  287.20    9.61
  12   8   2  278.40    8.83
 -12   8  -2  275.20    9.13
 -12   8  -2  272.20    8.88
 -12  -8   2  285.40    9.01
 -12  -8   2  282.70    9.14
  12  -8  -2  271.90    9.09
  12  -8  -2  279.60    9.09
 -12   9   2   69.82    4.97
 -12   9   2   58.77    4.04
  12   9  -2   47.55    4.95
  12   9  -2   54.59    4.96
  12  -9   2   61.81    3.96
  12  -9   2   58.81    4.87
 -12  -9  -2   55.62    5.29
 -12  -9  -2   58.89    4.34
  12   9   2   55.24    4.99
  12   9   2   63.62    4.55
 -12   9  -2   64.82    4.68
 -12   9  -2   55.98    4.83
 -12  -9   2   62.86    4.73
 -12  -9   2   62.20    4.64
  12  -9  -2   54.89    4.51
  12  -9  -2   58.81    4.95
 -12  10   2    0.62    3.57
 -12  10   2    2.21    4.09
  12  10  -2    7.43    4.56
  12  10  -2    4.62    3.70
  12 -10   2   -0.13    3.33
  12 -10   2    2.95    4.18
 -12 -10  -2    1.80    3.12
 -12 -10  -2    1.69    4.12
  12  10   2   -0.22    4.25
  12  10   2    1.04    3.23
 -12  10  -2    2.23    3.77
 -12  10  -2    3.24    3.70
 -12 -10   2   -0.45    4.07
 -12 -10   2   -1.54    4.07
  12 -10  -2    2.94    3.71
  12 -10  -2    4.47    3.70
 -12  11   2  160.30    6.21
 -12  11   2  162.30    6.81
  12  11  -2  150.70    7.22
  12  11  -2  159.30    6.52
  12 -11   2  158.20    6.23
  12 -11   2  161.50    6.95
 -12 -11  -2  147.30    6.09
 -12 -11  -2  159.70    7.11
  12  11   2  145.70    6.91
  12  11   2  151.90    5.90
 -12  11  -2  142.50    6.15
 -12  11  -2  156.30    6.83
 -12 -11   2  163.00    6.49
 -12 -11   2  160.70    6.33
  12 -11  -2  156.00    6.44
  12 -11  -2  168.70    7.17
 -12  12   2  144.80    6.03
 -12  12   2  158.60    6.88
  12  12  -2  140.90    7.07
  12  12  -2  154.50    6.53
  12 -12   2  171.60    7.50
  12 -12   2  157.80    6.31
 -12 -12  -2  154.10    7.54
 -12 -12  -2  145.60    5.85
  12  12   2  154.60    6.49
  12  12   2  152.20    6.91
 -12  12  -2  153.00    6.89
 -12  12  -2  151.30    6.23
 -12 -12   2  141.60    6.58
 -12 -12   2  158.90    6.53
  12 -12  -2  150.90    6.44
  12 -12  -2  156.20    6.62
  13   0   2   -1.66    3.28
  13   0   2    4.59    3.94
 -13   0  -2    1.87    3.79
 -13   0  -2    0.20    3.38
 -13   0   2    0.35    3.04
 -13   0   2   -2.18    3.37
  13   0  -2    1.56    3.28
  13   0  -2   -2.08    3.81
 -13   1   2  345.80   10.68
 -13   1   2  320.30    9.73
  13   1  -2  313.90   10.01
  13   1  -2  308.70    9.99
  13  -1   2  344.30   10.84
  13  -1   2  317.80    9.73
 -13  -1  -2  308.40   10.03
 -13  -1  -2  330.90   10.14
  13   1   2  337.70   10.27
 -13   1  -2  319.00   10.27
 -13   1  -2  314.20    9.70
  13  -1  -2  301.10    9.67
  13  -1  -2  303.10    9.60
 -13   2   2   37.69    3.85
 -13   2   2   40.57    3.73
  13   2  -2   49.90    4.28
  13   2  -2   47.26    4.39
  13  -2   2   43.17    4.41
  13  -2   2   45.86    3.97
 -13  -2  -2   44.46    3.58
 -13  -2  -2   48.98    4.50
  13   2   2   47.68    4.02
  13   2   2   56.35    4.89
 -13   2  -2   49.18    4.10
 -13   2  -2   52.66    4.78
 -13  -2   2   43.29    4.51
 -13  -2   2   36.87    3.93
  13  -2  -2   48.76    4.33
  13  -2  -2   42.79    4.56
 -13   3   2   38.76    4.19
 -13   3   2   46.91    4.02
  13   3  -2   38.16    4.57
  13   3  -2   37.04    3.82
  13  -3   2   48.20    3.84
  13  -3   2   47.89    4.04
 -13  -3  -2   40.63    3.76
 -13  -3  -2   37.86    4.05
  13   3   2   36.50    3.47
  13   3   2   38.28    4.04
 -13   3  -2   35.61    4.18
 -13   3  -2   39.83    4.08
 -13  -3   2   42.09    4.10
 -13  -3   2   49.77    4.12
  13  -3  -2   37.21    4.00
  13  -3  -2   40.69    4.09
 -13   4   2  163.40    6.28
 -13   4   2  152.90    6.40
  13   4  -2  159.70    6.58
  13   4  -2  151.90    6.84
  13  -4   2  155.00    6.54
  13  -4   2  155.50    5.72
 -13  -4  -2  151.80    5.90
 -13  -4  -2  150.90    6.60
  13   4   2  153.50    6.14
  13   4   2  155.80    6.45
 -13   4  -2  161.00    6.33
 -13   4  -2  157.30    6.58
 -13  -4   2  152.00    6.44
 -13  -4   2  158.30    5.97
  13  -4  -2  158.40    6.68
  13  -4  -2  153.00    6.12
 -13   5   2  257.10    8.34
 -13   5   2  235.30    8.24
  13   5  -2  244.10    8.23
  13   5  -2  255.20    9.03
  13  -5   2  231.90    7.61
  13  -5   2  229.20    8.15
 -13  -5  -2  243.50    8.23
 -13  -5  -2  244.70    8.73
  13   5   2  239.20    7.95
  13   5   2  243.40    8.65
 -13   5  -2  248.40    8.27
 -13   5  -2  247.60    8.89
 -13  -5   2  240.60    8.30
 -13  -5   2  228.50    7.62
  13  -5  -2  238.30    8.40
  13  -5  -2  250.70    8.36
 -13   6   2  215.20    7.83
 -13   6   2  210.30    7.08
  13   6  -2  209.20    7.95
  13   6  -2  196.70    7.10
  13  -6   2  226.80    7.93
  13  -6   2  225.10    7.47
 -13  -6  -2  216.30    7.59
 -13  -6  -2  212.90    8.21
  13   6   2  207.70    7.27
  13   6   2  225.60    8.42
 -13   6  -2  210.90    7.73
 -13   6  -2  216.00    7.65
 -13  -6   2  210.60    7.80
 -13  -6   2  216.70    7.62
  13  -6  -2  203.50    7.22
  13  -6  -2  209.50    7.89
 -13   7   2   55.26    4.77
 -13   7   2   44.98    3.66
  13   7  -2   51.77    4.57
  13   7  -2   53.77    5.13
  13  -7   2   48.86    4.03
  13  -7   2   55.73    4.91
 -13  -7  -2   50.45    4.37
 -13  -7  -2   50.87    5.28
  13   7   2   48.24    4.36
  13   7   2   46.44    4.93
 -13   7  -2   53.64    4.66
 -13   7  -2   55.44    4.58
 -13  -7   2   44.26    4.32
 -13  -7   2   50.52    4.32
  13  -7  -2   49.03    4.24
  13  -7  -2   43.20    4.28
 -13   8   2   95.47    5.07
 -13   8   2  104.30    5.35
  13   8  -2   94.35    5.59
  13   8  -2   90.10    5.82
  13  -8   2   99.90    5.32
  13  -8   2  106.00    5.11
 -13  -8  -2   97.88    6.12
 -13  -8  -2   89.21    4.70
  13   8   2   97.36    5.66
  13   8   2  101.80    5.16
 -13   8  -2   85.60    4.80
 -13   8  -2   90.91    5.53
 -13  -8   2   94.71    5.21
 -13  -8   2   96.31    5.28
  13  -8  -2   99.30    5.36
  13  -8  -2   87.92    5.21
 -13   9   2   82.97    5.37
 -13   9   2   72.75    4.49
  13   9  -2   78.55    5.75
  13   9  -2   76.53    5.39
  13  -9   2   71.17    5.25
  13  -9   2   81.34    4.43
 -13  -9  -2   72.89    5.84
 -13  -9  -2   70.83    4.79
  13   9   2   73.81    5.57
  13   9   2   79.38    4.84
 -13   9  -2   79.79    5.04
 -13   9  -2   68.56    4.85
 -13  -9   2   74.86    4.96
 -13  -9   2   75.70    4.81
  13  -9  -2   80.05    4.60
  13  -9  -2   77.20    5.40
 -13  10   2   96.27    4.67
 -13  10   2   96.64    5.62
  13  10  -2  102.90    6.43
  13  10  -2   98.39    5.34
  13 -10   2   85.81    5.69
  13 -10   2   86.39    4.82
 -13 -10  -2   80.96    6.22
 -13 -10  -2   92.03    4.68
  13  10   2   91.43    5.65
  13  10   2   87.43    5.16
 -13  10  -2   87.96    5.42
 -13  10  -2   88.03    5.27
 -13 -10   2   86.73    5.46
 -13 -10   2   99.56    5.69
  13 -10  -2   83.74    5.18
  13 -10  -2   95.91    5.36
 -13  11   2   17.39    4.78
 -13  11   2   14.65    3.72
  13  11  -2   16.72    5.06
  13  11  -2   19.08    4.35
  13 -11   2   15.57    3.98
  13 -11   2   15.08    4.29
 -13 -11  -2   10.42    4.26
 -13 -11  -2   25.51    5.49
  13  11   2   19.10    5.16
  13  11   2   18.21    4.32
 -13  11  -2   15.32    4.65
 -13  11  -2   19.36    4.01
 -13 -11   2    9.13    4.73
 -13 -11   2   23.82    4.81
  13 -11  -2   20.10    4.82
  13 -11  -2   16.91    4.25
  14   0   2  779.70   21.43
  14   0   2  780.00   21.01
 -14   0  -2  780.60   21.25
 -14   0  -2  760.70   20.99
 -14   0   2  734.90   19.83
 -14   0   2  757.30   20.62
  14   0  -2  789.20   21.69
  14   0  -2  781.40   21.37
 -14   1   2  165.20    6.73
 -14   1   2  183.70    6.52
  14   1  -2  168.80    7.23
  14   1  -2  170.20    7.07
  14  -1   2  175.60    6.39
  14  -1   2  169.10    7.07
 -14  -1  -2  171.50    7.21
 -14  -1  -2  165.40    6.55
  14   1   2  174.00    6.56
  14   1   2  175.60    7.31
 -14   1  -2  171.00    6.58
 -14   1  -2  175.20    7.06
 -14  -1   2  152.70    5.82
 -14  -1   2  169.00    7.02
  14  -1  -2  168.80    7.02
  14  -1  -2  162.60    6.39
 -14   2   2  686.40   18.65
 -14   2   2  675.10   18.69
  14   2  -2  703.70   19.56
  14   2  -2  710.80   19.50
  14  -2   2  664.30   18.60
  14  -2   2  661.80   18.10
 -14  -2  -2  718.90   19.89
 -14  -2  -2  698.10   19.19
  14   2   2  695.50   19.49
  14   2   2  691.30   18.81
 -14   2  -2  769.40   20.87
 -14   2  -2  741.80   20.41
 -14  -2   2  675.50   18.44
 -14  -2   2  723.80   19.85
  14  -2  -2  717.70   20.04
  14  -2  -2  713.10   19.65
 -14   3   2  198.50    7.19
 -14   3   2  200.60    7.47
  14   3  -2  202.10    7.65
  14   3  -2  201.30    8.00
  14  -3   2  207.10    7.26
  14  -3   2  206.80    7.90
 -14  -3  -2  195.40    7.72
 -14  -3  -2  213.50    7.73
  14   3   2  186.90    6.72
  14   3   2  206.90    7.99
 -14   3  -2  200.10    7.92
 -14   3  -2  204.10    7.46
 -14  -3   2  204.70    7.74
 -14  -3   2  213.80    7.55
  14  -3  -2  210.70    8.13
  14  -3  -2  198.70    7.49
 -14   4   2   78.96    5.16
 -14   4   2   71.00    4.27
  14   4  -2   64.36    5.36
  14   4  -2   73.60    5.12
  14  -4   2   84.00    5.49
  14  -4   2   78.82    4.58
 -14  -4  -2   72.97    5.45
 -14  -4  -2   72.89    4.85
  14   4   2   68.41    4.25
  14   4   2   68.88    5.27
 -14   4  -2   81.14    5.03
 -14   4  -2   72.57    4.99
 -14  -4   2   72.60    5.24
 -14  -4   2   73.56    4.93
  14  -4  -2   77.14    4.82
  14  -4  -2   75.80    4.93
 -14   5   2   20.97    3.92
 -14   5   2   19.42    4.35
  14   5  -2   26.15    4.88
  14   5  -2   19.20    4.03
  14  -5   2   28.63    4.66
  14  -5   2   22.15    3.88
 -14  -5  -2   27.08    3.77
 -14  -5  -2   17.86    4.25
  14   5   2   16.64    3.46
  14   5   2   20.10    4.30
 -14   5  -2   20.07    4.58
 -14   5  -2   27.83    4.19
 -14  -5   2   21.34    4.18
 -14  -5   2   25.01    4.35
  14  -5  -2   19.31    4.05
  14  -5  -2   29.75    4.14
 -14   6   2  555.10   15.87
 -14   6   2  514.20   14.37
  14   6  -2  518.60   14.91
  14   6  -2  525.00   15.46
  14  -6   2  509.50   14.23
  14  -6   2  509.60   14.82
 -14  -6  -2  539.50   15.26
 -14  -6  -2  557.60   16.43
  14   6   2  516.30   15.19
  14   6   2  527.30   14.91
 -14   6  -2  516.10   15.13
 -14   6  -2  522.60   14.91
 -14  -6   2  530.10   15.18
 -14  -6   2  511.80   14.46
  14  -6  -2  521.50   14.80
  14  -6  -2  544.90   15.77
 -14   7   2   16.15    3.47
 -14   7   2   22.15    4.40
  14   7  -2   16.00    3.91
  14   7  -2   19.07    4.87
  14  -7   2   15.22    3.47
  14  -7   2   12.96    4.65
 -14  -7  -2   18.22    5.09
 -14  -7  -2   13.32    3.62
  14   7   2   12.96    4.00
  14   7   2   13.21    4.36
 -14   7  -2    9.80    4.05
 -14   7  -2   16.02    4.16
 -14  -7   2   14.08    4.39
 -14  -7   2   13.28    4.40
  14  -7  -2   17.65    4.14
  14  -7  -2   19.35    4.12
 -14   8   2  341.90   10.84
 -14   8   2  347.50   10.50
  14   8  -2  343.20   11.34
  14   8  -2  360.60   11.02
  14  -8   2  347.50   10.98
  14  -8   2  354.50   10.63
 -14  -8  -2  365.40   11.93
 -14  -8  -2  359.10   10.79
  14   8   2  360.30   11.01
  14   8   2  339.40   10.73
 -14   8  -2  345.10   11.17
 -14   8  -2  345.50   10.57
 -14  -8   2  355.80   11.02
 -14  -8   2  343.60   10.63
  14  -8  -2  332.90   10.82
  14  -8  -2  346.70   10.56
 -14   9   2   41.48    3.90
 -14   9   2   44.93    4.98
  14   9  -2   39.49    5.50
  14   9  -2   33.32    4.83
  14  -9   2   41.49    4.77
  14  -9   2   41.13    4.10
 -14  -9  -2   36.08    4.05
 -14  -9  -2   40.62    5.57
  14   9   2   42.95    4.71
  14   9   2   39.78    4.94
 -14   9  -2   34.34    4.66
 -14   9  -2   42.96    4.99
 -14  -9   2   39.14    4.32
 -14  -9   2   37.66    4.72
  14  -9  -2   36.80    4.51
  14  -9  -2   38.64    4.59
  15   0   2    2.35    4.55
  15   0   2    2.59    3.98
 -15   0  -2    1.54    4.41
 -15   0  -2    2.17    3.69
 -15   0   2    2.05    3.16
 -15   0   2   -3.60    4.42
  15   0  -2   -6.55    4.25
  15   0  -2   -1.83    4.56
 -15   1   2  159.80    6.40
 -15   1   2  144.60    6.47
  15   1  -2  141.40    6.39
  15   1  -2  136.00    6.27
  15  -1   2  147.00    6.76
  15  -1   2  149.70    6.04
 -15  -1  -2  142.50    6.66
 -15  -1  -2  148.60    5.84
  15   1   2  139.10    6.09
  15   1   2  138.10    6.36
 -15   1  -2  148.60    6.14
 -15   1  -2  143.80    6.51
 -15  -1   2  144.60    6.63
 -15  -1   2  138.10    6.02
  15  -1  -2  148.40    6.95
  15  -1  -2  145.50    6.62
 -15   2   2   24.39    4.14
 -15   2   2   21.22    4.37
  15   2  -2   17.70    4.55
  15   2  -2   19.85    4.19
  15  -2   2   17.97    4.75
  15  -2   2   22.67    3.87
 -15  -2  -2   19.17    4.70
 -15  -2  -2   19.46    4.29
  15   2   2   19.80    3.98
  15   2   2   19.47    5.03
 -15   2  -2   18.09    4.15
 -15   2  -2   24.10    4.21
 -15  -2   2   25.00    4.04
 -15  -2   2   22.68    4.70
  15  -2  -2   20.87    4.67
  15  -2  -2   22.63    4.53
 -15   3   2  123.40    5.38
 -15   3   2  125.80    6.21
  15   3  -2  113.80    6.05
  15   3  -2  122.60    5.75
  15  -3   2  124.50    6.36
  15  -3   2  110.10    5.37
 -15  -3  -2  127.40    5.98
 -15  -3  -2  104.80    6.12
  15   3   2  120.40    6.44
  15   3   2  112.60    5.64
 -15   3  -2  122.90    6.22
 -15   3  -2  121.30    5.80
 -15  -3   2  124.00    6.25
 -15  -3   2  112.70    5.70
  15  -3  -2  117.80    6.43
  15  -3  -2  118.20    5.99
 -15   4   2  199.60    7.63
 -15   4   2  195.90    7.19
  15   4  -2  210.20    7.82
  15   4  -2  201.00    7.74
  15  -4   2  194.20    7.06
  15  -4   2  196.80    7.79
 -15  -4  -2  185.70    6.89
 -15  -4  -2  205.10    8.27
  15   4   2  193.90    7.51
  15   4   2  197.60    7.09
 -15   4  -2  215.20    8.55
 -15   4  -2  208.40    7.55
 -15  -4   2  220.80    7.65
 -15  -4   2  190.50    7.19
  15  -4  -2  208.60    7.86
  15  -4  -2  187.50    7.32
 -15   5   2   35.73    4.76
 -15   5   2   25.31    3.87
  15   5  -2   35.28    4.76
  15   5  -2   23.84    5.10
  15  -5   2   25.05    4.03
  15  -5   2   25.74    4.39
 -15  -5  -2   24.40    4.24
 -15  -5  -2   22.60    5.11
  15   5   2   30.03    4.41
  15   5   2   39.13    5.11
 -15   5  -2   29.96    4.40
 -15   5  -2   27.25    5.08
 -15  -5   2   30.81    4.67
 -15  -5   2   29.57    4.66
  15  -5  -2   30.55    4.57
  15  -5  -2   25.34    4.03
 -15   6   2   85.77    5.39
 -15   6   2   77.16    5.60
  15   6  -2   73.36    5.31
  15   6  -2   74.59    5.52
  15  -6   2   75.93    4.39
  15  -6   2   73.13    5.72
 -15  -6  -2   79.50    4.79
 -15  -6  -2   92.77    6.37
  15   6   2   81.63    5.47
  15   6   2   69.85    5.03
 -15   6  -2   73.51    5.88
 -15   6  -2   74.51    5.13
 -15  -6   2   84.12    5.59
 -15  -6   2   70.16    5.17
  15  -6  -2   82.61    5.79
  15  -6  -2   83.71    5.45
  16   0   2  207.40    8.42
  16   0   2  209.20    7.64
 -16   0  -2  210.40    7.84
 -16   0  -2  206.90    8.66
 -16   0   2  207.80    8.30
 -16   0   2  202.60    7.56
  16   0  -2  202.00    7.97
  16   0  -2  214.50    8.19
 -16   1   2   53.81    4.90
 -16   1   2   63.51    5.57
  16   1  -2   66.28    5.61
  16   1  -2   68.61    5.45
  16  -1   2   54.28    4.55
  16  -1   2   77.72    6.13
 -16  -1  -2   60.67    5.28
 -16  -1  -2   71.38    5.42
  16   1   2   64.61    5.04
  16   1   2   52.12    5.91
 -16   1  -2   49.84    5.28
 -16   1  -2   53.94    4.94
 -16  -1   2   62.48    5.06
 -16  -1   2   63.67    5.77
  16  -1  -2   60.22    5.38
  16  -1  -2   56.26    4.83
   0   1  -3  808.60   20.82
   0   1  -3  826.90   21.28
   0  -1   3  823.60   21.22
   0  -1   3  827.80   21.29
   0   2  -3    1.22    1.14
   0   2  -3   -0.55    1.07
   0  -2   3    1.08    1.00
   0  -2   3    0.20    1.05
   0   3  -3  436.80   11.64
   0   3  -3  453.50   11.95
   0  -3   3  463.40   12.17
   0  -3  -3  455.80   12.46
   0  -3  -3  444.20   12.14
   0   4   3    0.54    0.94
   0   4   3   -0.04    0.82
   0   4  -3    1.69    1.49
   0   4  -3   -0.01    1.51
   0  -4   3    1.56    1.72
   0  -4   3    0.95    1.38
   0  -4  -3    0.06    1.01
   0  -4  -3    0.62    0.95
   0   5   3 2873.00   72.87
   0   5   3 2923.00   74.09
   0   5  -3 2848.00   72.15
   0   5  -3 2846.00   72.16
   0  -5   3 2727.00   69.13
   0  -5   3 2818.00   71.41
   0  -5  -3 2838.00   72.07
   0  -5  -3 2824.00   71.68
   0   6   3    0.70    1.24
   0   6   3    0.77    1.43
   0   6  -3   -0.87    1.97
   0   6  -3    1.40    1.73
   0  -6   3   -0.43    1.77
   0  -6   3   -0.30    1.62
   0  -6  -3    1.35    1.54
   0  -6  -3    1.07    1.58
   0   7   3  414.50   11.19
   0   7   3  410.50   10.93
   0   7  -3  420.80   11.71
   0   7  -3  393.50   10.79
   0  -7   3  390.80   10.79
   0  -7   3  397.60   11.02
   0  -7  -3  405.60   11.06
   0  -7  -3  400.80   10.86
   0   8   3    0.77    1.53
   0   8   3   -2.32    1.76
   0   8  -3   -4.12    2.40
   0   8  -3   -2.47    2.15
   0  -8   3   -1.38    2.35
   0  -8   3   -2.54    2.16
   0  -8  -3   -0.62    2.20
   0  -8  -3   -2.22    1.78
   0   9   3  447.30   12.16
   0   9   3  461.80   12.38
   0   9  -3  444.50   12.41
   0   9  -3  445.70   12.69
   0  -9   3  458.30   12.67
   0  -9   3  445.30   12.34
   0  -9  -3  460.00   12.64
   0  -9  -3  464.70   12.78
   0  10   3   -1.58    1.94
   0  10   3   -1.91    2.28
   0  10  -3    4.66    2.58
   0  10  -3    1.20    2.92
   0 -10   3    0.08    2.75
   0 -10   3    0.14    2.55
   0 -10  -3   -0.29    2.58
   0 -10  -3    0.84    2.33
   0  11   3  622.90   16.51
   0  11   3  638.20   17.17
   0  11  -3  601.00   16.68
   0  11  -3  599.30   16.36
   0 -11   3  634.90   17.24
   0 -11   3  617.40   16.70
   0 -11  -3  611.50   16.65
   0 -11  -3  621.60   16.86
   0  12   3    3.87    2.33
   0  12   3    1.24    2.76
   0  12  -3    0.81    2.51
   0  12  -3    0.89    3.02
   0 -12   3    3.19    2.65
   0 -12   3    3.24    3.23
   0 -12  -3   -1.42    3.10
   0 -12  -3    2.35    2.93
   0  13   3   71.42    3.65
   0  13   3   67.50    3.98
   0  13  -3   71.86    4.73
   0  13  -3   59.97    3.73
   0 -13   3   71.28    4.05
   0 -13   3   74.69    4.41
   0 -13  -3   71.16    4.52
   0 -13  -3   62.66    3.79
   0  14   3   -0.85    2.82
   0  14   3    4.44    3.34
   0  14  -3    1.89    3.02
   0  14  -3   -1.39    3.51
   0 -14   3    2.85    3.56
   0 -14  -3    2.64    3.45
   0 -14  -3   -0.57    3.87
   0  15   3  188.00    6.46
   0  15   3  175.20    6.60
   0  15  -3  184.00    6.90
   0  15  -3  193.40    6.95
   0 -15   3  177.40    6.62
   0 -15   3  176.10    6.78
   0 -15  -3  185.50    7.33
   0 -15  -3  177.90    6.89
   0  16   3    4.69    3.89
   0  16   3    1.30    3.28
   0  16  -3   -4.42    3.49
   0  16  -3    3.59    3.78
   0 -16   3    4.06    4.44
   0 -16   3   -2.38    3.97
   0 -16  -3    2.00    3.90
   0 -16  -3    5.76    4.53
   0  17   3  735.90   20.06
   0  17   3  716.00   19.28
   0  17  -3  740.40   20.34
   0  17  -3  736.40   20.02
   0 -17   3  762.20   20.76
   0 -17   3  721.40   19.85
   0 -17  -3  759.60   21.34
   0 -17  -3  736.80   20.04
   0  18   3    1.29    3.80
   0  18   3   -7.00    4.50
   0  18  -3   -1.90    4.11
   0  18  -3   -1.23    4.18
   0 -18   3    0.58    4.31
   0 -18   3   -1.19    4.74
   0 -18  -3   -7.06    5.61
   0 -18  -3    5.74    4.23
   1   0   3    0.13    0.76
   1   0   3   -0.73    0.77
  -1   0  -3   -0.49    0.63
  -1   0  -3   -0.37    0.73
  -1   0   3    0.19    0.75
  -1   0   3   -0.25    0.68
   1   0  -3    0.01    0.71
   1   0  -3   -0.41    0.68
   1   1  -3  540.30   14.03
   1   1  -3  530.70   13.79
   1  -1   3  524.50   13.61
   1  -1   3  529.60   13.71
  -1   1  -3  511.10   13.28
  -1   1  -3  534.80   13.84
  -1  -1   3  538.70   13.92
  -1  -1   3  522.90   13.58
   1   2  -3  529.60   13.84
   1   2  -3  510.20   13.35
   1  -2   3  518.80   13.54
   1  -2   3  505.00   13.20
  -1   2  -3  521.30   13.57
  -1   2  -3  528.20   13.80
  -1  -2   3  510.90   13.36
  -1  -2   3  491.30   12.78
  -1   3   3 1139.00   29.57
  -1   3   3 1144.00   29.76
   1   3  -3 1068.00   27.45
   1   3  -3 1035.00   26.56
   1  -3   3 1067.00   27.39
   1  -3   3 1037.00   26.60
  -1  -3  -3 1092.00   28.30
  -1  -3  -3 1070.00   27.77
   1   3   3 1117.00   28.94
   1   3   3 1159.00   30.02
  -1   3  -3 1065.00   27.29
  -1   3  -3 1068.00   27.42
  -1  -3   3 1082.00   27.70
  -1  -3   3 1110.00   28.47
   1  -3  -3 1042.00   27.16
   1  -3  -3 1107.00   28.84
  -1   4   3  738.90   19.06
  -1   4   3  739.60   19.02
   1   4  -3  750.70   19.55
   1   4  -3  782.10   20.41
   1  -4   3  771.40   20.09
   1  -4   3  757.90   19.72
  -1  -4  -3  769.60   19.88
  -1  -4  -3  760.20   19.58
   1   4   3  756.00   19.48
   1   4   3  712.20   18.36
  -1   4  -3  753.90   19.59
  -1   4  -3  767.80   20.01
  -1  -4   3  760.60   19.76
  -1  -4   3  761.60   19.85
   1  -4  -3  752.20   19.42
   1  -4  -3  772.80   19.94
  -1   5   3  473.80   12.34
  -1   5   3  471.90   12.40
   1   5  -3  461.40   12.48
   1   5  -3  465.60   12.55
   1  -5   3  483.20   12.97
   1  -5   3  468.60   12.58
  -1  -5  -3  437.30   11.62
  -1  -5  -3  467.40   12.25
   1   5   3  482.90   12.64
   1   5   3  482.40   12.66
  -1   5  -3  465.30   12.46
  -1   5  -3  463.60   12.51
  -1  -5   3  447.40   12.12
  -1  -5   3  475.90   12.71
   1  -5  -3  452.60   11.95
   1  -5  -3  451.90   11.94
  -1   6   3 1194.00   30.61
  -1   6   3 1206.00   30.77
   1   6  -3 1164.00   30.15
   1   6  -3 1247.00   32.08
   1  -6   3 1216.00   31.36
   1  -6   3 1240.00   31.92
  -1  -6  -3 1248.00   32.05
  -1  -6  -3 1190.00   30.48
   1   6   3 1181.00   30.19
   1   6   3 1167.00   29.94
  -1   6  -3 1217.00   31.28
  -1   6  -3 1159.00   30.00
  -1  -6   3 1187.00   30.68
  -1  -6   3 1210.00   31.14
   1  -6  -3 1184.00   30.39
   1  -6  -3 1184.00   30.36
  -1   7   3  549.20   14.54
  -1   7   3  570.10   14.89
   1   7  -3  561.30   15.23
   1   7  -3  556.30   14.89
   1  -7   3  559.40   15.00
   1  -7   3  538.90   14.54
  -1  -7  -3  566.40   15.05
  -1  -7  -3  574.90   15.16
   1   7   3  542.70   14.26
   1   7   3  562.60   14.88
  -1   7  -3  556.60   14.86
  -1   7  -3  555.60   15.12
  -1  -7   3  550.10   14.75
  -1  -7   3  571.00   15.35
   1  -7  -3  567.40   15.05
   1  -7  -3  567.90   15.04
  -1   8   3 1073.00   27.53
  -1   8   3 1048.00   27.12
   1   8  -3 1068.00   27.90
   1   8  -3 1098.00   28.55
   1  -8   3 1053.00   27.42
   1  -8   3 1104.00   28.66
  -1  -8  -3 1047.00   27.08
  -1  -8  -3 1031.00   26.78
   1   8   3 1045.00   27.01
   1   8   3 1032.00   26.56
  -1   8  -3 1076.00   28.13
  -1   8  -3 1083.00   28.13
  -1  -8   3 1055.00   27.38
  -1  -8   3 1029.00   26.90
   1  -8  -3 1067.00   27.63
   1  -8  -3 1070.00   27.68
  -1   9   3  353.20    9.88
  -1   9   3  339.30    9.31
   1   9  -3  360.70   10.38
   1   9  -3  347.30   10.23
   1  -9   3  362.80   10.40
   1  -9   3  357.30   10.27
  -1  -9  -3  348.10    9.95
  -1  -9  -3  327.00    9.31
   1   9   3  353.40    9.88
   1   9   3  347.10    9.61
  -1   9  -3  348.90   10.22
  -1   9  -3  352.80   10.14
  -1  -9   3  338.20    9.69
  -1  -9   3  352.90   10.28
   1  -9  -3  347.80    9.95
   1  -9  -3  342.20    9.77
  -1  10   3  332.80    9.25
  -1  10   3  351.60    9.99
   1  10  -3  346.30   10.39
   1  10  -3  359.70   10.40
   1 -10   3  364.40   10.53
   1 -10   3  335.20    9.81
  -1 -10  -3  356.80   10.25
  -1 -10  -3  349.40    9.97
   1  10   3  341.60    9.78
   1  10   3  341.40    9.50
  -1  10  -3  341.00   10.23
  -1  10  -3  325.60    9.54
  -1 -10   3  371.10   10.83
  -1 -10   3  342.20    9.86
   1 -10  -3  350.40   10.13
   1 -10  -3  340.10    9.74
  -1  11   3  226.50    7.13
  -1  11   3  232.10    6.89
   1  11  -3  232.10    7.54
   1  11  -3  217.20    7.54
   1 -11   3  229.00    7.45
   1 -11   3  222.80    7.16
  -1 -11  -3  227.70    7.14
  -1 -11  -3  231.00    7.57
   1  11   3  242.00    7.52
   1  11   3  219.00    6.64
  -1  11  -3  230.40    7.42
  -1  11  -3  234.10    7.91
  -1 -11   3  231.10    7.33
  -1 -11   3  243.10    7.91
   1 -11  -3  229.30    7.34
   1 -11  -3  225.50    7.21
  -1  12   3  154.20    5.18
  -1  12   3  137.00    5.28
   1  12  -3  140.50    6.09
   1  12  -3  136.80    5.45
   1 -12   3  144.40    5.62
   1 -12   3  134.80    5.23
  -1 -12  -3  134.40    5.47
  -1 -12  -3  147.30    5.57
   1  12   3  139.90    5.35
   1  12   3  145.40    5.04
  -1  12  -3  128.50    5.56
  -1  12  -3  132.40    5.04
  -1 -12   3  138.20    5.44
  -1 -12   3  141.90    5.57
   1 -12  -3  133.70    5.39
   1 -12  -3  122.70    5.01
  -1  13   3  202.80    6.84
  -1  13   3  216.30    6.73
   1  13  -3  210.40    7.43
   1  13  -3  206.10    7.09
   1 -13   3  218.10    7.47
   1 -13   3  210.10    7.26
  -1 -13  -3  200.10    6.91
  -1 -13  -3  208.20    7.04
   1  13   3  207.70    6.95
   1  13   3  206.30    6.57
  -1  13  -3  211.70    6.93
  -1  13  -3  207.30    7.46
  -1 -13   3  215.80    7.53
  -1 -13   3  199.20    6.87
   1 -13  -3  204.10    6.99
   1 -13  -3  203.40    7.12
  -1  14   3    3.44    2.80
  -1  14   3    7.66    3.33
   1  14  -3    0.26    3.32
   1  14  -3    2.21    3.65
   1 -14   3    0.06    3.74
   1 -14   3    2.28    3.44
  -1 -14  -3    3.50    3.92
  -1 -14  -3    3.48    3.42
   1  14   3    4.47    2.90
   1  14   3    8.53    3.38
  -1  14  -3    2.46    3.23
  -1  14  -3    1.79    3.52
  -1 -14   3    2.55    3.38
  -1 -14   3    3.95    3.30
   1 -14  -3    3.06    3.56
  -1  15   3   18.64    3.12
  -1  15   3    8.07    3.63
   1  15  -3   12.14    3.68
   1  15  -3   15.54    3.73
   1 -15   3   12.45    3.49
   1 -15   3   14.15    3.41
  -1 -15  -3   13.67    4.26
  -1 -15  -3   13.82    3.86
   1  15   3   15.99    3.19
   1  15   3   14.65    3.77
  -1  15  -3   14.89    4.10
  -1  15  -3   20.06    3.35
  -1 -15   3    8.71    3.70
  -1 -15   3    9.80    3.64
   1 -15  -3   14.96    4.01
   1 -15  -3   13.79    3.68
  -1  16   3  379.90   11.22
  -1  16   3  368.10   10.70
   1  16  -3  354.40   10.96
   1  16  -3  367.70   11.05
   1 -16   3  377.00   11.48
   1 -16   3  359.60   10.85
  -1 -16  -3  376.90   11.24
  -1 -16  -3  377.00   11.82
   1  16   3  372.70   11.16
   1  16   3  386.30   11.18
  -1  16  -3  352.60   10.86
  -1  16  -3  375.00   11.20
  -1 -16   3  380.20   11.73
  -1 -16   3  385.30   11.58
   1 -16  -3  365.60   11.16
   1 -16  -3  356.70   11.12
  -1  17   3   30.21    3.85
  -1  17   3   31.86    4.33
   1  17  -3   28.55    4.89
   1  17  -3   37.01    3.92
   1 -17   3   28.77    4.04
   1 -17   3   34.48    4.53
  -1 -17  -3   33.36    4.81
  -1 -17  -3   34.68    4.34
   1  17   3   34.90    3.92
   1  17   3   29.49    4.42
  -1  17  -3   31.03    4.20
  -1  17  -3   32.50    4.32
  -1 -17   3   28.90    4.97
  -1 -17   3   29.59    4.17
   1 -17  -3   27.90    5.48
   1 -17  -3   37.36    3.92
  -1  18   3   68.22    5.15
  -1  18   3   75.46    4.82
   1  18  -3   75.09    5.84
   1  18  -3   70.35    4.85
   1 -18   3   71.75    5.47
   1 -18   3   84.39    5.91
  -1 -18  -3   65.99    4.96
  -1 -18  -3   72.09    6.52
   1  18   3   74.34    5.49
   1  18   3   77.37    4.86
  -1  18  -3   69.52    4.81
  -1  18  -3   59.00    5.45
  -1 -18   3   74.30    5.23
  -1 -18   3   75.68    5.89
   1 -18  -3   69.36    5.04
   1 -18  -3   81.23    6.52
   2   0   3  651.70   16.79
   2   0   3  635.10   16.42
  -2   0  -3  648.60   16.80
  -2   0  -3  632.30   16.35
  -2   0   3  664.60   17.14
  -2   0   3  645.70   16.67
   2   0  -3  635.70   16.49
   2   0  -3  645.40   16.72
  -2   1   3  280.00    7.41
  -2   1   3  285.40    7.59
   2   1  -3  308.60    8.28
   2  -1   3  281.50    7.59
   2  -1   3  285.10    7.63
  -2  -1  -3  288.30    7.69
  -2  -1  -3  298.80    7.94
   2   1   3  275.70    7.30
   2   1   3  268.90    7.20
  -2   1  -3  299.30    8.07
  -2  -1   3  275.80    7.38
  -2  -1   3  277.40    7.49
   2  -1  -3  290.10    7.75
  -2   2   3  481.90   12.52
  -2   2   3  482.10   12.58
   2   2  -3  493.80   13.04
   2   2  -3  496.80   13.10
   2  -2   3  499.50   13.13
   2  -2   3  488.30   12.80
  -2  -2  -3  484.10   12.61
  -2  -2  -3  496.60   12.94
   2   2   3  470.30   12.25
   2   2   3  487.30   12.72
  -2   2  -3  493.30   13.00
  -2   2  -3  496.40   13.00
  -2  -2   3  492.50   12.97
  -2  -2   3  480.50   12.58
   2  -2  -3  489.40   12.80
   2  -2  -3  486.70   12.67
  -2   3   3  738.50   19.07
  -2   3   3  772.40   19.85
   2   3  -3  762.30   19.88
   2   3  -3  764.30   19.86
   2  -3   3  778.00   20.13
   2  -3   3  705.10   18.40
  -2  -3  -3  785.60   20.23
  -2  -3  -3  743.40   19.21
   2   3   3  739.80   19.07
   2   3   3  761.70   19.65
  -2   3  -3  788.90   20.49
  -2   3  -3  762.90   19.75
  -2  -3   3  776.20   20.15
  -2  -3   3  761.50   19.72
   2  -3  -3  767.70   19.80
   2  -3  -3  769.40   19.86
  -2   4   3  939.40   24.16
  -2   4   3  886.60   22.72
   2   4  -3  910.70   23.71
   2   4  -3  911.50   23.63
   2  -4   3  943.90   24.35
   2  -4   3  922.70   23.92
  -2  -4  -3  897.30   23.07
  -2  -4  -3  894.30   23.06
   2   4   3  910.20   23.38
   2   4   3  910.20   23.43
  -2   4  -3  926.10   23.93
  -2   4  -3  911.50   23.63
  -2  -4   3  913.00   23.61
  -2  -4   3  908.90   23.59
   2  -4  -3  915.40   23.53
   2  -4  -3  912.00   23.49
  -2   5   3  973.30   25.05
  -2   5   3  966.80   24.74
   2   5  -3 1033.00   26.85
   2   5  -3  983.30   25.48
   2  -5   3  944.40   24.57
   2  -5   3  929.70   24.06
  -2  -5  -3 1016.00   26.08
  -2  -5  -3  981.90   25.34
   2   5   3  923.00   23.72
   2   5   3  944.80   24.36
  -2   5  -3 1006.00   26.00
  -2   5  -3  983.80   25.57
  -2  -5   3  964.80   25.04
  -2  -5   3  923.90   23.92
   2  -5  -3  970.30   24.94
   2  -5  -3  994.40   25.59
  -2   6   3  117.50    3.66
  -2   6   3  120.00    3.94
   2   6  -3  124.90    4.57
   2   6  -3  129.30    4.42
   2  -6   3  124.00    4.40
   2  -6   3  125.90    4.35
  -2  -6  -3  124.20    4.17
  -2  -6  -3  124.90    4.02
   2   6   3  125.70    4.17
   2   6   3  121.80    3.96
  -2   6  -3  121.50    4.40
  -2   6  -3  124.90    4.26
  -2  -6   3  125.20    4.51
  -2  -6   3  122.10    4.31
   2  -6  -3  125.10    4.14
   2  -6  -3  117.10    3.84
  -2   7   3   13.73    1.71
  -2   7   3   14.00    2.02
   2   7  -3   12.73    2.26
   2   7  -3   16.17    2.61
   2  -7   3   14.98    2.36
   2  -7   3   12.89    1.96
  -2  -7  -3   13.11    1.98
  -2  -7  -3   16.02    1.95
   2   7   3   14.44    1.75
   2   7   3   11.57    1.92
  -2   7  -3   11.63    2.14
  -2   7  -3   11.91    2.40
  -2  -7   3   15.99    2.22
  -2  -7   3   15.31    2.18
   2  -7  -3   13.16    1.92
   2  -7  -3   11.46    2.03
  -2   8   3   -0.80    1.86
  -2   8   3    2.08    1.57
   2   8  -3    3.43    2.25
   2   8  -3   -0.37    1.97
   2  -8   3    0.49    2.02
   2  -8   3    1.91    2.06
  -2  -8  -3    1.25    2.31
  -2  -8  -3    1.76    2.04
   2   8   3    0.80    1.72
   2   8   3   -0.81    1.93
  -2   8  -3    1.61    1.90
  -2   8  -3    1.85    2.17
  -2  -8   3   -2.29    2.52
  -2  -8   3   -0.11    2.21
   2  -8  -3   -0.08    2.26
   2  -8  -3    2.77    2.23
  -2   9   3  293.50    8.21
  -2   9   3  296.80    8.61
   2   9  -3  291.60    8.76
   2   9  -3  296.30    8.98
   2  -9   3  285.50    8.44
   2  -9   3  300.10    8.84
  -2  -9  -3  293.60    8.46
  -2  -9  -3  284.60    8.42
   2   9   3  290.00    8.24
   2   9   3  283.70    8.32
  -2   9  -3  301.60    9.08
  -2   9  -3  278.70    8.29
  -2  -9   3  299.00    8.70
  -2  -9   3  305.00    9.06
   2  -9  -3  296.10    8.59
   2  -9  -3  291.60    8.53
  -2  10   3  404.20   11.28
  -2  10   3  398.70   10.90
   2  10  -3  417.20   12.07
   2  10  -3  435.10   12.26
   2 -10   3  410.80   11.57
   2 -10   3  422.80   11.97
  -2 -10  -3  426.90   11.86
  -2 -10  -3  401.50   11.45
   2  10   3  398.70   10.97
   2  10   3  421.60   11.75
  -2  10  -3  422.30   12.14
  -2  10  -3  435.40   12.22
  -2 -10   3  422.50   12.08
  -2 -10   3  419.50   11.74
   2 -10  -3  410.10   11.59
   2 -10  -3  419.90   11.73
  -2  11   3  243.80    7.19
  -2  11   3  238.70    7.43
   2  11  -3  260.70    8.55
   2  11  -3  246.10    7.84
   2 -11   3  248.60    7.92
   2 -11   3  244.70    7.89
  -2 -11  -3  234.50    7.58
  -2 -11  -3  241.50    7.56
   2  11   3  243.80    7.26
   2  11   3  247.60    7.69
  -2  11  -3  235.00    7.89
  -2  11  -3  242.00    7.71
  -2 -11   3  239.20    7.61
  -2 -11   3  257.90    8.13
   2 -11  -3  234.80    7.42
   2 -11  -3  244.40    7.81
  -2  12   3  389.50   10.76
  -2  12   3  391.40   11.15
   2  12  -3  386.00   11.25
   2  12  -3  382.20   11.34
   2 -12   3  382.90   11.24
   2 -12   3  402.00   11.67
  -2 -12  -3  398.30   11.65
  -2 -12  -3  410.00   11.68
   2  12   3  371.80   10.72
   2  12   3  372.80   10.39
  -2  12  -3  405.00   11.55
  -2  12  -3  400.90   11.90
  -2 -12   3  367.50   10.82
  -2 -12   3  378.70   10.93
   2 -12  -3  387.70   11.31
   2 -12  -3  390.70   11.31
  -2  13   3  176.70    6.23
  -2  13   3  157.20    5.38
   2  13  -3  180.30    6.84
   2  13  -3  183.50    6.71
   2 -13   3  174.10    6.26
   2 -13   3  187.30    6.79
  -2 -13  -3  177.40    6.27
  -2 -13  -3  180.20    6.76
   2  13   3  168.70    5.75
   2  13   3  180.20    6.19
  -2  13  -3  183.00    6.86
  -2  13  -3  172.60    6.34
  -2 -13   3  180.00    6.44
  -2 -13   3  167.50    6.53
   2 -13  -3  183.30    6.34
   2 -13  -3  178.70    6.51
  -2  14   3  106.00    4.96
  -2  14   3  103.00    4.43
   2  14  -3  118.00    5.06
   2  14  -3  107.30    5.24
   2 -14   3  110.00    5.42
   2 -14   3  122.50    5.59
  -2 -14  -3  114.30    5.68
  -2 -14  -3  110.90    5.14
   2  14   3  112.70    4.70
   2  14   3  108.40    5.11
  -2  14  -3   95.48    4.82
  -2  14  -3  106.40    5.15
  -2 -14   3  111.80    4.97
  -2 -14   3  110.60    5.21
   2 -14  -3  110.60    5.30
   2 -14  -3  110.20    5.37
  -2  15   3  201.40    6.68
  -2  15   3  211.50    7.34
   2  15  -3  215.60    7.95
   2  15  -3  207.30    7.41
   2 -15   3  211.10    7.44
   2 -15   3  214.40    7.38
  -2 -15  -3  192.20    7.49
  -2 -15  -3  207.00    7.48
   2  15   3  204.40    7.28
   2  15   3  201.00    6.81
  -2  15  -3  207.60    7.57
  -2  15  -3  198.00    6.98
  -2 -15   3  205.30    7.35
  -2 -15   3  212.10    7.38
   2 -15  -3  195.40    7.38
   2 -15  -3  201.50    7.41
  -2  16   3   33.75    3.64
  -2  16   3   37.27    4.26
   2  16  -3   31.58    3.72
   2  16  -3   34.18    4.16
   2 -16   3   34.93    4.49
   2 -16   3   34.46    4.55
  -2 -16  -3   30.85    4.10
  -2 -16  -3   40.08    4.57
   2  16   3   35.08    3.84
   2  16   3   35.27    3.37
  -2  16  -3   29.95    3.83
  -2  16  -3   29.41    4.20
  -2 -16   3   37.14    4.21
  -2 -16   3   33.96    3.80
   2 -16  -3   35.52    3.82
   2 -16  -3   32.78    4.76
  -2  17   3  268.00    8.92
  -2  17   3  268.30    8.56
   2  17  -3  266.90    9.23
   2  17  -3  264.00    8.65
   2 -17   3  267.40    8.87
   2 -17   3  281.40    9.38
  -2 -17  -3  267.00    9.84
  -2 -17  -3  262.90    8.28
   2  17   3  276.30    8.82
   2  17   3  272.60    9.00
  -2  17  -3  268.00    9.17
  -2  17  -3  249.50    8.15
  -2 -17   3  264.60    9.24
  -2 -17   3  286.60    9.25
   2 -17  -3  262.30    9.19
   2 -17  -3  272.10    8.76
   3   0   3    0.70    1.14
   3   0   3   -0.68    1.28
  -3   0  -3    0.18    1.21
  -3   0  -3   -1.86    1.31
  -3   0   3   -1.41    1.20
  -3   0   3    0.82    1.31
   3   0  -3    1.25    1.31
   3   0  -3    0.64    1.26
  -3   1   3  228.00    6.31
  -3   1   3  237.80    6.50
   3   1  -3  222.10    6.29
   3   1  -3  210.90    6.13
   3  -1   3  221.60    6.16
   3  -1   3  232.30    6.49
  -3  -1  -3  218.30    6.11
  -3  -1  -3  224.30    6.21
   3   1   3  231.30    6.48
  -3   1  -3  208.40    5.88
  -3   1  -3  214.10    6.17
   3  -1  -3  207.90    5.82
  -3   2   3  792.60   20.44
  -3   2   3  802.00   20.63
   3   2  -3  763.30   19.86
   3   2  -3  794.10   20.72
   3  -2   3  801.10   20.82
   3  -2   3  815.70   21.05
  -3  -2  -3  741.90   19.21
  -3  -2  -3  759.90   19.63
   3   2   3  814.00   20.97
   3   2   3  797.20   20.63
  -3   2  -3  788.90   20.57
  -3   2  -3  807.80   20.91
  -3  -2   3  805.30   20.87
  -3  -2   3  810.70   20.98
   3  -2  -3  792.50   20.51
   3  -2  -3  788.60   20.34
  -3   3   3  906.00   23.25
  -3   3   3  935.70   24.10
   3   3  -3  899.90   23.32
   3   3  -3  942.90   24.51
   3  -3   3  934.10   24.22
   3  -3   3  920.00   23.71
  -3  -3  -3  942.30   24.26
  -3  -3  -3  926.60   23.87
   3   3   3  911.00   23.51
   3   3   3  954.00   24.49
  -3   3  -3  907.10   23.53
  -3   3  -3  974.70   25.14
  -3  -3   3  922.30   23.86
  -3  -3   3  937.00   24.25
   3  -3  -3  917.40   23.63
   3  -3  -3  924.80   23.77
  -3   4   3 4333.00  109.60
   3   4  -3 4263.00  107.80
   3   4  -3 4412.00  111.50
   3  -4   3 4399.00  111.10
   3  -4   3 4448.00  112.30
  -3  -4  -3 4267.00  107.90
   3   4   3 4440.00  112.10
   3   4   3 4595.00  116.20
  -3   4  -3 4317.00  109.10
  -3   4  -3 4337.00  109.40
  -3  -4   3 4437.00  112.00
  -3  -4   3 4533.00  114.50
  -3   5   3  263.10    7.21
  -3   5   3  261.00    7.36
   3   5  -3  254.80    7.62
   3   5  -3  266.70    7.84
   3  -5   3  273.30    7.76
   3  -5   3  246.10    7.19
  -3  -5  -3  251.30    7.21
  -3  -5  -3  246.60    6.96
   3   5   3  264.90    7.57
   3   5   3  263.20    7.31
  -3   5  -3  264.10    7.78
  -3   5  -3  253.80    7.34
  -3  -5   3  268.30    7.79
  -3  -5   3  254.20    7.33
   3  -5  -3  242.10    6.91
   3  -5  -3  258.90    7.19
  -3   6   3  412.30   10.96
  -3   6   3  399.50   10.84
   3   6  -3  417.50   11.71
   3   6  -3  408.50   11.34
   3  -6   3  408.10   11.33
   3  -6   3  403.00   11.01
  -3  -6  -3  404.40   11.04
  -3  -6  -3  397.00   10.77
   3   6   3  396.30   10.79
   3   6   3  406.50   10.96
  -3   6  -3  423.60   11.55
  -3   6  -3  422.50   11.72
  -3  -6   3  396.80   11.05
  -3  -6   3  410.40   11.25
   3  -6  -3  417.60   11.42
   3  -6  -3  420.40   11.26
  -3   7   3  258.20    7.45
  -3   7   3  259.60    7.21
   3   7  -3  272.80    8.30
   3   7  -3  278.40    8.16
   3  -7   3  263.90    7.82
   3  -7   3  275.50    7.95
  -3  -7  -3  272.70    7.87
  -3  -7  -3  280.10    7.92
   3   7   3  260.70    7.43
   3   7   3  265.00    7.66
  -3   7  -3  269.50    8.10
  -3   7  -3  272.40    7.90
  -3  -7   3  271.60    7.95
  -3  -7   3  264.60    7.92
   3  -7  -3  271.40    7.76
   3  -7  -3  264.00    7.67
  -3   8   3  901.90   23.31
  -3   8   3  868.70   22.68
   3   8  -3  865.50   23.03
   3   8  -3  859.20   22.66
   3  -8   3  823.10   21.77
   3  -8   3  875.60   22.93
  -3  -8  -3  914.10   23.91
  -3  -8  -3  873.20   22.85
   3   8   3  873.70   22.77
   3   8   3  859.90   22.53
  -3   8  -3  896.80   23.56
  -3   8  -3  857.00   22.68
  -3  -8   3  878.60   23.16
  -3  -8   3  860.80   22.64
   3  -8  -3  865.20   22.55
   3  -8  -3  889.00   23.33
  -3   9   3  321.10    8.93
  -3   9   3  326.30    9.29
   3   9  -3  317.00    9.39
   3   9  -3  345.40   10.33
   3  -9   3  305.10    9.07
   3  -9   3  316.90    9.14
  -3  -9  -3  335.20    9.68
  -3  -9  -3  336.30    9.58
   3   9   3  332.60    9.46
   3   9   3  329.10    9.57
  -3   9  -3  326.40    9.72
  -3   9  -3  332.20    9.59
  -3  -9   3  327.80    9.41
  -3  -9   3  315.50    9.42
   3  -9  -3  318.50    9.09
   3  -9  -3  311.90    9.18
  -3  10   3 1054.00   27.22
  -3  10   3 1021.00   26.62
   3  10  -3 1032.00   27.40
   3  10  -3 1046.00   27.42
   3 -10   3 1026.00   26.86
   3 -10   3 1021.00   26.82
  -3 -10  -3 1057.00   27.63
  -3 -10  -3 1029.00   27.07
   3  10   3 1039.00   27.17
   3  10   3 1051.00   27.28
  -3  10  -3 1071.00   28.29
  -3  10  -3 1033.00   27.03
  -3 -10   3 1026.00   27.04
  -3 -10   3 1057.00   27.64
   3 -10  -3 1039.00   27.15
   3 -10  -3 1034.00   27.25
  -3  11   3  120.70    4.36
  -3  11   3  124.60    4.93
   3  11  -3  128.10    5.06
   3  11  -3  125.30    5.70
   3 -11   3  127.80    5.13
   3 -11   3  135.80    5.33
  -3 -11  -3  122.80    4.84
  -3 -11  -3  131.10    5.26
   3  11   3  128.20    5.09
   3  11   3  128.80    4.79
  -3  11  -3  126.80    5.08
  -3  11  -3  126.80    5.30
  -3 -11   3  116.20    4.92
  -3 -11   3  117.30    4.93
   3 -11  -3  119.10    5.19
   3 -11  -3  128.00    5.14
  -3  12   3   86.54    3.75
  -3  12   3   94.80    4.37
   3  12  -3   81.16    4.52
   3  12  -3   81.53    4.49
   3 -12   3   96.38    4.78
   3 -12   3   98.71    4.79
  -3 -12  -3   81.96    4.58
  -3 -12  -3   85.73    4.31
   3  12   3   85.35    3.76
   3  12   3   88.80    4.33
  -3  12  -3   81.80    4.27
  -3  12  -3   81.94    4.79
  -3 -12   3   94.67    4.93
  -3 -12   3   87.96    4.49
   3 -12  -3   79.26    4.28
   3 -12  -3   80.39    4.44
  -3  13   3   90.17    3.80
  -3  13   3   98.10    4.43
   3  13  -3   97.02    4.93
   3  13  -3   95.21    4.89
   3 -13   3   83.10    4.75
   3 -13   3   92.53    4.87
  -3 -13  -3   96.63    4.76
  -3 -13  -3   91.54    4.95
   3  13   3   97.59    4.44
   3  13   3   94.93    4.69
  -3  13  -3  105.30    4.99
  -3  13  -3   95.84    5.18
  -3 -13   3   92.10    5.13
  -3 -13   3   86.58    4.34
   3 -13  -3   95.90    5.04
   3 -13  -3  100.50    4.93
  -3  14   3   46.70    3.42
  -3  14   3   44.12    3.86
   3  14  -3   54.67    4.68
   3  14  -3   50.09    3.76
   3 -14   3   48.59    4.35
   3 -14   3   43.17    4.23
  -3 -14  -3   44.43    3.96
  -3 -14  -3   43.03    4.51
   3  14   3   43.90    4.06
   3  14   3   49.72    3.71
  -3  14  -3   50.14    4.10
  -3  14  -3   46.65    3.98
  -3 -14   3   45.30    3.66
  -3 -14   3   48.75    4.62
   3 -14  -3   46.98    4.26
   3 -14  -3   45.98    3.89
  -3  15   3   34.01    4.01
  -3  15   3   42.58    3.54
   3  15  -3   30.28    4.09
   3  15  -3   29.92    3.88
   3 -15   3   34.06    3.88
   3 -15   3   42.48    4.38
  -3 -15  -3   34.89    4.10
  -3 -15  -3   32.15    4.61
   3  15   3   37.21    3.80
   3  15   3   32.57    4.14
  -3  15  -3   34.36    3.72
  -3  15  -3   30.60    3.96
  -3 -15   3   35.01    4.61
  -3 -15   3   36.49    4.15
   3 -15  -3   33.66    4.27
   3 -15  -3   36.12    4.46
  -3  16   3  181.70    6.21
  -3  16   3  180.00    6.88
   3  16  -3  196.80    6.96
   3  16  -3  181.80    7.28
   3 -16   3  184.70    6.84
   3 -16   3  187.10    6.87
  -3 -16  -3  185.00    6.71
  -3 -16  -3  182.90    7.83
   3  16   3  182.90    6.69
   3  16   3  191.50    7.20
  -3  16  -3  182.00    7.20
  -3  16  -3  179.50    6.40
  -3 -16   3  191.20    7.09
  -3 -16   3  192.30    7.21
   3 -16  -3  193.40    7.80
   3 -16  -3  180.00    6.91
  -3  17   3   84.68    4.67
  -3  17   3   72.19    5.09
   3  17  -3   94.66    4.94
   3  17  -3   84.40    5.68
   3 -17   3   79.96    5.35
   3 -17   3   82.63    4.97
  -3 -17  -3   82.72    6.35
  -3 -17  -3   87.40    4.52
   3  17   3   75.30    4.83
   3  17   3   85.02    5.38
  -3  17  -3   80.34    5.00
  -3  17  -3   83.63    4.66
  -3 -17   3   81.98    4.73
  -3 -17   3   90.80    5.35
   3 -17  -3   81.34    5.88
   3 -17  -3   79.88    4.72
   4   0   3 3656.00   92.50
   4   0   3 3631.00   91.74
  -4   0  -3 3637.00   92.08
  -4   0  -3 3614.00   91.37
  -4   0   3 3654.00   92.32
  -4   0   3 3638.00   92.05
   4   0  -3 3551.00   89.92
   4   0  -3 3653.00   92.42
  -4   1   3    8.80    1.52
  -4   1   3   11.68    1.58
   4   1  -3    9.58    1.75
   4   1  -3    9.70    1.81
   4  -1   3    6.32    1.50
   4  -1   3   11.83    1.80
  -4  -1  -3   10.52    1.56
  -4  -1  -3    9.03    1.61
   4   1   3    9.81    1.83
   4   1   3    8.60    1.53
  -4   1  -3    8.43    1.79
  -4   1  -3    8.62    1.80
  -4  -1   3    9.89    1.58
  -4  -1   3   10.16    1.82
   4  -1  -3    8.55    1.91
   4  -1  -3    9.97    1.55
  -4   2   3   76.08    2.93
  -4   2   3   73.13    2.71
   4   2  -3   69.07    2.93
   4   2  -3   72.31    3.12
   4  -2   3   71.66    3.07
   4  -2   3   78.75    2.98
  -4  -2  -3   71.55    2.75
  -4  -2  -3   68.34    2.80
   4   2   3   78.63    3.11
   4   2   3   77.31    2.84
  -4   2  -3   75.70    3.11
  -4   2  -3   69.91    2.84
  -4  -2   3   79.80    3.07
  -4  -2   3   78.38    3.15
   4  -2  -3   67.34    2.80
   4  -2  -3   70.68    2.76
  -4   3   3   24.95    1.77
  -4   3   3   27.06    2.05
   4   3  -3   30.48    2.17
   4   3  -3   33.49    2.51
   4  -3   3   29.18    2.23
   4  -3   3   27.99    2.17
  -4  -3  -3   33.06    2.16
  -4  -3  -3   30.43    2.00
   4   3   3   30.91    2.07
   4   3   3   32.05    2.02
  -4   3  -3   30.56    2.32
  -4   3  -3   35.05    2.22
  -4  -3   3   28.23    2.10
  -4  -3   3   31.72    2.44
   4  -3  -3   31.49    1.95
   4  -3  -3   33.91    2.07
  -4   4   3  307.30    8.35
  -4   4   3  309.70    8.64
   4   4  -3  291.10    8.42
   4   4  -3  311.80    9.06
   4  -4   3  305.20    8.71
   4  -4   3  307.70    8.58
  -4  -4  -3  297.40    8.26
  -4  -4  -3  305.40    8.48
   4   4   3  312.90    8.81
   4   4   3  294.40    8.14
  -4   4  -3  306.60    8.83
  -4   4  -3  308.50    8.73
  -4  -4   3  322.40    9.05
  -4  -4   3  314.00    8.89
   4  -4  -3  305.10    8.39
   4  -4  -3  313.20    8.74
  -4   5   3  389.40   10.47
  -4   5   3  390.10   10.68
   4   5  -3  375.10   10.56
   4  -5   3  399.10   10.91
   4  -5   3  399.20   11.13
  -4  -5  -3  375.10   10.35
  -4  -5  -3  392.60   10.70
   4   5   3  378.00   10.26
   4   5   3  391.10   10.77
  -4   5  -3  373.10   10.51
  -4   5  -3  380.10   10.54
  -4  -5   3  398.00   11.02
  -4  -5   3  397.70   10.93
   4  -5  -3  372.80   10.10
   4  -5  -3  395.60   10.87
  -4   6   3  533.30   14.06
  -4   6   3  524.30   14.10
   4   6  -3  517.20   14.12
   4   6  -3  509.20   14.06
   4  -6   3  546.40   14.63
   4  -6   3  534.30   14.55
  -4  -6  -3  545.90   14.56
  -4  -6  -3  522.30   14.05
   4   6   3  513.90   13.95
   4   6   3  530.50   14.10
  -4   6  -3  520.10   14.22
  -4   6  -3  528.90   14.25
  -4  -6   3  532.70   14.29
  -4  -6   3  546.40   14.75
   4  -6  -3  534.10   14.25
   4  -6  -3  524.60   14.18
  -4   7   3   49.37    2.60
  -4   7   3   41.99    2.63
   4   7  -3   41.15    2.86
   4   7  -3   46.62    3.52
   4  -7   3   42.18    3.20
   4  -7   3   45.22    2.90
  -4  -7  -3   45.09    2.79
  -4  -7  -3   39.90    2.83
   4   7   3   44.10    2.58
  -4   7  -3   41.16    2.85
  -4   7  -3   45.17    3.30
  -4  -7   3   42.06    3.12
  -4  -7   3   47.35    3.00
   4  -7  -3   37.92    2.45
   4  -7  -3   47.68    2.89
  -4   8   3  607.40   16.01
  -4   8   3  593.30   15.94
   4   8  -3  619.20   16.84
   4   8  -3  629.20   17.23
   4  -8   3  617.10   16.79
   4  -8   3  585.70   15.72
  -4  -8  -3  614.20   16.42
  -4  -8  -3  593.50   16.00
   4   8   3  598.50   15.98
   4   8   3  587.60   15.90
  -4   8  -3  611.30   16.68
  -4   8  -3  587.30   15.86
  -4  -8   3  592.70   15.99
  -4  -8   3  594.60   16.15
   4  -8  -3  600.60   16.01
   4  -8  -3  624.60   16.81
  -4   9   3   22.40    2.56
  -4   9   3   20.76    2.15
   4   9  -3   22.15    3.45
   4   9  -3   16.72    3.13
   4  -9   3   13.58    2.43
   4  -9   3   20.08    3.02
  -4  -9  -3   18.78    3.18
  -4  -9  -3   23.11    2.64
   4   9   3   22.81    2.45
   4   9   3   20.36    2.75
  -4   9  -3   24.59    2.89
  -4   9  -3   21.34    3.28
  -4  -9   3   14.07    3.06
  -4  -9   3   20.23    2.83
   4  -9  -3   22.11    3.12
   4  -9  -3   22.71    2.64
  -4  10   3  227.10    6.76
  -4  10   3  221.30    6.97
   4  10  -3  210.30    7.31
   4  10  -3  225.70    7.42
   4 -10   3  224.00    7.21
   4 -10   3  220.50    7.09
  -4 -10  -3  222.60    7.10
  -4 -10  -3  233.70    7.52
   4  10   3  226.40    7.25
   4  10   3  222.10    6.86
  -4  10  -3  225.00    7.16
  -4  10  -3  219.90    7.59
  -4 -10   3  239.60    7.53
  -4 -10   3  236.90    7.60
   4 -10  -3  211.70    6.84
   4 -10  -3  226.40    7.32
  -4  11   3  185.00    6.34
  -4  11   3  177.30    5.65
   4  11  -3  177.50    6.47
   4  11  -3  189.40    7.09
   4 -11   3  187.10    6.24
   4 -11   3  188.60    6.57
  -4 -11  -3  186.70    6.26
  -4 -11  -3  194.30    6.70
   4  11   3  183.30    6.04
   4  11   3  192.30    6.80
  -4  11  -3  180.10    6.32
  -4  11  -3  180.90    6.50
  -4 -11   3  191.90    6.59
  -4 -11   3  183.30    6.44
   4 -11  -3  184.40    6.49
   4 -11  -3  183.00    6.19
  -4  12   3   23.03    3.20
  -4  12   3   33.61    2.86
   4  12  -3   23.18    3.22
   4  12  -3   25.74    3.62
   4 -12   3   21.89    3.56
   4 -12   3   24.26    3.28
  -4 -12  -3   25.57    3.30
  -4 -12  -3   21.82    3.71
   4  12   3   28.28    3.18
   4  12   3   25.43    3.49
  -4  12  -3   28.68    3.90
  -4  12  -3   25.86    3.04
  -4 -12   3   22.84    2.99
  -4 -12   3   27.62    3.78
   4 -12  -3   32.19    3.49
   4 -12  -3   30.75    3.29
  -4  13   3  264.10    7.84
  -4  13   3  254.40    8.18
   4  13  -3  255.30    8.37
   4  13  -3  270.40    8.92
   4 -13   3  261.80    8.48
   4 -13   3  250.80    8.14
  -4 -13  -3  247.10    8.50
  -4 -13  -3  249.00    8.18
   4  13   3  262.20    8.44
   4  13   3  273.70    8.45
  -4  13  -3  266.10    8.57
  -4  13  -3  273.80    8.66
  -4 -13   3  267.50    8.42
  -4 -13   3  265.40    8.51
   4 -13  -3  272.20    9.05
   4 -13  -3  258.20    8.50
  -4  14   3  676.90   18.49
  -4  14   3  702.30   18.65
   4  14  -3  699.20   19.01
   4  14  -3  705.30   19.51
   4 -14   3  737.50   19.97
   4 -14   3  686.60   18.83
  -4 -14  -3  681.00   18.84
  -4 -14  -3  718.10   19.52
   4  14   3  715.90   19.27
   4  14   3  704.60   19.14
  -4  14  -3  708.30   19.49
  -4  14  -3  703.50   19.10
  -4 -14   3  684.50   18.70
  -4 -14   3  703.40   19.09
   4 -14  -3  721.60   19.98
   4 -14  -3  702.80   19.15
  -4  15   3   85.76    4.40
  -4  15   3   87.47    4.92
   4  15  -3   89.88    5.39
   4  15  -3   73.12    4.42
   4 -15   3   84.48    4.83
   4 -15   3   83.65    5.16
  -4 -15  -3   87.36    5.69
  -4 -15  -3   79.98    4.74
   4  15   3   86.98    4.88
   4  15   3   75.19    4.79
  -4  15  -3   87.09    4.72
  -4  15  -3   78.58    4.45
  -4 -15   3   82.39    4.57
  -4 -15   3   93.17    5.13
   4 -15  -3   76.98    5.21
   4 -15  -3   84.86    5.35
  -4  16   3   71.51    4.30
  -4  16   3   80.62    4.69
   4  16  -3   83.37    4.60
   4  16  -3   66.92    5.16
   4 -16   3   77.47    4.77
   4 -16   3   74.93    5.22
  -4 -16  -3   71.26    5.37
  -4 -16  -3   77.26    4.14
   4  16   3   92.28    4.58
   4  16   3   87.71    5.20
  -4  16  -3   78.79    4.73
  -4  16  -3   79.46    4.54
  -4 -16   3   79.98    5.03
  -4 -16   3   72.06    4.41
   4 -16  -3   76.87    5.06
   4 -16  -3   74.77    5.81
  -4  17   3   92.37    4.47
  -4  17   3   84.75    4.93
   4  17  -3   79.33    5.64
   4  17  -3   85.64    5.31
   4 -17   3   83.49    5.20
   4 -17   3   86.74    5.03
  -4 -17  -3   82.25    5.88
  -4 -17  -3   98.01    5.15
   4  17   3   85.62    5.49
   4  17   3   85.59    4.78
  -4  17  -3   84.03    5.09
  -4  17  -3   82.72    4.75
  -4 -17   3   90.08    5.43
  -4 -17   3   88.53    5.21
   4 -17  -3  100.50    5.64
   4 -17  -3   90.22    6.20
   5   0   3   -1.02    1.59
   5   0   3    0.95    1.95
  -5   0  -3    0.18    1.82
  -5   0  -3   -0.89    1.64
  -5   0   3   -0.17    1.86
  -5   0   3    0.51    1.52
   5   0  -3   -2.38    1.73
   5   0  -3    1.24    2.02
  -5   1   3  458.50   12.22
  -5   1   3  465.50   12.55
   5   1  -3  477.50   12.98
   5   1  -3  472.80   12.70
   5  -1   3  470.50   12.57
   5  -1   3  473.90   12.85
  -5  -1  -3  476.90   12.87
  -5  -1  -3  487.40   13.08
   5   1   3  440.20   11.82
   5   1   3  486.10   13.12
  -5   1  -3  483.60   12.98
  -5   1  -3  464.70   12.70
  -5  -1   3  452.10   12.17
  -5  -1   3  448.00   12.19
   5  -1  -3  473.70   12.89
   5  -1  -3  469.80   12.61
  -5   2   3  634.50   16.76
  -5   2   3  634.10   16.60
   5   2  -3  625.70   16.77
   5   2  -3  641.80   17.03
   5  -2   3  632.70   16.64
   5  -2   3  620.50   16.43
  -5  -2  -3  643.10   16.94
  -5  -2  -3  632.10   16.75
   5   2   3  629.60   16.75
  -5   2  -3  670.10   17.70
  -5   2  -3  628.90   16.75
  -5  -2   3  636.30   16.83
  -5  -2   3  633.10   16.74
   5  -2  -3  654.50   17.36
   5  -2  -3  664.70   17.46
  -5   3   3  246.80    7.20
  -5   3   3  254.30    7.18
   5   3  -3  263.80    7.90
   5   3  -3  257.90    7.57
   5  -3   3  241.10    7.02
   5  -3   3  263.50    7.69
  -5  -3  -3  254.60    7.36
  -5  -3  -3  272.00    7.77
   5   3   3  254.70    7.48
   5   3   3  253.70    7.27
  -5   3  -3  262.20    7.63
  -5   3  -3  246.70    7.42
  -5  -3   3  252.40    7.38
  -5  -3   3  244.50    7.05
   5  -3  -3  264.80    7.67
   5  -3  -3  253.70    7.30
  -5   4   3  522.00   13.82
  -5   4   3  507.70   13.71
   5   4  -3  532.10   14.56
   5   4  -3  526.10   14.21
   5  -4   3  533.90   14.25
   5  -4   3  537.90   14.57
  -5  -4  -3  538.60   14.47
  -5  -4  -3  530.10   14.19
   5   4   3  521.90   13.90
   5   4   3  475.70   12.99
  -5   4  -3  513.70   14.06
  -5   4  -3  522.40   14.05
  -5  -4   3  518.30   13.98
  -5  -4   3  488.70   13.28
   5  -4  -3  527.00   14.23
   5  -4  -3  517.00   13.78
  -5   5   3   44.90    2.79
  -5   5   3   40.30    2.45
   5   5  -3   35.20    2.77
   5   5  -3   38.15    3.17
  -5  -5  -3   38.90    2.78
  -5  -5  -3   35.74    2.62
   5   5   3   45.54    2.63
   5   5   3   45.97    2.77
  -5   5  -3   37.31    2.75
  -5   5  -3   41.93    3.02
  -5  -5   3   44.47    2.92
  -5  -5   3   42.96    2.74
   5  -5  -3   36.94    2.54
   5  -5  -3   39.24    2.41
  -5   6   3  467.10   12.69
  -5   6   3  474.90   12.71
   5   6  -3  468.20   13.03
   5   6  -3  461.70   13.05
   5  -6   3  480.50   13.08
   5  -6   3  494.70   13.58
  -5  -6  -3  490.20   13.42
  -5  -6  -3  461.00   12.63
   5   6   3  469.10   12.90
   5   6   3  469.00   12.64
  -5   6  -3  461.60   12.90
  -5   6  -3  485.50   13.34
  -5  -6   3  483.70   13.34
  -5  -6   3  477.00   13.01
   5  -6  -3  459.10   12.44
   5  -6  -3  467.80   12.91
  -5   7   3  391.50   10.71
  -5   7   3  394.50   11.04
   5   7  -3  382.20   11.01
   5   7  -3  374.70   11.02
   5  -7   3  394.50   11.00
   5  -7   3  379.30   10.89
  -5  -7  -3  379.50   10.78
  -5  -7  -3  376.50   10.63
   5   7   3  390.10   11.03
   5   7   3  392.30   10.83
  -5   7  -3  395.50   11.37
  -5   7  -3  416.50   11.67
  -5  -7   3  387.50   10.96
  -5  -7   3  380.20   10.72
   5  -7  -3  382.80   10.94
   5  -7  -3  386.50   10.81
  -5   8   3  481.10   12.93
  -5   8   3  497.10   13.67
   5   8  -3  445.90   12.76
   5   8  -3  464.50   13.11
   5  -8   3  478.60   13.42
   5  -8   3  487.10   13.33
  -5  -8  -3  467.40   13.02
  -5  -8  -3  454.90   12.55
   5   8   3  504.10   13.89
   5   8   3  476.60   12.98
  -5   8  -3  469.50   13.00
  -5   8  -3  489.60   13.71
  -5  -8   3  491.20   13.50
  -5  -8   3  488.70   13.59
   5  -8  -3  453.30   12.50
   5  -8  -3  472.20   13.21
  -5   9   3  450.30   12.21
  -5   9   3  455.10   12.66
   5   9  -3  427.30   12.28
   5   9  -3  424.00   12.37
   5  -9   3  459.90   13.05
   5  -9   3  452.60   12.58
  -5  -9  -3  437.40   12.52
  -5  -9  -3  444.60   12.34
   5   9   3  445.20   12.46
   5   9   3  433.00   11.99
  -5   9  -3  432.30   12.57
  -5   9  -3  424.30   11.92
  -5  -9   3  440.80   12.45
  -5  -9   3  435.60   12.19
   5  -9  -3  434.30   12.05
   5  -9  -3  428.40   12.16
  -5  10   3   17.34    2.34
  -5  10   3   21.53    2.97
   5  10  -3   20.07    3.86
   5  10  -3   19.50    3.05
   5 -10   3   15.91    3.48
   5 -10   3   18.62    2.90
  -5 -10  -3   21.19    3.00
  -5 -10  -3   27.18    3.34
   5  10   3   21.30    3.12
   5  10   3   16.62    2.98
  -5  10  -3   25.98    3.76
  -5  10  -3   23.33    2.73
  -5 -10   3   17.28    2.73
  -5 -10   3   14.77    3.42
   5 -10  -3   22.60    3.33
   5 -10  -3   23.03    2.97
  -5  11   3  243.20    7.28
  -5  11   3  244.70    7.73
   5  11  -3  245.10    8.44
   5  11  -3  251.20    8.28
   5 -11   3  237.50    7.97
   5 -11   3  246.70    7.84
  -5 -11  -3  253.00    7.91
  -5 -11  -3  240.60    7.87
   5  11   3  247.10    7.99
   5  11   3  245.00    7.61
  -5  11  -3  243.40    8.26
  -5  11  -3  239.00    7.71
  -5 -11   3  251.90    8.01
  -5 -11   3  228.70    7.73
   5 -11  -3  242.50    7.65
   5 -11  -3  261.70    8.47
  -5  12   3  553.30   14.92
  -5  12   3  563.60   15.51
   5  12  -3  552.30   15.77
   5  12  -3  571.00   16.09
   5 -12   3  538.90   14.83
   5 -12   3  553.60   15.60
  -5 -12  -3  576.00   15.94
  -5 -12  -3  570.10   16.01
   5  12   3  579.90   15.80
   5  12   3  558.20   15.57
  -5  12  -3  544.70   15.45
  -5  12  -3  555.40   15.36
  -5 -12   3  535.40   14.93
  -5 -12   3  533.50   14.98
   5 -12  -3  562.40   15.76
   5 -12  -3  543.30   15.02
  -5  13   3  232.00    7.19
  -5  13   3  237.10    7.77
   5  13  -3  236.10    8.25
   5  13  -3  238.90    7.90
   5 -13   3  246.10    8.00
   5 -13   3  226.90    7.72
  -5 -13  -3  228.30    8.07
  -5 -13  -3  235.60    7.80
   5  13   3  247.90    8.25
   5  13   3  235.90    7.58
  -5  13  -3  245.50    8.24
  -5  13  -3  235.20    7.94
  -5 -13   3  235.00    7.85
  -5 -13   3  241.20    7.94
   5 -13  -3  235.20    7.88
   5 -13  -3  220.40    7.57
  -5  14   3   45.01    4.07
  -5  14   3   56.48    3.77
   5  14  -3   62.39    4.70
   5  14  -3   52.46    4.95
   5 -14   3   47.30    4.09
   5 -14   3   53.41    3.91
  -5 -14  -3   62.27    5.04
  -5 -14  -3   54.59    4.42
   5  14   3   59.07    4.59
   5  14   3   48.03    3.91
  -5  14  -3   49.59    3.89
  -5  14  -3   61.27    4.64
  -5 -14   3   53.50    4.26
  -5 -14   3   55.58    4.73
   5 -14  -3   47.07    4.38
   5 -14  -3   54.79    4.25
  -5  15   3  201.70    6.76
  -5  15   3  193.40    6.90
   5  15  -3  199.20    7.81
   5  15  -3  189.70    7.13
   5 -15   3  203.00    7.41
   5 -15   3  200.60    7.10
  -5 -15  -3  209.70    7.96
  -5 -15  -3  202.30    7.25
   5  15   3  186.90    7.11
   5  15   3  204.00    7.17
  -5  15  -3  189.40    7.05
  -5  15  -3  192.00    6.89
  -5 -15   3  189.10    7.04
  -5 -15   3  198.20    7.26
   5 -15  -3  192.40    7.30
   5 -15  -3  198.70    7.72
  -5  16   3  647.60   17.43
  -5  16   3  639.70   17.71
   5  16  -3  642.40   18.08
   5  16  -3  650.40   17.95
   5 -16   3  655.10   18.19
   5 -16   3  679.30   18.65
  -5 -16  -3  660.60   17.98
  -5 -16  -3  625.60   18.10
   5  16   3  672.40   18.57
   5  16   3  655.50   17.94
  -5  16  -3  640.60   17.86
  -5  16  -3  656.30   18.00
  -5 -16   3  646.10   17.83
  -5 -16   3  636.20   17.72
   5 -16  -3  649.40   18.38
   5 -16  -3  657.10   18.13
  -5  17   3   54.70    4.41
  -5  17   3   62.99    5.19
   5  17  -3   66.89    5.69
   5  17  -3   49.36    4.87
   5 -17   3   56.11    4.70
   5 -17   3   54.98    4.99
  -5 -17  -3   67.56    6.42
  -5 -17  -3   59.03    4.63
   5  17   3   48.14    4.78
   5  17   3   49.57    4.53
  -5  17  -3   53.36    4.71
  -5  17  -3   59.10    4.45
  -5 -17   3   53.67    4.97
  -5 -17   3   52.41    4.84
   5 -17  -3   59.04    4.99
   5 -17  -3   51.85    5.81
   6   0   3 2151.00   54.71
   6   0   3 2069.00   52.77
  -6   0  -3 2038.00   52.05
  -6   0  -3 2168.00   55.36
  -6   0   3 2128.00   54.24
  -6   0   3 2102.00   53.51
   6   0  -3 2154.00   54.95
   6   0  -3 2132.00   54.51
  -6   1   3  142.90    4.88
  -6   1   3  147.00    4.69
   6   1  -3  148.50    5.16
   6   1  -3  148.00    5.01
   6  -1   3  147.80    4.82
   6  -1   3  152.30    5.22
  -6  -1  -3  136.50    4.58
  -6  -1  -3  141.30    4.95
   6   1   3  153.80    4.94
   6   1   3  156.00    5.31
  -6   1  -3  148.20    5.11
  -6   1  -3  149.00    5.23
  -6  -1   3  146.70    4.86
  -6  -1   3  143.70    4.86
   6  -1  -3  138.40    4.77
   6  -1  -3  144.80    5.17
  -6   2   3  508.40   13.70
  -6   2   3  485.20   13.01
   6   2  -3  476.70   13.04
   6   2  -3  503.90   13.91
   6  -2   3  506.30   13.77
   6  -2   3  498.00   13.37
  -6  -2  -3  477.50   13.00
  -6  -2  -3  494.80   13.46
   6   2   3  514.20   13.80
   6   2   3  501.00   13.65
  -6   2  -3  493.20   13.60
  -6   2  -3  474.80   12.96
  -6  -2   3  506.90   13.75
  -6  -2   3  493.60   13.36
   6  -2  -3  505.50   13.63
   6  -2  -3  503.90   13.83
  -6   3   3  246.50    7.10
  -6   3   3  236.10    7.11
   6   3  -3  254.70    7.95
   6   3  -3  248.80    7.47
   6  -3   3  239.60    7.09
   6  -3   3  241.20    7.29
  -6  -3  -3  245.00    7.35
  -6  -3  -3  251.00    7.48
   6   3   3  244.70    7.30
   6   3   3  242.00    7.13
  -6   3  -3  262.80    8.04
  -6   3  -3  256.70    7.65
  -6  -3   3  248.40    7.42
  -6  -3   3  239.00    7.18
   6  -3  -3  254.30    7.41
   6  -3  -3  259.80    7.76
  -6   4   3  393.50   10.90
  -6   4   3  377.80   10.42
   6   4  -3  362.60   10.57
   6   4  -3  392.80   11.15
   6  -4   3  384.20   10.62
   6  -4   3  376.60   10.65
  -6  -4  -3  363.50   10.34
  -6  -4  -3  378.00   10.64
   6   4   3  388.70   10.74
   6   4   3  377.60   10.66
  -6   4  -3  379.60   10.91
  -6   4  -3  378.80   10.65
  -6  -4   3  373.40   10.51
  -6  -4   3  377.10   10.57
   6  -4  -3  390.70   11.05
   6  -4  -3  387.60   10.70
  -6   5   3   77.17    3.63
  -6   5   3   76.94    3.26
   6   5  -3   79.82    3.98
   6   5  -3   73.08    3.64
   6  -5   3   72.94    3.94
   6  -5   3   78.12    3.51
  -6  -5  -3   74.84    3.59
  -6  -5  -3   72.79    3.59
   6   5   3   79.18    3.49
   6   5   3   69.96    3.59
  -6   5  -3   78.32    3.69
  -6   5  -3   82.37    4.11
  -6  -5   3   83.04    3.77
  -6  -5   3   70.91    3.66
   6  -5  -3   79.06    3.39
   6  -5  -3   79.32    3.59
  -6   6   3  333.90    9.58
  -6   6   3  318.60    8.97
   6   6  -3  332.20    9.80
   6   6  -3  343.10   10.36
   6  -6   3  341.40    9.93
   6  -6   3  324.70    9.28
  -6  -6  -3  341.70    9.85
  -6  -6  -3  337.00    9.62
   6   6   3  329.60    9.61
   6   6   3  317.20    9.07
  -6   6  -3  312.00    9.14
  -6   6  -3  356.60   10.54
  -6  -6   3  335.20    9.68
  -6  -6   3  323.40    9.50
   6  -6  -3  332.40    9.42
   6  -6  -3  343.00   10.00
  -6   7   3  139.40    5.04
  -6   7   3  148.60    4.93
   6   7  -3  141.20    5.47
   6   7  -3  148.20    5.89
   6  -7   3  149.20    5.15
   6  -7   3  150.70    5.61
  -6  -7  -3  159.20    5.60
  -6  -7  -3  152.40    5.34
   6   7   3  139.20    5.28
   6   7   3  150.00    5.09
  -6   7  -3  151.00    5.69
  -6   7  -3  143.40    5.18
  -6  -7   3  147.90    5.21
  -6  -7   3  140.10    5.27
   6  -7  -3  142.40    5.30
   6  -7  -3  149.90    5.16
  -6   8   3  380.50   10.83
  -6   8   3  373.60   10.41
   6   8  -3  390.70   11.69
   6   8  -3  367.10   10.81
   6  -8   3  382.20   11.06
   6  -8   3  380.00   10.78
  -6  -8  -3  359.20   10.33
  -6  -8  -3  364.50   10.65
   6   8   3  390.90   11.26
   6   8   3  364.10   10.30
  -6   8  -3  354.20   10.33
  -6   8  -3  368.60   10.92
  -6  -8   3  391.10   11.11
  -6  -8   3  379.20   11.01
   6  -8  -3  375.30   10.68
   6  -8  -3  367.00   10.74
  -6   9   3   15.33    2.41
  -6   9   3   10.09    2.76
   6   9  -3   12.32    3.67
   6   9  -3   11.08    3.22
   6  -9   3   13.24    2.57
   6  -9   3   14.66    3.23
  -6  -9  -3    9.33    3.11
  -6  -9  -3   11.98    2.80
   6   9   3   12.04    2.88
   6   9   3   13.24    3.13
  -6   9  -3   11.29    3.30
  -6   9  -3   14.61    2.60
  -6  -9   3    8.87    3.26
  -6  -9   3   12.40    2.99
   6  -9  -3    9.86    2.88
   6  -9  -3   11.03    2.73
  -6  10   3  349.40   10.32
  -6  10   3  337.20    9.57
   6  10  -3  349.00   10.45
   6  10  -3  329.20   10.46
   6 -10   3  350.00   10.57
   6 -10   3  341.50    9.98
  -6 -10  -3  338.20   10.20
  -6 -10  -3  336.10   10.10
   6  10   3  349.50   10.09
   6  10   3  330.60    9.89
  -6  10  -3  317.80   10.02
  -6  10  -3  328.00    9.67
  -6 -10   3  329.80    9.80
  -6 -10   3  354.70   10.46
   6 -10  -3  335.70   10.12
   6 -10  -3  343.40    9.98
  -6  11   3  531.60   14.36
  -6  11   3  549.30   15.27
   6  11  -3  520.80   14.73
   6  11  -3  544.10   15.57
   6 -11   3  554.60   15.51
   6 -11   3  554.30   15.20
  -6 -11  -3  532.20   15.16
  -6 -11  -3  521.60   14.63
   6  11   3  532.60   14.89
   6  11   3  527.70   14.55
  -6  11  -3  546.80   15.56
  -6  11  -3  544.90   15.06
  -6 -11   3  563.30   15.70
  -6 -11   3  552.60   15.28
   6 -11  -3  529.70   14.69
   6 -11  -3  530.80   14.94
  -6  12   3   87.58    4.08
  -6  12   3   82.99    4.23
   6  12  -3   87.15    5.32
   6  12  -3   93.30    4.88
   6 -12   3   75.32    4.61
   6 -12   3   79.11    4.42
  -6 -12  -3   88.05    4.96
  -6 -12  -3   83.52    4.56
   6  12   3   76.62    4.69
   6  12   3   73.74    4.47
  -6  12  -3   84.01    4.67
  -6  12  -3   94.91    4.74
  -6 -12   3   78.45    4.53
  -6 -12   3   76.96    4.41
   6 -12  -3   88.45    5.16
   6 -12  -3   84.03    4.55
  -6  13   3  180.10    6.12
  -6  13   3  181.00    6.66
   6  13  -3  178.60    7.31
   6  13  -3  171.20    6.75
   6 -13   3  163.80    6.09
   6 -13   3  185.80    7.09
  -6 -13  -3  180.70    6.81
  -6 -13  -3  175.40    6.98
   6  13   3  182.70    6.45
   6  13   3  171.70    6.66
  -6  13  -3  174.40    6.49
  -6  13  -3  181.10    6.61
  -6 -13   3  183.20    7.12
  -6 -13   3  169.70    6.29
   6 -13  -3  171.50    6.52
   6 -13  -3  167.00    6.80
  -6  14   3  212.50    7.47
  -6  14   3  211.40    6.98
   6  14  -3  218.30    7.52
   6  14  -3  225.40    8.19
   6 -14   3  220.60    7.56
   6 -14   3  213.70    7.84
  -6 -14  -3  222.30    7.66
  -6 -14  -3  224.60    8.28
   6  14   3  200.30    7.07
   6  14   3  216.40    7.76
  -6  14  -3  208.00    7.40
  -6  14  -3  219.70    7.91
  -6 -14   3  214.40    7.81
  -6 -14   3  219.50    7.56
   6 -14  -3  218.90    7.85
   6 -14  -3  210.00    7.61
  -6  15   3   30.02    4.32
  -6  15   3   28.31    3.55
   6  15  -3   31.91    4.35
   6  15  -3   30.48    4.89
   6 -15   3   29.96    4.42
   6 -15   3   25.35    3.67
  -6 -15  -3   29.94    5.14
  -6 -15  -3   29.92    3.94
   6  15   3   24.13    3.88
   6  15   3   27.31    4.56
  -6  15  -3   30.19    3.98
  -6  15  -3   31.23    4.49
  -6 -15   3   24.29    4.09
  -6 -15   3   21.73    4.14
   6 -15  -3   25.47    4.16
   6 -15  -3   32.41    4.84
  -6  16   3   73.82    4.42
  -6  16   3   69.03    5.08
   6  16  -3   72.37    5.63
   6  16  -3   61.18    4.99
   6 -16   3   60.82    4.85
   6 -16   3   72.33    4.78
  -6 -16  -3   68.25    6.12
  -6 -16  -3   67.84    4.62
   6  16   3   73.27    5.35
   6  16   3   72.66    4.82
  -6  16  -3   65.17    4.35
  -6  16  -3   67.66    4.65
  -6 -16   3   69.03    4.99
  -6 -16   3   60.93    4.83
   6 -16  -3   73.02    5.10
   6 -16  -3   70.39    4.52
   7   0   3   -0.36    2.11
   7   0   3    0.22    2.07
  -7   0  -3   -1.75    2.19
  -7   0  -3    2.49    2.27
  -7   0   3    1.40    1.99
  -7   0   3    0.04    2.25
   7   0  -3   -0.56    2.43
   7   0  -3    2.11    2.37
  -7   1   3  835.30   22.01
  -7   1   3  834.10   21.82
   7   1  -3  799.90   21.18
   7   1  -3  826.90   22.02
   7  -1   3  804.60   21.08
   7  -1   3  820.90   21.72
  -7  -1  -3  774.00   20.63
  -7  -1  -3  798.10   21.04
   7   1   3  810.80   21.49
   7   1   3  806.90   21.18
  -7   1  -3  787.40   20.81
  -7   1  -3  824.10   21.87
  -7  -1   3  796.10   20.98
  -7  -1   3  812.20   21.33
   7  -1  -3  787.90   20.81
   7  -1  -3  814.80   21.74
  -7   2   3  159.40    5.38
  -7   2   3  154.80    5.11
   7   2  -3  166.70    5.80
   7   2  -3  159.80    5.47
   7  -2   3  159.50    5.23
   7  -2   3  168.30    5.73
  -7  -2  -3  156.00    5.41
  -7  -2  -3  156.10    5.49
   7   2   3  166.90    5.39
   7   2   3  154.70    5.42
  -7   2  -3  168.30    5.68
  -7   2  -3  165.90    5.80
  -7  -2   3  156.40    5.42
  -7  -2   3  153.80    5.17
   7  -2  -3  163.90    5.43
   7  -2  -3  162.60    5.82
  -7   3   3   10.97    2.54
  -7   3   3   14.59    2.22
   7   3  -3   12.60    2.76
   7   3  -3   11.47    2.77
   7  -3   3    9.50    2.50
   7  -3   3   12.84    2.07
  -7  -3  -3   12.95    2.39
  -7  -3  -3   11.27    2.50
   7   3   3   13.46    2.21
   7   3   3   12.57    2.59
  -7   3  -3   12.23    2.63
  -7   3  -3   12.94    2.62
  -7  -3   3   15.57    2.32
  -7  -3   3   13.94    2.41
   7  -3  -3   15.57    2.36
   7  -3  -3    6.95    2.38
  -7   4   3  274.80    7.95
  -7   4   3  269.70    8.16
   7   4  -3  259.90    7.99
   7   4  -3  262.20    8.23
   7  -4   3  265.00    8.09
   7  -4   3  269.40    7.96
  -7  -4  -3  258.60    7.96
  -7  -4  -3  257.70    7.85
   7   4   3  265.80    7.78
   7   4   3  282.90    8.51
  -7   4  -3  270.30    8.41
  -7   4  -3  272.80    8.23
  -7  -4   3  266.20    8.03
  -7  -4   3  263.50    7.96
   7  -4  -3  272.70    8.01
   7  -4  -3  254.30    7.80
  -7   5   3  352.00   10.12
  -7   5   3  372.70   10.36
   7   5  -3  357.90   10.40
   7   5  -3  355.40   10.61
   7  -5   3  349.60   10.25
   7  -5   3  359.90   10.15
  -7  -5  -3  359.40   10.38
  -7  -5  -3  359.30   10.28
   7   5   3  366.90   10.37
   7   5   3  348.20   10.16
  -7   5  -3  367.80   10.90
  -7   5  -3  340.40    9.85
  -7  -5   3  352.50   10.30
  -7  -5   3  345.20    9.94
   7  -5  -3  345.80   10.17
   7  -5  -3  345.90    9.87
  -7   6   3  507.20   13.99
  -7   6   3  506.80   13.69
   7   6  -3  496.80   13.91
   7   6  -3  484.20   13.83
   7  -6   3  500.80   13.65
   7  -6   3  492.00   13.83
  -7  -6  -3  516.40   14.25
  -7  -6  -3  512.70   14.14
   7   6   3  508.40   14.16
   7   6   3  511.50   13.92
  -7   6  -3  498.70   13.85
  -7   6  -3  516.60   14.60
  -7  -6   3  491.00   13.58
  -7  -6   3  521.40   14.38
   7  -6  -3  503.80   13.80
   7  -6  -3  516.20   14.36
  -7   7   3 1286.00   33.14
  -7   7   3 1300.00   33.80
   7   7  -3 1338.00   35.18
   7   7  -3 1380.00   35.99
   7  -7   3 1341.00   34.62
   7  -7   3 1322.00   34.37
  -7  -7  -3 1383.00   35.93
  -7  -7  -3 1317.00   34.17
   7   7   3 1334.00   34.51
   7   7   3 1291.00   33.63
  -7   7  -3 1376.00   36.05
  -7   7  -3 1317.00   34.18
  -7  -7   3 1373.00   35.56
  -7  -7   3 1344.00   34.85
   7  -7  -3 1357.00   35.35
   7  -7  -3 1336.00   34.51
  -7   8   3  737.70   19.47
  -7   8   3  691.50   18.71
   7   8  -3  702.30   19.37
   7   8  -3  723.50   19.64
   7  -8   3  706.70   19.08
   7  -8   3  695.60   18.58
  -7  -8  -3  719.40   19.42
  -7  -8  -3  725.20   19.47
   7   8   3  749.30   19.93
   7   8   3  754.20   20.35
  -7   8  -3  754.70   20.52
  -7   8  -3  729.40   19.55
  -7  -8   3  762.50   20.38
  -7  -8   3  730.50   19.72
   7  -8  -3  733.50   19.56
   7  -8  -3  736.80   19.83
  -7   9   3  667.10   18.18
  -7   9   3  692.60   18.38
   7   9  -3  656.90   18.08
   7  -9   3  648.10   17.45
   7  -9   3  651.70   17.86
  -7  -9  -3  692.70   18.76
  -7  -9  -3  670.10   18.27
   7   9   3  665.00   17.84
   7   9   3  649.50   17.81
  -7   9  -3  708.50   19.09
  -7   9  -3  665.50   18.50
  -7  -9   3  676.20   18.31
  -7  -9   3  675.30   18.31
   7  -9  -3  673.20   18.12
   7  -9  -3  656.70   17.98
  -7  10   3  108.70    4.43
  -7  10   3  110.70    4.95
   7  10  -3  106.80    5.23
   7  10  -3  105.00    5.54
   7 -10   3  101.60    4.97
   7 -10   3  105.30    4.72
  -7 -10  -3   99.05    4.74
  -7 -10  -3  108.60    5.54
   7  10   3  104.10    5.15
   7  10   3   97.52    4.74
  -7  10  -3  104.70    5.27
  -7  10  -3  104.00    4.75
  -7 -10   3  101.50    4.76
  -7 -10   3  105.20    5.11
   7 -10  -3  103.50    4.66
   7 -10  -3  103.70    4.96
  -7  11   3   55.92    3.48
  -7  11   3   66.92    4.31
   7  11  -3   47.80    4.46
   7  11  -3   55.70    4.12
   7 -11   3   65.34    4.24
   7 -11   3   63.57    4.08
  -7 -11  -3   57.17    4.12
  -7 -11  -3   55.25    4.47
   7  11   3   63.63    3.97
   7  11   3   58.93    4.33
  -7  11  -3   55.31    3.94
  -7  11  -3   64.78    4.28
  -7 -11   3   64.57    4.04
  -7 -11   3   61.37    4.15
   7 -11  -3   57.32    4.23
   7 -11  -3   56.20    4.08
  -7  12   3  289.80    9.24
  -7  12   3  285.50    8.50
   7  12  -3  306.30    9.53
   7  12  -3  276.80    9.23
   7 -12   3  286.00    9.33
   7 -12   3  282.40    8.84
  -7 -12  -3  271.30    9.08
  -7 -12  -3  285.80    9.13
   7  12   3  286.80    8.92
   7  12   3  290.00    9.30
  -7  12  -3  281.90    8.98
  -7  12  -3  285.50    9.30
  -7 -12   3  280.80    8.86
  -7 -12   3  282.40    9.20
   7 -12  -3  301.10    9.76
   7 -12  -3  278.50    8.84
  -7  13   3  255.60    7.87
  -7  13   3  263.80    8.51
   7  13  -3  247.10    8.64
   7  13  -3  257.20    8.67
   7 -13   3  262.50    8.33
   7 -13   3  266.30    8.96
  -7 -13  -3  275.00    9.28
  -7 -13  -3  255.10    8.51
   7  13   3  266.20    8.89
   7  13   3  276.40    8.74
  -7  13  -3  250.10    8.23
  -7  13  -3  256.30    8.44
  -7 -13   3  250.90    8.58
  -7 -13   3  262.60    8.45
   7 -13  -3  254.40    8.22
   7 -13  -3  258.20    9.00
  -7  14   3   46.97    4.55
  -7  14   3   43.20    3.71
   7  14  -3   40.64    4.59
   7  14  -3   45.28    4.32
   7 -14   3   45.57    4.38
   7 -14   3   45.01    4.79
  -7 -14  -3   46.72    5.34
  -7 -14  -3   43.18    4.09
   7  14   3   42.51    4.08
   7  14   3   36.27    4.58
  -7  14  -3   47.90    4.53
  -7  14  -3   42.74    4.22
  -7 -14   3   51.51    4.47
  -7 -14   3   42.89    4.35
   7 -14  -3   40.98    4.05
   7 -14  -3   53.22    4.34
  -7  15   3  176.20    7.12
  -7  15   3  181.30    6.37
   7  15  -3  168.40    6.97
   7  15  -3  155.90    7.34
   7 -15   3  177.10    7.11
   7 -15   3  165.30    6.42
  -7 -15  -3  171.00    7.73
  -7 -15  -3  160.70    6.30
   7  15   3  170.70    6.55
   7  15   3  179.20    7.32
  -7  15  -3  167.30    6.71
  -7  15  -3  170.50    6.59
  -7 -15   3  181.70    6.99
  -7 -15   3  171.70    6.89
   7 -15  -3  171.60    6.57
   7 -15  -3  168.90    6.79
  -7  16   3  214.60    7.36
  -7  16   3  217.10    7.86
   7  16  -3  214.40    7.70
   7  16  -3  205.50    8.26
   7 -16   3  213.20    8.29
   7 -16   3  206.30    7.63
  -7 -16  -3  222.00    9.30
  -7 -16  -3  213.00    7.47
   7  16   3  216.30    7.84
   7  16   3  210.80    7.79
  -7  16  -3  214.40    7.78
  -7  16  -3  217.00    7.86
  -7 -16   3  210.10    7.59
  -7 -16   3  212.90    7.87
   7 -16  -3  224.40    8.19
   7 -16  -3  217.50    8.67
   8   0   3  186.80    6.11
  -8   0  -3  192.60    6.30
  -8   0  -3  181.40    6.33
  -8   0   3  183.50    5.87
  -8   0   3  170.50    5.88
   8   0  -3  197.30    6.89
   8   0  -3  191.10    6.27
  -8   1   3  315.80    9.01
  -8   1   3  306.30    9.16
   8   1  -3  304.90    9.18
   8   1  -3  327.90    9.59
   8  -1   3  319.10    9.21
   8  -1   3  305.20    9.12
  -8  -1  -3  310.80    9.07
  -8  -1  -3  314.10    9.48
   8   1   3  305.20    8.86
   8   1   3  332.30    9.93
  -8   1  -3  309.70    9.10
  -8   1  -3  313.70    9.49
  -8  -1   3  332.30    9.53
  -8  -1   3  310.80    9.19
   8  -1  -3  308.10    9.29
   8  -1  -3  331.50    9.67
  -8   2   3  691.00   18.54
  -8   2   3  673.60   17.91
   8   2  -3  700.80   18.83
   8   2  -3  684.40   18.60
   8  -2   3  699.90   18.85
   8  -2   3  698.80   18.56
  -8  -2  -3  703.70   18.79
  -8  -2  -3  713.40   19.18
   8   2   3  711.30   19.17
   8   2   3  679.90   18.12
  -8   2  -3  720.40   19.23
  -8   2  -3  705.50   19.10
  -8  -2   3  703.80   18.88
  -8  -2   3  721.90   19.17
   8  -2  -3  710.00   19.18
   8  -2  -3  716.50   19.12
  -8   3   3  178.20    6.19
  -8   3   3  161.10    5.40
   8   3  -3  158.60    5.61
   8   3  -3  164.30    5.88
   8  -3   3  157.00    5.40
   8  -3   3  153.60    5.71
  -8  -3  -3  152.50    5.56
  -8  -3  -3  150.60    5.40
   8   3   3  150.30    5.22
   8   3   3  159.10    5.71
  -8   3  -3  161.70    5.82
  -8   3  -3  162.10    5.98
  -8  -3   3  164.60    5.63
  -8  -3   3  154.40    5.70
   8  -3  -3  165.60    5.69
   8  -3  -3  155.50    5.62
  -8   4   3  120.10    4.77
  -8   4   3  129.50    4.75
   8   4  -3  126.30    5.14
   8   4  -3  118.10    4.96
   8  -4   3  125.70    4.70
   8  -4   3  128.20    5.14
  -8  -4  -3  130.20    4.99
  -8  -4  -3  127.90    5.08
   8   4   3  135.40    5.26
   8   4   3  125.30    4.86
  -8   4  -3  129.40    5.13
  -8   4  -3  121.90    5.09
  -8  -4   3  129.40    5.16
  -8  -4   3  130.30    4.93
   8  -4  -3  130.50    5.21
   8  -4  -3  121.60    4.65
  -8   5   3  183.30    6.02
  -8   5   3  178.60    6.09
   8   5  -3  187.00    6.60
   8   5  -3  189.00    6.92
   8  -5   3  183.80    5.92
   8  -5   3  186.50    6.44
  -8  -5  -3  184.20    6.35
  -8  -5  -3  181.30    6.13
   8   5   3  177.10    6.33
   8   5   3  183.90    6.16
  -8   5  -3  184.90    6.21
  -8   5  -3  170.80    6.29
  -8  -5   3  186.30    6.25
  -8  -5   3  196.60    6.53
   8  -5  -3  181.00    6.10
   8  -5  -3  189.90    6.65
  -8   6   3  243.40    7.42
  -8   6   3  233.80    7.57
   8   6  -3  227.10    7.53
   8   6  -3  233.90    8.00
   8  -6   3  222.20    7.00
   8  -6   3  234.90    7.68
  -8  -6  -3  231.70    7.42
  -8  -6  -3  234.00    7.60
   8   6   3  238.80    7.67
   8   6   3  244.20    7.45
  -8   6  -3  232.20    7.83
  -8   6  -3  218.80    7.18
  -8  -6   3  233.10    7.50
  -8  -6   3  239.50    7.66
   8  -6  -3  234.40    7.35
   8  -6  -3  234.00    7.63
  -8   7   3   76.75    4.37
  -8   7   3   96.33    3.89
   8   7  -3   88.58    5.03
   8   7  -3   92.28    4.59
   8  -7   3   92.44    4.26
   8  -7   3   88.31    4.54
  -8  -7  -3   97.95    4.70
  -8  -7  -3   85.95    4.27
   8   7   3   86.91    4.01
   8   7   3   80.54    4.38
  -8   7  -3   91.39    4.53
  -8   7  -3   89.55    4.86
  -8  -7   3   88.94    4.52
  -8  -7   3   91.19    4.45
   8  -7  -3   93.71    4.58
   8  -7  -3   91.12    4.15
  -8   8   3   88.09    3.98
  -8   8   3   88.14    4.37
   8   8  -3   94.90    5.09
   8   8  -3   86.30    4.68
   8  -8   3   84.37    3.93
   8  -8   3   85.21    4.57
  -8  -8  -3   78.33    4.33
  -8  -8  -3   93.56    4.72
   8   8   3   86.88    4.43
   8   8   3   90.10    4.41
  -8   8  -3   90.47    4.33
  -8   8  -3   93.17    5.14
  -8  -8   3   90.60    4.66
   8  -8  -3   94.63    4.33
   8  -8  -3   89.85    4.65
  -8   9   3    0.28    2.74
  -8   9   3    5.08    3.10
   8   9  -3    5.45    3.93
   8   9  -3   -0.38    3.45
   8  -9   3    3.03    2.99
   8  -9   3    4.44    3.45
  -8  -9  -3    5.62    3.29
  -8  -9  -3    2.29    3.73
   8   9   3    7.42    3.28
   8   9   3   -0.25    3.42
  -8   9  -3    3.85    3.26
  -8   9  -3   -1.08    3.17
  -8  -9   3    2.04    3.24
  -8  -9   3    3.80    3.50
   8  -9  -3   -2.00    2.96
   8  -9  -3    1.00    3.12
  -8  10   3  405.10   11.84
  -8  10   3  430.90   12.07
   8  10  -3  417.40   12.45
   8 -10   3  400.90   11.85
   8 -10   3  405.10   11.60
  -8 -10  -3  411.80   12.04
  -8 -10  -3  440.00   12.88
   8  10   3  441.80   12.95
   8  10   3  422.60   12.02
  -8  10  -3  423.00   12.55
  -8  10  -3  440.70   12.71
  -8 -10   3  439.80   12.58
  -8 -10   3  405.50   11.73
   8 -10  -3  413.20   12.29
   8 -10  -3  394.30   11.40
  -8  11   3  238.30    7.47
  -8  11   3  224.00    7.71
   8  11  -3  212.30    7.59
   8  11  -3  219.50    8.06
   8 -11   3  221.40    7.82
   8 -11   3  235.20    7.79
  -8 -11  -3  220.50    8.17
  -8 -11  -3  237.80    7.93
   8  11   3  234.20    7.96
   8  11   3  223.10    7.40
  -8  11  -3  223.40    7.77
  -8  11  -3  226.20    7.77
  -8 -11   3  221.70    7.79
  -8 -11   3  215.90    7.44
   8 -11  -3  214.60    7.36
   8 -11  -3  236.50    8.22
  -8  12   3   49.95    3.36
  -8  12   3   62.74    4.52
   8  12  -3   59.25    5.20
   8  12  -3   48.44    4.05
   8 -12   3   57.47    4.28
   8 -12   3   53.12    4.27
  -8 -12  -3   51.15    4.41
  -8 -12  -3   52.07    5.35
   8  12   3   54.36    4.05
   8  12   3   57.33    4.72
  -8  12  -3   57.64    3.99
  -8  12  -3   50.04    4.37
  -8 -12   3   51.24    4.14
  -8 -12   3   69.58    4.55
   8 -12  -3   58.61    4.37
   8 -12  -3   57.51    4.64
  -8  13   3  229.10    7.40
  -8  13   3  248.50    8.50
   8  13  -3  220.80    8.16
   8  13  -3  243.60    8.21
   8 -13   3  237.90    8.40
   8 -13   3  235.70    8.02
  -8 -13  -3  222.50    8.53
  -8 -13  -3  234.10    7.84
   8  13   3  233.40    7.85
   8  13   3  238.10    8.03
  -8  13  -3  230.50    8.03
  -8  13  -3  233.90    8.13
  -8 -13   3  248.00    8.17
  -8 -13   3  214.90    7.92
   8 -13  -3  245.70    8.58
   8 -13  -3  223.30    7.77
  -8  14   3  282.40    8.60
  -8  14   3  295.30    9.58
   8  14  -3  269.20    8.96
   8  14  -3  284.60    9.63
   8 -14   3  270.80    8.68
   8 -14   3  259.30    8.66
  -8 -14  -3  270.40    9.89
  -8 -14  -3  268.90    8.65
   8  14   3  269.60    9.28
   8  14   3  283.30    9.09
  -8  14  -3  273.90    8.65
  -8  14  -3  279.10    9.12
  -8 -14   3  282.00    9.16
  -8 -14   3  275.70    9.12
   8 -14  -3  267.70    8.84
   8 -14  -3  274.50    9.09
  -8  15   3   19.17    4.84
  -8  15   3   29.74    3.76
   8  15  -3   20.02    4.01
   8  15  -3   22.48    5.30
   8 -15   3   23.47    4.59
   8 -15   3   24.10    4.31
  -8 -15  -3   17.98    5.63
  -8 -15  -3   18.51    3.94
   8  15   3   23.98    4.36
   8  15   3   22.67    4.93
  -8  15  -3   25.31    4.66
  -8  15  -3   21.63    4.03
  -8 -15   3   21.31    4.82
  -8 -15   3   23.64    4.20
   8 -15  -3   21.64    4.38
   8 -15  -3   22.26    4.33
   9   0   3    1.90    2.50
   9   0   3   -4.77    2.76
  -9   0  -3    0.72    2.62
  -9   0  -3    1.55    2.77
  -9   0   3   -0.32    2.80
  -9   0   3   -2.70    2.36
   9   0  -3   -1.26    2.92
   9   0  -3    2.16    2.72
  -9   1   3  299.80    9.08
  -9   1   3  297.80    8.69
   9   1  -3  308.30    9.52
   9   1  -3  301.50    9.07
   9  -1   3  309.80    9.55
   9  -1   3  305.60    8.90
  -9  -1  -3  305.10    9.45
  -9  -1  -3  313.60    9.36
   9   1   3  302.90    9.28
   9   1   3  313.80    9.17
  -9   1  -3  289.50    9.06
  -9   1  -3  308.50    9.37
  -9  -1   3  311.20    9.06
  -9  -1   3  293.50    8.93
   9  -1  -3  314.00    9.36
   9  -1  -3  303.30    9.38
  -9   2   3  349.30   10.29
  -9   2   3  356.60   10.21
   9   2  -3  360.20   10.87
   9   2  -3  372.30   10.93
   9  -2   3  362.40   10.28
   9  -2   3  373.00   11.07
  -9  -2  -3  355.00   10.34
  -9  -2  -3  347.60   10.35
   9   2   3  377.30   10.72
   9   2   3  372.60   10.92
  -9   2  -3  341.30   10.14
  -9   2  -3  357.80   10.75
  -9  -2   3  357.40   10.53
  -9  -2   3  360.60   10.31
   9  -2  -3  352.10   10.50
   9  -2  -3  346.90   10.15
  -9   3   3  308.90    9.26
  -9   3   3  314.60    9.15
   9   3  -3  322.20    9.96
   9   3  -3  340.00   10.16
   9  -3   3  317.80    9.22
   9  -3   3  302.80    9.28
  -9  -3  -3  320.30    9.65
  -9  -3  -3  327.40    9.88
   9   3   3  305.90    9.05
   9   3   3  321.40    9.76
  -9   3  -3  317.60    9.81
  -9   3  -3  313.90    9.46
  -9  -3   3  307.80    9.23
  -9  -3   3  319.10    9.37
   9  -3  -3  309.20    9.51
   9  -3  -3  311.90    9.18
  -9   4   3   14.96    2.76
  -9   4   3    6.94    2.81
   9   4  -3   17.02    3.10
   9   4  -3   10.89    3.02
   9  -4   3   10.55    3.54
   9  -4   3   14.40    2.82
  -9  -4  -3   14.27    3.27
  -9  -4  -3   11.15    2.91
   9   4   3    8.12    3.18
   9   4   3   15.80    2.73
  -9   4  -3   16.76    3.23
  -9   4  -3   14.40    3.28
  -9  -4   3   16.76    2.92
  -9  -4   3   11.64    3.15
   9  -4  -3   15.88    2.82
   9  -4  -3   11.90    3.10
  -9   5   3 1830.00   47.12
  -9   5   3 1817.00   46.55
   9   5  -3 1775.00   46.10
   9   5  -3 1786.00   46.05
   9  -5   3 1658.00   42.57
   9  -5   3 1861.00   47.94
  -9  -5  -3 1759.00   45.35
  -9  -5  -3 1734.00   44.79
   9   5   3 1806.00   46.54
   9   5   3 1813.00   46.49
  -9   5  -3 1723.00   44.39
  -9   5  -3 1802.00   46.74
  -9  -5   3 1839.00   47.37
  -9  -5   3 1835.00   47.12
   9  -5  -3 1778.00   45.94
   9  -5  -3 1769.00   45.49
  -9   6   3 1143.00   29.71
  -9   6   3 1142.00   29.93
   9   6  -3 1134.00   29.88
   9   6  -3 1092.00   29.11
   9  -6   3 1145.00   29.76
   9  -6   3 1157.00   30.42
  -9  -6  -3 1132.00   29.78
  -9  -6  -3 1150.00   30.28
   9   6   3 1168.00   30.42
   9   6   3 1075.00   28.39
  -9   6  -3 1183.00   31.25
  -9   6  -3 1105.00   29.00
  -9  -6   3 1079.00   28.34
  -9  -6   3 1174.00   30.71
   9  -6  -3 1167.00   30.44
   9  -6  -3 1155.00   30.54
  -9   7   3  288.90    9.01
  -9   7   3  273.30    8.28
   9   7  -3  286.30    9.35
   9   7  -3  270.60    8.75
   9  -7   3  282.90    8.92
   9  -7   3  296.20    8.80
  -9  -7  -3  278.90    8.80
  -9  -7  -3  293.40    9.12
   9   7   3  282.90    8.89
   9   7   3  293.60    9.00
  -9   7  -3  286.30    9.24
  -9   7  -3  272.50    8.51
  -9  -7   3  277.10    8.71
  -9  -7   3  286.80    8.94
   9  -7  -3  273.40    8.84
   9  -7  -3  279.20    8.48
  -9   8   3   70.87    3.86
  -9   8   3   77.12    4.45
   9   8  -3   82.64    4.72
   9   8  -3   78.62    5.22
   9  -8   3   72.29    4.14
   9  -8   3   73.72    4.43
  -9  -8  -3   81.10    4.60
  -9  -8  -3   87.91    4.70
   9   8   3   74.56    4.10
   9   8   3   78.42    4.77
  -9   8  -3   77.63    4.93
  -9   8  -3   79.89    4.43
  -9  -8   3   67.65    4.44
  -9  -8   3   64.82    4.21
   9  -8  -3   78.85    4.68
   9  -8  -3   80.47    4.34
  -9   9   3  371.90   10.67
  -9   9   3  387.50   11.50
   9   9  -3  360.80   11.06
   9   9  -3  376.90   11.42
   9  -9   3  374.70   10.84
   9  -9   3  388.90   11.65
  -9  -9  -3  375.60   11.16
  -9  -9  -3  378.30   11.42
   9   9   3  387.70   11.71
   9   9   3  371.50   10.81
  -9   9  -3  371.10   11.07
  -9   9  -3  390.80   11.73
  -9  -9   3  386.60   11.44
  -9  -9   3  383.80   11.37
   9  -9  -3  354.90   10.87
   9  -9  -3  372.40   11.00
  -9  10   3   55.41    4.21
  -9  10   3   52.23    3.67
   9  10  -3   59.03    4.86
   9  10  -3   57.98    4.24
   9 -10   3   57.29    3.87
   9 -10   3   50.85    4.41
  -9 -10  -3   56.69    4.54
  -9 -10  -3   60.26    4.15
   9  10   3   54.66    4.35
   9  10   3   55.10    4.15
  -9  10  -3   52.10    4.34
  -9  10  -3   61.84    4.26
  -9 -10   3   51.33    4.46
  -9 -10   3   53.11    3.88
   9 -10  -3   51.17    4.08
   9 -10  -3   43.98    4.30
  -9  11   3  209.50    6.95
  -9  11   3  215.50    7.68
   9  11  -3  222.30    7.57
   9  11  -3  209.20    8.11
   9 -11   3  212.50    7.17
   9 -11   3  199.80    7.48
  -9 -11  -3  193.70    7.42
  -9 -11  -3  216.80    7.64
   9  11   3  204.50    7.17
   9  11   3  214.40    7.83
  -9  11  -3  222.20    7.82
  -9  11  -3  207.70    7.46
  -9 -11   3  204.30    7.48
  -9 -11   3  196.00    6.87
   9 -11  -3  205.30    7.65
   9 -11  -3  213.80    7.26
  -9  12   3   83.04    4.45
  -9  12   3   68.75    4.80
   9  12  -3   71.73    5.62
   9  12  -3   66.18    4.88
   9 -12   3   71.13    4.37
   9 -12   3   71.21    4.67
  -9 -12  -3   67.68    4.40
  -9 -12  -3   62.70    5.30
   9  12   3   70.41    4.48
  -9  12  -3   63.71    4.46
  -9  12  -3   73.96    4.58
  -9 -12   3   62.96    4.44
  -9 -12   3   79.07    4.81
   9 -12  -3   67.28    4.85
   9 -12  -3   71.62    4.81
  -9  13   3  143.50    5.57
  -9  13   3  144.00    6.44
   9  13  -3  144.80    6.42
   9  13  -3  164.60    7.18
   9 -13   3  143.40    5.84
   9 -13   3  139.00    6.55
  -9 -13  -3  149.10    5.99
  -9 -13  -3  141.40    7.05
   9  13   3  135.00    6.43
   9  13   3  136.70    5.89
  -9  13  -3  152.60    6.20
  -9  13  -3  161.40    6.63
  -9 -13   3  143.10    6.24
  -9 -13   3  150.70    6.72
   9 -13  -3  150.00    6.24
   9 -13  -3  152.30    6.25
  -9  14   3  109.30    6.03
  -9  14   3  115.70    5.23
   9  14  -3  117.60    6.27
   9  14  -3  116.40    5.72
   9 -14   3  114.10    5.62
   9 -14   3  124.00    6.45
  -9 -14  -3  113.30    6.99
  -9 -14  -3  110.40    4.99
   9  14   3  113.00    6.21
   9  14   3  110.00    5.59
  -9  14  -3  116.90    5.90
  -9  14  -3  109.50    5.64
  -9 -14   3  101.40    6.04
  -9 -14   3  119.00    5.81
   9 -14  -3  117.80    5.71
   9 -14  -3  117.80    6.28
  10   0   3  838.10   22.54
  10   0   3  879.50   23.25
 -10   0  -3  831.00   22.19
 -10   0  -3  828.70   22.41
 -10   0   3  854.60   22.82
 -10   0   3  875.50   23.04
  10   0  -3  805.70   21.91
  10   0  -3  851.50   22.72
 -10   1   3  799.30   21.49
 -10   1   3  808.50   21.34
  10   1  -3  805.10   21.94
  10   1  -3  796.00   21.35
  10  -1   3  784.10   21.19
  10  -1   3  802.50   21.28
 -10  -1  -3  794.50   21.28
 -10  -1  -3  780.60   21.15
  10   1   3  838.40   22.53
  10   1   3  810.10   21.50
 -10   1  -3  813.30   22.10
 -10   1  -3  788.10   21.15
 -10  -1   3  827.40   21.93
 -10  -1   3  787.10   21.18
  10  -1  -3  782.30   21.29
  10  -1  -3  789.40   21.17
 -10   2   3  387.60   10.97
 -10   2   3  395.00   11.44
  10   2  -3  428.30   12.76
  10   2  -3  410.70   11.91
  10  -2   3  397.30   11.75
  10  -2   3  388.20   10.98
 -10  -2  -3  415.60   12.24
 -10  -2  -3  410.20   11.92
  10   2   3  390.50   11.54
  10   2   3  400.30   11.45
 -10   2  -3  432.20   12.74
 -10   2  -3  398.90   11.48
 -10  -2   3  389.50   11.20
 -10  -2   3  399.30   11.71
  10  -2  -3  416.50   11.99
  10  -2  -3  406.50   12.12
 -10   3   3  262.00    8.05
 -10   3   3  259.90    8.24
  10   3  -3  264.20    8.42
  10   3  -3  262.10    8.89
  10  -3   3  250.00    8.28
  10  -3   3  260.10    7.88
 -10  -3  -3  260.50    8.49
 -10  -3  -3  250.00    8.02
  10   3   3  261.20    8.49
  10   3   3  260.30    8.04
 -10   3  -3  272.70    9.04
 -10   3  -3  272.70    8.50
 -10  -3   3  249.80    8.12
 -10  -3   3  269.70    8.33
  10  -3  -3  262.70    8.62
  10  -3  -3  278.60    8.54
 -10   4   3  339.80   10.36
 -10   4   3  356.90   10.33
  10   4  -3  347.50   10.49
  10   4  -3  355.20   11.03
  10  -4   3  344.40   10.06
  10  -4   3  364.40   11.00
 -10  -4  -3  352.40   10.49
 -10  -4  -3  348.00   10.71
  10   4   3  347.50   10.16
  10   4   3  336.90   10.30
 -10   4  -3  359.90   10.99
 -10   4  -3  330.40   10.11
 -10  -4   3  356.60   10.44
 -10  -4   3  356.70   10.67
  10  -4  -3  343.00   10.12
  10  -4  -3  353.50   10.83
 -10   5   3  198.00    6.90
 -10   5   3  191.80    6.43
  10   5  -3  209.30    7.73
  10   5  -3  223.80    7.71
  10  -5   3  191.50    6.52
  10  -5   3  206.50    7.24
 -10  -5  -3  211.40    7.50
  10   5   3  203.20    7.27
  10   5   3  194.60    6.61
 -10   5  -3  199.80    7.04
 -10   5  -3  209.70    7.55
 -10  -5   3  196.40    7.07
 -10  -5   3  187.60    6.57
  10  -5  -3  212.30    6.97
  10  -5  -3  204.80    7.36
 -10   6   3   16.13    3.13
 -10   6   3   14.38    3.68
  10   6  -3   17.85    3.59
  10   6  -3   14.46    4.01
  10  -6   3    9.29    3.47
  10  -6   3   12.28    3.20
 -10  -6  -3   15.65    3.74
 -10  -6  -3   14.49    3.51
  10   6   3    5.04    2.99
  10   6   3    9.52    3.64
 -10   6  -3   15.44    3.79
 -10   6  -3   17.92    3.55
 -10  -6   3   14.88    3.07
 -10  -6   3   11.05    3.35
  10  -6  -3   15.82    3.33
  10  -6  -3   17.44    3.68
 -10   7   3  128.60    5.53
 -10   7   3  120.90    4.78
  10   7  -3  133.10    5.92
  10   7  -3  123.50    5.65
  10  -7   3  125.90    5.58
  10  -7   3  121.40    4.94
 -10  -7  -3  115.80    5.58
 -10  -7  -3  109.20    5.22
  10   7   3  109.90    5.48
  10   7   3  124.90    5.17
 -10   7  -3  119.20    5.12
 -10   7  -3  122.90    5.72
 -10  -7   3  129.50    5.52
 -10  -7   3  132.60    5.30
  10  -7  -3  128.20    5.41
  10  -7  -3  122.10    5.92
 -10   8   3  110.60    4.82
 -10   8   3  110.10    5.25
  10   8  -3  110.60    5.39
  10   8  -3  110.00    5.68
  10  -8   3  102.60    4.71
  10  -8   3  112.70    5.38
 -10  -8  -3  102.40    5.27
 -10  -8  -3  103.70    5.18
  10   8   3  107.90    5.22
  10   8   3  114.30    5.54
 -10   8  -3  105.70    5.32
 -10   8  -3  119.60    5.56
 -10  -8   3  114.30    5.34
 -10  -8   3  102.60    5.12
  10  -8  -3  104.10    4.86
  10  -8  -3  102.90    5.24
 -10   9   3  125.70    5.60
 -10   9   3  122.60    5.10
  10   9  -3  132.20    5.64
  10   9  -3  120.50    6.00
  10  -9   3  112.50    5.58
  10  -9   3  136.60    5.30
 -10  -9  -3  121.80    5.87
 -10  -9  -3  120.50    5.68
  10   9   3  125.70    5.46
 -10   9  -3  120.90    5.52
 -10   9  -3  117.60    5.39
 -10  -9   3  108.90    5.32
 -10  -9   3  128.20    5.71
  10  -9  -3  124.20    5.15
  10  -9  -3  120.10    5.71
 -10  10   3   42.19    4.26
 -10  10   3   51.36    3.85
  10  10  -3   43.53    4.15
  10  10  -3   40.94    4.81
  10 -10   3   45.01    3.78
  10 -10   3   49.38    4.53
 -10 -10  -3   37.70    4.15
 -10 -10  -3   41.18    4.60
  10  10   3   47.48    4.73
  10  10   3   43.73    4.04
 -10  10  -3   42.37    4.06
 -10  10  -3   40.84    4.30
 -10 -10   3   46.42    4.46
 -10 -10   3   42.04    3.94
  10 -10  -3   46.90    3.85
  10 -10  -3   43.50    4.45
 -10  11   3   88.41    5.19
 -10  11   3   94.86    4.71
  10  11  -3   88.15    5.67
  10  11  -3   99.26    5.20
  10 -11   3   92.21    4.79
  10 -11   3   87.52    5.28
 -10 -11  -3   90.97    5.87
 -10 -11  -3   92.53    4.78
  10  11   3   88.26    4.92
  10  11   3   95.27    5.59
 -10  11  -3   92.54    5.18
 -10  11  -3   90.51    5.15
 -10 -11   3   82.75    4.59
 -10 -11   3   90.40    5.38
  10 -11  -3   95.01    5.08
  10 -11  -3   88.39    5.29
 -10  12   3   22.31    3.22
 -10  12   3   24.44    4.35
  10  12  -3   20.27    4.55
  10  12  -3   17.92    4.85
  10 -12   3   16.48    3.72
  10 -12   3   21.06    4.33
 -10 -12  -3   16.98    4.98
 -10 -12  -3   19.16    4.00
  10  12   3   18.34    3.88
  10  12   3   22.49    4.26
 -10  12  -3   14.47    3.48
 -10  12  -3   17.82    4.10
 -10 -12   3   16.93    3.52
 -10 -12   3   20.05    3.97
  10 -12  -3   18.92    4.04
  10 -12  -3   18.10    4.42
 -10  13   3   33.32    4.00
 -10  13   3   22.92    4.71
  10  13  -3   38.80    4.72
  10  13  -3   31.63    4.66
  10 -13   3   31.60    3.83
  10 -13   3   36.56    4.84
 -10 -13  -3   34.54    4.11
 -10 -13  -3   42.34    5.50
  10  13   3   39.03    4.44
  10  13   3   32.09    4.35
 -10  13  -3   43.02    4.27
 -10  13  -3   37.41    4.63
 -10 -13   3   29.23    4.53
 -10 -13   3   31.45    4.92
  10 -13  -3   42.45    5.05
  10 -13  -3   28.37    4.25
  11   0   3   -0.47    3.14
  11   0   3    6.57    3.42
 -11   0  -3   -1.51    3.49
 -11   0  -3    0.35    3.29
 -11   0   3    2.13    3.27
 -11   0   3    1.00    2.83
  11   0  -3   -1.85    3.74
  11   0  -3    1.67    3.29
 -11   1   3  672.60   18.45
 -11   1   3  647.20   17.44
  11   1  -3  680.60   18.67
  11   1  -3  674.40   18.91
  11  -1   3  669.10   18.07
  11  -1   3  692.10   19.05
 -11  -1  -3  667.50   18.66
 -11  -1  -3  670.40   18.31
  11   1   3  677.80   18.31
  11   1   3  705.10   19.31
 -11   1  -3  656.30   17.99
 -11   1  -3  651.30   18.17
 -11  -1   3  685.80   18.74
 -11  -1   3  680.10   18.29
  11  -1  -3  643.60   18.07
  11  -1  -3  663.10   18.17
 -11   2   3   61.59    4.08
 -11   2   3   71.93    4.23
  11   2  -3   80.02    4.64
  11   2  -3   74.71    4.88
  11  -2   3   67.84    3.97
  11  -2   3   72.71    4.47
 -11  -2  -3   65.97    4.25
 -11  -2  -3   76.25    4.72
  11   2   3   70.63    4.55
  11   2   3   74.44    4.14
 -11   2  -3   76.25    4.71
 -11   2  -3   81.65    4.69
 -11  -2   3   74.83    4.25
 -11  -2   3   68.54    4.41
  11  -2  -3   83.10    5.30
  11  -2  -3   77.44    4.47
 -11   3   3   71.64    4.26
 -11   3   3   70.79    4.11
  11   3  -3   74.23    4.59
  11   3  -3   87.51    5.31
  11  -3   3   80.24    4.20
  11  -3   3   76.14    4.63
 -11  -3  -3   73.95    4.90
 -11  -3  -3   77.02    4.48
  11   3   3   75.14    4.21
  11   3   3   65.49    4.51
 -11   3  -3   84.94    5.03
 -11   3  -3   73.28    4.55
 -11  -3   3   76.83    4.62
 -11  -3   3   71.86    4.32
  11  -3  -3   70.68    4.10
  11  -3  -3   73.81    5.07
 -11   4   3  224.50    7.32
 -11   4   3  219.90    7.58
  11   4  -3  227.20    7.79
  11   4  -3  239.60    8.52
  11  -4   3  224.20    7.76
  11  -4   3  235.50    7.60
 -11  -4  -3  232.90    7.85
 -11  -4  -3  246.90    8.38
  11   4   3  237.60    7.72
  11   4   3  220.00    7.62
 -11   4  -3  220.90    7.71
 -11   4  -3  227.00    8.16
 -11  -4   3  237.30    8.05
 -11  -4   3  236.50    7.85
  11  -4  -3  224.70    8.10
  11  -4  -3  237.20    7.88
 -11   5   3  138.80    5.29
 -11   5   3  152.60    6.08
  11   5  -3  160.70    6.53
  11   5  -3  164.40    6.93
  11  -5   3  149.40    5.78
  11  -5   3  153.40    6.22
 -11  -5  -3  157.40    6.50
 -11  -5  -3  167.70    6.50
  11   5   3  158.40    5.88
  11   5   3  145.70    6.18
 -11   5  -3  156.20    6.50
 -11   5  -3  140.10    6.03
 -11  -5   3  142.50    5.72
 -11  -5   3  149.70    5.93
  11  -5  -3  158.00    6.46
  11  -5  -3  161.60    6.18
 -11   6   3  339.00   10.37
 -11   6   3  357.40   10.54
  11   6  -3  337.20   10.72
  11   6  -3  318.50    9.95
  11  -6   3  349.20   10.29
  11  -6   3  337.80   10.44
 -11  -6  -3  341.90   10.66
 -11  -6  -3  333.80   10.25
  11   6   3  356.30   10.54
  11   6   3  341.70   10.61
 -11   6  -3  336.60   10.35
 -11   6  -3  336.50   10.42
 -11  -6   3  341.90   10.30
 -11  -6   3  322.60    9.77
  11  -6  -3  336.30   10.63
  11  -6  -3  338.20   10.18
 -11   7   3  388.10   11.32
 -11   7   3  410.00   12.11
  11   7  -3  416.10   12.64
  11   7  -3  408.10   12.09
  11  -7   3  403.10   12.11
  11  -7   3  419.10   11.94
 -11  -7  -3  395.60   11.87
 -11  -7  -3  406.60   12.08
  11   7   3  387.20   11.69
  11   7   3  405.70   12.00
 -11   7  -3  396.10   11.95
 -11   7  -3  387.00   11.60
 -11  -7   3  418.40   12.08
 -11  -7   3  395.20   11.62
  11  -7  -3  398.60   11.57
  11  -7  -3  398.30   12.19
 -11   8   3  112.30    4.78
 -11   8   3  120.70    5.70
  11   8  -3  122.80    5.68
  11   8  -3  125.60    6.25
  11  -8   3  117.60    5.81
  11  -8   3  114.60    4.82
 -11  -8  -3  118.80    5.89
 -11  -8  -3  124.00    5.65
  11   8   3  116.30    5.34
  11   8   3  121.20    5.57
 -11   8  -3  127.20    5.69
 -11   8  -3  120.30    5.52
 -11  -8   3  110.20    5.42
 -11  -8   3  107.50    5.35
  11  -8  -3  118.30    5.72
  11  -8  -3  121.40    5.59
 -11   9   3   80.92    4.94
 -11   9   3   85.25    4.23
  11   9  -3   74.50    4.67
  11   9  -3   77.01    5.52
  11  -9   3   71.39    4.35
  11  -9   3   70.81    5.04
 -11  -9  -3   70.21    5.27
 -11  -9  -3   66.18    4.48
  11   9   3   71.87    4.51
  11   9   3   78.50    4.84
 -11   9  -3   82.75    4.93
 -11   9  -3   78.02    4.47
 -11  -9   3   75.48    4.95
 -11  -9   3   71.47    4.47
  11  -9  -3   83.50    4.97
  11  -9  -3   83.08    5.09
 -11  10   3  263.80    8.41
 -11  10   3  255.00    8.82
  11  10  -3  267.40    9.14
  11  10  -3  273.80    9.61
  11 -10   3  267.60    8.55
  11 -10   3  246.40    8.60
 -11 -10  -3  256.60    8.23
 -11 -10  -3  253.10    9.13
  11  10   3  264.40    8.98
  11  10   3  254.50    8.63
 -11  10  -3  256.30    8.90
 -11  10  -3  275.30    9.01
 -11 -10   3  276.20    8.83
 -11 -10   3  264.40    8.69
  11 -10  -3  269.70    9.17
  11 -10  -3  266.50    8.75
 -11  11   3    5.92    3.62
 -11  11   3    9.54    4.33
  11  11  -3    9.26    4.68
  11  11  -3   11.78    4.46
  11 -11   3    9.94    3.66
  11 -11   3   11.24    3.74
 -11 -11  -3   14.96    4.80
 -11 -11  -3   13.44    4.00
  11  11   3   11.99    4.75
  11  11   3   14.01    4.01
 -11  11  -3   13.47    3.56
 -11  11  -3    4.56    4.33
 -11 -11   3    9.23    3.64
 -11 -11   3    9.96    4.37
  11 -11  -3   12.99    4.42
  11 -11  -3    8.33    4.06
 -11  12   3   54.66    3.99
 -11  12   3   51.87    5.07
  11  12  -3   68.94    5.82
  11 -12   3   57.29    4.47
  11 -12   3   66.67    5.33
 -11 -12  -3   53.69    6.31
 -11 -12  -3   53.61    4.47
  11  12   3   64.47    4.88
  11  12   3   52.98    4.82
 -11  12  -3   57.68    4.65
 -11  12  -3   52.96    4.84
 -11 -12   3   50.82    4.28
 -11 -12   3   46.56    5.16
  11 -12  -3   58.22    4.90
  11 -12  -3   46.96    5.15
  12   0   3  486.70   14.14
  12   0   3  486.30   13.65
 -12   0  -3  459.70   13.52
 -12   0  -3  464.10   13.58
 -12   0   3  495.10   13.85
 -12   0   3  509.30   14.50
  12   0  -3  500.10   14.82
  12   0  -3  482.90   13.87
 -12   1   3  946.00   25.22
 -12   1   3  958.20   25.26
  12   1  -3  947.10   25.54
  12   1  -3  946.10   25.41
  12  -1   3  955.00   25.60
  12  -1   3  934.60   24.74
 -12  -1  -3  961.50   25.80
 -12  -1  -3  952.60   25.40
  12   1   3  954.80   25.22
  12   1   3  902.50   24.26
 -12   1  -3  938.80   25.14
 -12   1  -3  912.60   24.67
 -12  -1   3  940.80   25.14
 -12  -1   3  953.00   25.16
  12  -1  -3  977.40   26.11
  12  -1  -3  897.50   24.49
 -12   2   3   83.51    5.10
 -12   2   3   80.93    4.32
  12   2  -3   91.74    5.46
  12   2  -3   77.45    4.87
  12  -2   3   85.67    5.04
  12  -2   3   87.02    4.48
 -12  -2  -3   85.78    5.09
 -12  -2  -3   81.50    4.86
  12   2   3   84.12    4.58
  12   2   3   79.96    5.08
 -12   2  -3   79.41    5.04
 -12   2  -3   79.52    4.95
 -12  -2   3   89.22    4.69
 -12  -2   3   91.62    5.09
  12  -2  -3   88.65    5.50
  12  -2  -3   83.48    4.47
 -12   3   3  907.20   23.97
 -12   3   3  904.90   24.26
  12   3  -3  934.30   25.13
  12   3  -3  967.10   26.06
  12  -3   3  920.50   24.62
  12  -3   3  921.00   24.26
 -12  -3  -3  930.30   24.89
 -12  -3  -3  951.90   25.57
  12   3   3  926.10   24.58
  12   3   3  961.70   25.77
 -12   3  -3  934.20   25.01
 -12   3  -3  936.40   25.11
 -12  -3   3  908.50   24.26
 -12  -3   3  964.10   25.49
  12  -3  -3  927.20   24.74
  12  -3  -3  907.20   24.58
 -12   4   3  688.20   18.66
 -12   4   3  643.90   17.81
  12   4  -3  659.80   18.24
  12   4  -3  655.80   18.40
  12  -4   3  678.80   18.34
  12  -4   3  679.00   18.67
 -12  -4  -3  675.10   18.77
 -12  -4  -3  665.90   18.35
  12   4   3  704.70   19.09
  12   4   3  692.20   19.22
 -12   4  -3  689.60   18.99
 -12   4  -3  650.70   18.10
 -12  -4   3  682.80   18.72
 -12  -4   3  701.10   18.99
  12  -4  -3  662.00   18.18
  12  -4  -3  670.90   18.70
 -12   5   3  314.00    9.97
 -12   5   3  311.70    9.60
  12   5  -3  318.30   10.35
  12   5  -3  306.30    9.82
  12  -5   3  302.40    9.69
  12  -5   3  309.60    9.35
 -12  -5  -3  292.00    9.16
 -12  -5  -3  310.20   10.00
  12   5   3  327.20    9.94
  12   5   3  322.70   10.13
 -12   5  -3  290.70    9.33
 -12   5  -3  303.40    9.97
 -12  -5   3  319.00   10.02
 -12  -5   3  323.70    9.74
 -12   6   3   51.34    4.46
 -12   6   3   48.26    4.14
  12   6  -3   46.28    4.23
  12   6  -3   47.01    4.88
  12  -6   3   54.79    4.72
  12  -6   3   47.48    3.84
 -12  -6  -3   51.64    4.84
 -12  -6  -3   49.55    3.99
  12   6   3   45.95    4.00
  12   6   3   55.09    4.33
 -12   6  -3   49.44    4.32
 -12   6  -3   49.48    4.34
 -12  -6   3   46.91    3.95
 -12  -6   3   55.69    3.97
  12  -6  -3   43.18    4.15
  12  -6  -3   53.09    4.11
 -12   7   3   66.99    4.73
 -12   7   3   59.58    3.86
  12   7  -3   70.13    5.08
  12   7  -3   62.78    5.31
  12  -7   3   63.53    4.19
  12  -7   3   62.03    4.45
 -12  -7  -3   67.14    5.23
 -12  -7  -3   60.53    4.44
  12   7   3   65.75    4.41
  12   7   3   59.74    4.50
 -12   7  -3   62.15    5.09
 -12   7  -3   61.87    4.66
 -12  -7   3   54.21    4.53
 -12  -7   3   68.86    4.58
  12  -7  -3   60.98    4.87
  12  -7  -3   65.63    4.46
 -12   8   3    4.80    3.99
 -12   8   3    8.48    3.07
  12   8  -3    4.82    4.05
  12   8  -3    6.68    4.29
  12  -8   3    0.35    3.50
  12  -8   3    5.80    4.17
 -12  -8  -3    5.58    3.29
 -12  -8  -3    7.01    4.55
  12   8   3    4.83    3.72
  12   8   3    6.10    3.74
 -12   8  -3    2.76    3.86
 -12   8  -3    7.53    4.37
 -12  -8   3    7.50    4.00
 -12  -8   3    5.50    3.87
  12  -8  -3    6.41    3.58
  12  -8  -3    2.37    3.56
 -12   9   3   28.21    4.44
 -12   9   3   27.58    3.89
  12   9  -3   21.91    4.96
  12   9  -3   27.07    4.19
  12  -9   3   36.46    4.65
  12  -9   3   31.59    3.46
 -12  -9  -3   29.11    3.65
 -12  -9  -3   27.92    4.97
  12   9   3   27.06    4.26
  12   9   3   25.73    4.13
 -12   9  -3   24.74    4.10
 -12   9  -3   30.16    4.14
 -12  -9   3   30.89    4.32
 -12  -9   3   29.28    4.37
  12  -9  -3   20.42    4.31
  12  -9  -3   22.37    3.86
 -12  10   3    5.23    4.41
 -12  10   3    6.20    3.79
  12  10  -3    7.53    4.79
  12  10  -3    8.55    3.92
  12 -10   3    9.65    4.42
  12 -10   3    4.85    3.64
 -12 -10  -3    9.51    4.82
 -12 -10  -3    5.16    3.92
  12  10   3    9.15    4.12
  12  10   3   11.85    4.83
 -12  10  -3    3.23    4.22
 -12  10  -3    7.83    4.13
 -12 -10   3   11.55    4.33
 -12 -10   3   10.81    4.27
  12 -10  -3    7.38    3.98
  12 -10  -3    5.85    4.37
 -12  11   3  159.40    6.15
 -12  11   3  160.90    7.06
  12  11  -3  159.20    7.07
  12  11  -3  160.50    6.68
  12 -11   3  170.60    6.54
  12 -11   3  161.70    7.03
 -12 -11  -3  164.30    7.65
 -12 -11  -3  166.40    6.61
  12  11   3  166.20    7.03
  12  11   3  155.40    6.94
 -12  11  -3  162.60    6.69
 -12  11  -3  166.10    7.00
 -12 -11   3  161.10    6.90
 -12 -11   3  155.20    6.94
  12 -11  -3  162.20    7.24
  12 -11  -3  169.00    6.86
  13   0   3   -5.13    3.53
  13   0   3   -0.65    3.95
 -13   0  -3    1.83    3.54
 -13   0  -3   -3.27    4.23
 -13   0   3    3.82    3.93
 -13   0   3    1.55    3.26
  13   0  -3   -6.95    4.10
  13   0  -3    0.10    3.85
 -13   1   3   31.36    4.03
 -13   1   3   23.96    3.54
  13   1  -3   27.58    4.51
  13   1  -3   28.45    3.76
  13  -1   3   27.73    3.36
  13  -1   3   27.34    4.29
 -13  -1  -3   24.35    4.42
 -13  -1  -3   25.88    3.84
  13   1   3   37.82    4.55
  13   1   3   30.34    3.34
 -13   1  -3   25.99    4.08
 -13   1  -3   24.31    3.76
 -13  -1   3   32.46    3.79
 -13  -1   3   33.09    4.24
  13  -1  -3   27.59    3.83
  13  -1  -3   35.27    3.73
 -13   2   3   92.24    5.08
 -13   2   3  105.80    4.97
  13   2  -3   85.24    5.04
  13   2  -3   94.71    5.62
  13  -2   3   95.51    5.38
  13  -2   3   92.21    4.80
 -13  -2  -3   99.54    5.11
 -13  -2  -3   87.86    5.37
  13   2   3   98.04    4.99
  13   2   3   94.13    5.51
 -13   2  -3   90.67    5.67
 -13   2  -3   96.47    5.19
 -13  -2   3   98.39    5.39
 -13  -2   3   99.62    4.97
  13  -2  -3  100.70    5.33
  13  -2  -3  101.40    5.74
 -13   3   3   22.32    3.96
 -13   3   3   26.66    3.86
  13   3  -3   19.14    4.49
  13   3  -3   17.93    3.76
  13  -3   3   23.25    4.23
  13  -3   3   26.57    3.40
 -13  -3  -3   22.18    4.39
 -13  -3  -3   27.16    4.06
  13   3   3   19.09    4.38
  13   3   3   18.51    3.77
 -13   3  -3   26.09    4.17
 -13   3  -3   23.67    3.86
 -13  -3   3   24.23    4.28
 -13  -3   3   24.58    4.01
  13  -3  -3   23.93    3.91
  13  -3  -3   28.28    4.17
 -13   4   3   11.76    3.65
 -13   4   3    3.40    3.73
  13   4  -3    8.57    4.45
  13   4  -3    2.53    4.25
  13  -4   3   10.17    4.13
  13  -4   3    7.02    3.63
 -13  -4  -3    6.75    3.27
 -13  -4  -3   10.17    4.29
  13   4   3    9.00    3.18
  13   4   3    6.34    3.56
 -13   4  -3    2.64    4.46
 -13   4  -3    7.30    3.88
 -13  -4   3    7.59    4.26
 -13  -4   3    4.93    3.81
  13  -4  -3    7.60    3.64
  13  -4  -3    7.61    3.88
 -13   5   3   31.52    4.28
 -13   5   3   25.69    3.97
  13   5  -3   33.72    4.99
  13   5  -3   19.48    3.94
  13  -5   3   26.38    4.50
  13  -5   3   28.90    3.69
 -13  -5  -3   27.28    3.75
 -13  -5  -3   16.69    5.10
  13   5   3   25.77    3.44
  13   5   3   22.54    3.89
 -13   5  -3   29.74    4.39
 -13   5  -3   22.23    4.20
 -13  -5   3   24.26    4.24
 -13  -5   3   20.34    3.80
  13  -5  -3   26.03    4.04
  13  -5  -3   26.35    3.97
 -13   6   3   70.70    4.69
 -13   6   3   72.46    5.04
  13   6  -3   63.02    5.56
  13   6  -3   75.82    5.38
  13  -6   3   69.76    4.52
  13  -6   3   60.28    5.07
 -13  -6  -3   79.15    5.02
 -13  -6  -3   83.41    5.73
  13   6   3   69.77    4.63
  13   6   3   67.89    4.80
 -13   6  -3   78.60    5.14
 -13   6  -3   83.64    5.70
 -13  -6   3   77.96    4.92
 -13  -6   3   75.11    4.49
  13  -6  -3   78.02    5.07
  13  -6  -3   85.39    5.48
 -13   7   3  252.80    8.72
 -13   7   3  242.90    8.07
  13   7  -3  230.40    8.73
  13   7  -3  234.30    8.47
  13  -7   3  251.90    8.96
  13  -7   3  223.50    7.53
 -13  -7  -3  239.20    8.86
 -13  -7  -3  235.10    8.13
  13   7   3  237.80    8.73
  13   7   3  257.40    8.61
 -13   7  -3  229.00    8.08
 -13   7  -3  229.00    8.49
 -13  -7   3  238.80    8.18
 -13  -7   3  240.40    8.27
  13  -7  -3  232.30    8.36
  13  -7  -3  241.70    8.61
 -13   8   3   72.96    5.25
 -13   8   3   83.02    4.59
  13   8  -3   72.16    4.78
  13   8  -3   66.68    5.71
  13  -8   3   70.82    4.24
 -13  -8  -3   64.78    5.62
 -13  -8  -3   77.36    4.83
  13   8   3   69.30    4.78
  13   8   3   76.44    5.69
 -13   8  -3   81.47    5.12
 -13   8  -3   74.86    4.95
 -13  -8   3   69.42    4.54
 -13  -8   3   68.59    4.86
  13  -8  -3   75.58    5.20
  13  -8  -3   79.06    5.36
 -13   9   3   17.83    4.59
 -13   9   3    8.74    4.11
  13   9  -3   17.04    4.44
  13   9  -3   11.94    4.09
  13  -9   3   13.36    3.42
  13  -9   3   14.36    4.67
 -13  -9  -3   14.02    5.02
 -13  -9  -3   12.22    3.48
  13   9   3   16.91    4.43
  13   9   3   10.45    4.22
 -13   9  -3   11.38    4.18
 -13   9  -3    7.64    4.07
 -13  -9   3   11.00    4.49
 -13  -9   3   12.62    4.46
  13  -9  -3   11.66    3.95
  13  -9  -3    5.49    4.38
  14   0   3  709.50   19.33
  14   0   3  703.60   19.59
 -14   0  -3  686.80   19.26
 -14   0  -3  721.00   19.76
 -14   0   3  707.00   19.43
 -14   0   3  695.80   18.90
  14   0  -3  704.60   19.40
  14   0  -3  694.90   19.53
 -14   1   3  142.10    6.39
 -14   1   3  132.20    5.43
  14   1  -3  135.40    6.71
  14   1  -3  127.20    6.17
  14  -1   3  121.20    6.22
  14  -1   3  126.60    5.73
 -14  -1  -3  129.90    5.82
 -14  -1  -3  126.00    5.98
  14   1   3  147.80    5.90
  14   1   3  131.10    6.41
 -14   1  -3  128.00    6.54
 -14   1  -3  130.20    5.77
 -14  -1   3  118.90    5.12
 -14  -1   3  132.40    6.20
  14  -1  -3  131.90    6.65
  14  -1  -3  137.30    6.40
 -14   2   3   79.30    4.80
 -14   2   3   76.59    5.02
  14   2  -3   78.89    4.80
  14   2  -3   75.52    5.62
  14  -2   3   75.53    5.38
  14  -2   3   73.47    4.51
 -14  -2  -3   75.21    4.87
 -14  -2  -3   82.73    5.25
  14   2   3   65.67    4.23
  14   2   3   72.28    5.58
 -14   2  -3   66.38    4.98
 -14   2  -3   69.42    4.80
 -14  -2   3   77.52    5.27
 -14  -2   3   77.85    4.73
  14  -2  -3   84.64    5.21
  14  -2  -3   78.73    5.28
 -14   3   3  841.30   22.83
 -14   3   3  877.70   23.44
  14   3  -3  891.80   24.08
  14   3  -3  868.70   23.85
  14  -3   3  876.80   23.31
  14  -3   3  810.20   22.02
 -14  -3  -3  887.90   24.16
 -14  -3  -3  888.40   23.83
  14   3   3  860.70   23.03
  14   3   3  852.20   23.25
 -14   3  -3  870.40   23.47
 -14   3  -3  876.90   24.03
 -14  -3   3  872.90   23.33
 -14  -3   3  823.10   22.26
  14  -3  -3  880.70   23.99
  14  -3  -3  873.30   23.64
 -14   4   3   15.22    4.30
 -14   4   3   11.35    3.49
  14   4  -3   17.82    4.77
  14   4  -3   14.51    4.41
  14  -4   3   18.97    3.94
  14  -4   3   13.38    3.80
 -14  -4  -3   11.89    4.57
 -14  -4  -3   14.53    4.00
  14   4   3   10.24    4.62
  14   4   3    8.05    4.05
 -14   4  -3   12.82    3.51
 -14   4  -3   19.55    5.01
 -14  -4   3   17.81    4.25
 -14  -4   3   18.50    4.25
  14  -4  -3   11.88    4.13
  14  -4  -3   15.55    4.59
 -14   5   3   70.82    5.19
 -14   5   3   75.23    4.93
  14   5  -3   85.30    5.96
  14   5  -3   87.91    5.07
  14  -5   3   87.74    5.71
  14  -5   3   71.43    4.30
 -14  -5  -3   83.56    5.75
 -14  -5  -3   82.31    5.09
  14   5   3   76.46    4.59
  14   5   3   76.75    5.08
 -14   5  -3   97.84    5.68
 -14   5  -3   94.36    5.47
 -14  -5   3   83.88    5.29
 -14  -5   3   81.12    5.23
  14  -5  -3   85.79    5.30
  14  -5  -3   88.58    5.08
 -14   6   3   20.37    4.29
 -14   6   3   20.05    4.67
  14   6  -3   17.06    4.07
  14   6  -3   16.00    5.04
  14  -6   3   20.61    3.59
  14  -6   3   24.53    4.75
 -14  -6  -3   19.32    4.45
 -14  -6  -3   26.15    5.14
  14   6   3   24.12    4.39
  14   6   3   25.71    4.35
 -14   6  -3   14.05    4.25
 -14   6  -3   21.42    4.47
 -14  -6   3   21.40    4.55
 -14  -6   3   16.17    4.48
  14  -6  -3   22.45    4.52
  14  -6  -3   26.47    4.77
 -14   7   3   31.63    3.98
 -14   7   3   23.37    4.80
  14   7  -3   19.79    5.19
  14   7  -3   28.71    4.38
  14  -7   3   31.10    4.07
  14  -7   3   31.58    4.47
 -14  -7  -3   24.13    5.27
 -14  -7  -3   26.83    4.47
  14   7   3   23.70    5.09
  14   7   3   36.89    4.48
 -14   7  -3   26.71    3.86
 -14   7  -3   26.43    4.80
 -14  -7   3   28.76    4.68
 -14  -7   3   28.59    4.08
  14  -7  -3   27.33    4.74
  14  -7  -3   17.28    4.87
  15   0   3   -0.95    4.74
  15   0   3    4.80    4.14
 -15   0  -3    1.65    5.05
 -15   0  -3    0.84    3.94
 -15   0   3   -0.51    3.98
 -15   0   3   -1.88    3.32
  15   0  -3   -4.12    4.97
  15   0  -3    1.90    4.55
 -15   1   3   55.09    4.58
 -15   1   3   53.04    4.71
  15   1  -3   51.42    4.98
  15   1  -3   55.93    5.05
  15  -1   3   59.91    5.56
  15  -1   3   57.13    4.58
 -15  -1  -3   54.04    4.68
 -15  -1  -3   56.45    5.72
  15   1   3   43.42    5.36
  15   1   3   57.17    4.83
 -15   1  -3   45.93    5.50
 -15   1  -3   45.51    4.59
 -15  -1   3   53.26    4.50
 -15  -1   3   50.93    4.60
  15  -1  -3   55.57    5.48
  15  -1  -3   52.23    5.14
 -15   2   3   41.54    4.41
 -15   2   3   45.65    4.66
  15   2  -3   41.43    4.89
  15   2  -3   40.98    5.49
  15  -2   3   47.31    4.43
  15  -2   3   38.68    5.26
 -15  -2  -3   44.81    5.34
 -15  -2  -3   34.65    4.65
  15   2   3   49.63    4.60
  15   2   3   41.14    5.44
 -15   2  -3   41.46    5.49
 -15   2  -3   39.20    4.62
 -15  -2   3   44.09    5.16
 -15  -2   3   44.00    4.49
  15  -2  -3   39.73    4.92
  15  -2  -3   36.39    5.05
 -15   3   3   12.96    3.76
 -15   3   3   13.77    4.66
  15   3  -3   11.54    4.76
  15   3  -3   15.02    5.23
  15  -3   3   12.20    4.87
  15  -3   3   20.49    4.18
 -15  -3  -3   20.43    4.48
 -15  -3  -3   12.61    5.05
  15   3   3   16.85    5.12
  15   3   3   15.77    4.35
 -15   3  -3   16.12    4.42
 -15   3  -3   15.13    5.41
 -15  -3   3    1.83    4.90
 -15  -3   3   13.41    4.17
  15  -3  -3   20.08    4.75
  15  -3  -3   25.46    5.12
   0   1  -4    0.66    0.89
   0   1  -4    1.28    0.93
   0  -1   4    0.29    0.95
   0  -1   4    0.75    1.00
   0   2  -4 1696.00   43.28
   0   2  -4 1713.00   43.79
   0  -2   4 1710.00   43.66
   0  -2   4 1686.00   43.04
   0   3  -4    2.94    1.49
   0   3  -4    0.96    1.61
   0  -3   4   -0.99    1.48
   0  -3   4   -0.44    1.59
   0   4  -4 2098.00   53.42
   0   4  -4 2224.00   56.51
   0  -4   4 2139.00   54.40
   0  -4   4 2112.00   53.74
   0   5   4    1.28    1.01
   0   5   4    0.49    0.93
   0   5  -4    1.84    2.08
   0   5  -4   -0.05    1.66
   0  -5   4   -0.40    1.92
   0  -5   4    2.39    2.12
   0  -5  -4    0.34    1.05
   0  -5  -4   -0.01    1.15
   0   6   4  747.70   19.40
   0   6   4  761.20   19.67
   0   6  -4  736.50   19.48
   0   6  -4  763.30   19.99
   0  -6   4  751.30   19.72
   0  -6   4  767.50   20.15
   0  -6  -4  729.20   19.02
   0  -6  -4  737.90   19.20
   0   7   4   -1.56    1.44
   0   7   4   -0.02    1.61
   0   7  -4   -0.35    2.69
   0   7  -4    1.43    2.07
   0  -7   4    0.18    2.23
   0  -7  -4    1.06    1.84
   0  -7  -4   -0.34    1.72
   0   8   4  740.20   19.33
   0   8   4  718.80   18.65
   0   8  -4  751.10   20.00
   0   8  -4  767.50   20.27
   0  -8   4  760.50   20.14
   0  -8  -4  751.30   19.68
   0  -8  -4  782.20   20.51
   0   9   4    2.52    2.20
   0   9   4    1.32    1.87
   0   9  -4   -0.74    2.88
   0   9  -4   -0.53    2.53
   0  -9   4    4.54    2.76
   0  -9  -4   -1.37    2.31
   0  -9  -4    1.12    2.46
   0  10   4  530.70   14.31
   0  10   4  533.40   14.23
   0  10  -4  546.30   14.95
   0  10  -4  533.20   14.96
   0 -10   4  543.20   14.94
   0 -10  -4  516.80   14.09
   0 -10  -4  538.00   14.76
   0  11   4   -1.06    2.16
   0  11   4   -0.06    2.81
   0  11  -4   -0.12    2.93
   0  11  -4    0.80    2.55
   0 -11   4    0.62    2.77
   0 -11   4   -0.59    2.93
   0 -11  -4   -1.37    3.20
   0 -11  -4   -6.38    2.65
   0  12   4   72.73    3.52
   0  12   4   72.41    3.85
   0  12  -4   79.94    4.50
   0  12  -4   80.26    4.83
   0 -12   4   70.23    4.68
   0 -12   4   76.91    4.47
   0 -12  -4   80.43    4.46
   0 -12  -4   81.12    4.55
   0  13   4    1.08    3.03
   0  13   4   -1.70    2.68
   0  13  -4   -2.92    3.51
   0  13  -4   -1.70    3.23
   0 -13   4    1.83    3.30
   0 -13   4    1.31    3.11
   0 -13  -4    0.34    3.33
   0 -13  -4   -0.33    3.61
   0  14   4   76.44    4.00
   0  14   4   89.18    4.69
   0  14  -4   73.75    5.26
   0  14  -4   71.11    4.69
   0 -14   4   80.13    5.25
   0 -14   4   73.27    4.79
   0 -14  -4   76.53    5.41
   0 -14  -4   76.78    4.62
   0  15   4    1.30    3.69
   0  15   4   -0.76    3.22
   0  15  -4    1.89    3.74
   0  15  -4    3.88    4.38
   0 -15   4   -5.43    4.06
   0 -15   4    5.67    4.41
   0 -15  -4    0.63    3.66
   0 -15  -4   -0.98    4.29
   0  16   4   81.63    5.18
   0  16   4   79.01    4.64
   0  16  -4   90.72    5.21
   0  16  -4   90.43    5.75
   0 -16   4   80.50    5.31
   0 -16   4   87.79    5.80
   0 -16  -4   78.09    4.90
   0 -16  -4   77.74    5.67
   1   1  -4 1329.00   34.39
   1   1  -4 1364.00   35.30
   1  -1   4 1388.00   35.79
  -1   1  -4 1350.00   34.90
  -1   1  -4 1351.00   34.85
  -1  -1   4 1400.00   36.17
  -1  -1   4 1393.00   35.96
   1   2  -4  250.00    6.90
   1   2  -4  249.10    6.85
   1  -2   4  243.50    6.64
   1  -2   4  249.90    6.85
  -1   2  -4  246.60    6.83
  -1   2  -4  244.50    6.67
  -1  -2   4  226.00    6.18
  -1  -2   4  240.10    6.61
   1   3  -4   14.56    1.68
   1   3  -4   15.79    1.67
   1  -3   4   15.36    1.68
   1  -3   4   13.55    1.73
  -1   3  -4   15.67    1.71
  -1   3  -4   15.05    1.66
  -1  -3   4   14.53    1.64
  -1  -3   4   16.81    1.83
   1   4  -4  549.70   14.60
   1   4  -4  532.70   14.10
   1  -4   4  561.20   14.82
   1  -4   4  538.90   14.20
  -1   4  -4  549.00   14.60
  -1   4  -4  546.50   14.40
  -1  -4   4  546.50   14.38
  -1  -4   4  547.10   14.47
  -1   5   4  172.10    4.75
  -1   5   4  169.30    4.77
   1   5  -4  168.80    5.45
   1   5  -4  169.30    5.21
   1  -5   4  165.60    5.29
   1  -5   4  174.40    5.46
  -1  -5  -4  163.60    4.69
  -1  -5  -4  172.40    4.88
   1   5   4  176.90    4.93
   1   5   4  164.90    4.62
  -1   5  -4  177.10    5.66
  -1   5  -4  162.40    5.00
  -1  -5   4  180.30    5.48
  -1  -5   4  171.20    5.48
   1  -5  -4  169.10    4.80
   1  -5  -4  162.30    4.67
  -1   6   4  101.30    3.31
  -1   6   4  107.30    3.29
   1   6  -4  100.40    3.97
   1   6  -4   95.00    4.08
   1  -6   4  100.20    3.88
   1  -6   4  103.90    3.93
  -1  -6  -4   92.04    3.16
   1   6   4  100.70    3.20
   1   6   4   97.32    3.24
  -1   6  -4   93.52    3.84
  -1   6  -4   93.70    3.61
  -1  -6   4   95.71    3.76
  -1  -6   4  106.10    4.07
   1  -6  -4   93.04    3.23
   1  -6  -4   98.63    3.33
  -1   7   4  888.60   22.98
  -1   7   4  932.60   23.97
   1   7  -4  902.80   23.54
   1   7  -4  910.50   23.99
   1  -7   4  932.00   24.38
   1  -7   4  896.50   23.40
  -1  -7  -4  928.70   24.08
  -1  -7  -4  924.80   23.99
   1   7   4  900.50   23.28
   1   7   4  897.00   23.12
  -1   7  -4  917.20   24.13
  -1   7  -4  884.70   23.04
  -1  -7   4  913.40   23.95
  -1  -7   4  901.00   23.56
   1  -7  -4  892.10   23.19
   1  -7  -4  884.20   23.01
  -1   8   4  275.50    7.61
  -1   8   4  265.30    7.55
   1   8  -4  281.10    8.48
   1   8  -4  280.00    8.29
   1  -8   4  276.60    8.30
   1  -8   4  260.00    7.85
  -1  -8  -4  274.40    7.93
  -1  -8  -4  266.00    7.75
   1   8   4  278.60    7.77
   1   8   4  272.30    7.78
[truncated: 191,910 more chars]
