# Supplementary material for: Structure of racemic duloxetine hydro­chloride
Source: Acta Crystallogr E Crystallogr Commun. 2023 Apr 21;79(Pt 5):488–93. doi: 10.1107/S2056989023003353 (PMC10162076; doi:10.1107/S2056989023003353)
Supplement: Supplementary file 2 [file e-79-00488-Isup2.hkl]

#
# h,k,l, Fc-squared, Fo-squared, sigma(Fo-squared), status flag
#
data_I
_shelx_title ' pna2(1) in Pna2(1)'
_shelx_refln_list_code          4
_shelx_F_calc_maximum       99.40
_exptl_crystal_F_000       704.00
_reflns_d_resolution_high  0.8789

loop_
 _space_group_symop_operation_xyz
 'x, y, z'
 '-x, -y, z+1/2'
 'x+1/2, -y+1/2, z'
 '-x+1/2, y+1/2, z+1/2'

_cell_length_a    14.5870
_cell_length_b    17.2500
_cell_length_c     6.8040
_cell_angle_alpha  90.000
_cell_angle_beta   90.000
_cell_angle_gamma  90.000

_shelx_F_squared_multiplier     1.000

loop_
 _refln_index_h
 _refln_index_k
 _refln_index_l
 _refln_F_squared_calc
 _refln_F_squared_meas
 _refln_F_squared_sigma
 _refln_observed_status
   6   1  -7        638.93        595.67        11.89 o
   7   1  -7         57.80         55.85         2.53 o
   5   2  -7         95.09         75.19         3.40 o
   6   2  -7         85.08         91.58         5.65 o
   4   3  -7        765.17        677.73        13.21 o
   5   3  -7         10.45         11.21         2.51 o
   6   3  -7         17.93         20.98         2.99 o
   3   4  -7         84.62         80.85         3.03 o
   4   4  -7        667.78        631.99         8.95 o
   5   4  -7        162.89        140.46         4.69 o
   6   4  -7        141.82        135.40         3.92 o
   0   5  -7        578.81        577.33        18.27 o
   1   5  -7        242.80        253.63         4.49 o
   2   5  -7        109.84         99.91         3.12 o
   3   5  -7         71.76         58.00         2.90 o
   4   5  -7        141.86        133.68         3.66 o
   5   5  -7        243.01        250.04         4.90 o
   1   6  -7         29.51         29.05         2.93 o
   2   6  -7        106.34         91.89         4.53 o
   3   6  -7        119.88        107.59         3.56 o
   4   6  -7         35.67         32.35         3.46 o
   0   7  -7        347.34        345.69         8.41 o
   1   7  -7        246.70        235.18         4.81 o
   2   7  -7        259.08        249.84         5.07 o
   3   7  -7        199.81        186.33         5.85 o
   1   8  -7         71.40         75.87         3.84 o
   2   8  -7        232.02        226.58         5.14 o
   6   0  -6        197.25        216.88         3.94 o
   8   0  -6        124.31        137.64         3.76 o
  10   0  -6        502.26        486.44         7.93 o
   4   1  -6        534.66        533.41         7.35 o
   5   1  -6        166.52        152.79         2.42 o
   6   1  -6        716.76        700.73         6.81 o
   7   1  -6        383.28        369.00         4.17 o
   8   1  -6         32.92         31.24         2.13 o
   9   1  -6          7.89         10.97         2.27 o
  10   1  -6         96.44        107.06         2.86 o
   3   2  -6        190.56        190.96         3.13 o
   4   2  -6          5.16          6.98         1.81 o
   5   2  -6        383.87        416.55         4.95 o
   6   2  -6        158.81        154.37         2.33 o
   7   2  -6        209.43        213.07         2.98 o
   8   2  -6        232.98        221.63         3.81 o
   9   2  -6        145.49        153.65         2.98 o
  10   2  -6         71.38         70.96         2.74 o
   1   3  -6        254.58        256.23         3.93 o
   2   3  -6       1079.42       1051.70        13.89 o
   3   3  -6          6.08          6.20         1.78 o
   4   3  -6        466.22        460.46         6.66 o
   5   3  -6        898.96        861.44        11.67 o
   6   3  -6        303.10        300.09         3.50 o
   7   3  -6        126.57        133.54         2.46 o
   8   3  -6        620.46        572.99         6.41 o
   9   3  -6        336.26        303.45         4.02 o
  10   3  -6        354.90        350.82         4.67 o
   0   4  -6        803.56        814.25        15.49 o
   1   4  -6       1399.28       1349.52        17.68 o
   2   4  -6        147.33        146.45         3.04 o
   3   4  -6        198.88        199.54         3.65 o
   4   4  -6        152.86        168.57         3.55 o
   5   4  -6        271.50        291.80         6.15 o
   6   4  -6        125.38        133.52         2.32 o
   7   4  -6        478.38        459.03         4.96 o
   8   4  -6        105.88        108.30         2.58 o
   9   4  -6        176.86        179.42         3.14 o
   1   5  -6         80.02         84.10         2.62 o
   2   5  -6         72.87         84.85         2.76 o
   3   5  -6        126.63        137.36         3.25 o
   4   5  -6        219.57        213.56         4.22 o
   5   5  -6        633.19        603.92         6.08 o
   6   5  -6        398.64        396.39         4.36 o
   7   5  -6         56.29         61.10         2.19 o
   8   5  -6        211.68        211.35         3.26 o
   9   5  -6        373.46        354.62         4.49 o
   0   6  -6        255.27        233.74         7.83 o
   1   6  -6         71.70         73.27         3.65 o
   2   6  -6        204.04        208.58         4.71 o
   3   6  -6         44.92         49.70         2.89 o
   4   6  -6        194.58        182.85         4.79 o
   5   6  -6        536.25        521.45         5.38 o
   6   6  -6         81.43         84.71         2.15 o
   7   6  -6        285.03        281.81         4.12 o
   8   6  -6         70.51         62.37         2.45 o
   9   6  -6        172.52        165.36         3.28 o
   1   7  -6        432.05        422.88         6.58 o
   2   7  -6        110.71        105.30         3.35 o
   3   7  -6        603.62        607.37         8.88 o
   4   7  -6         50.81         49.10         3.12 o
   5   7  -6        271.65        269.92         3.34 o
   6   7  -6        164.11        156.81         3.18 o
   7   7  -6        149.91        149.84         2.78 o
   8   7  -6        118.23        120.50         3.15 o
   0   8  -6        579.65        568.84        11.82 o
   1   8  -6         66.15         68.59         3.25 o
   2   8  -6         54.12         61.54         3.11 o
   3   8  -6         88.92         88.44         3.36 o
   4   8  -6         49.16         53.87         2.69 o
   5   8  -6        235.02        250.30         3.28 o
   6   8  -6         89.06         94.42         2.45 o
   7   8  -6        571.00        546.71         5.91 o
   8   8  -6         15.97         16.64         2.71 o
   1   9  -6        343.16        316.89         5.59 o
   2   9  -6         32.82         41.14         3.08 o
   3   9  -6        221.10        217.91         5.04 o
   4   9  -6         18.04         22.65         1.92 o
   5   9  -6         94.22         91.75         2.71 o
   6   9  -6        390.18        378.81         4.57 o
   7   9  -6          4.92          5.18         2.46 o
   0  10  -6        390.82        365.17         9.94 o
   1  10  -6        149.99        167.72         4.30 o
   2  10  -6        271.68        267.91         3.38 o
   3  10  -6         26.08         30.20         2.02 o
   4  10  -6         63.54         62.63         2.32 o
   5  10  -6        287.13        258.01         3.64 o
   6  10  -6        505.66        458.58         5.30 o
   1  11  -6         18.27         24.11         2.13 o
   2  11  -6        104.82        100.68         2.50 o
   3  11  -6         83.45         81.23         2.50 o
   4  11  -6        152.24        163.45         3.05 o
   0  12  -6        307.05        295.48         5.52 o
   1  12  -6         41.28         39.50         2.45 o
   2  12  -6        424.08        394.79         5.32 o
   4   0  -5        903.64        857.92        11.40 o
   6   0  -5        394.74        388.66         5.96 o
   8   0  -5         45.95         49.23         2.92 o
  10   0  -5       1552.58       1443.20        19.34 o
  12   0  -5        646.93        629.76         9.68 o
   2   1  -5        828.26        819.68        10.96 o
   3   1  -5        113.80        117.97         2.59 o
   4   1  -5         28.47         27.97         1.14 o
   5   1  -5        871.68        833.67         7.94 o
   6   1  -5        170.39        177.12         2.56 o
   7   1  -5        537.14        515.00         5.40 o
   8   1  -5        354.18        371.51         4.37 o
   9   1  -5        110.53        123.42         2.69 o
  10   1  -5        324.06        336.60         4.32 o
  11   1  -5        163.81        161.84         3.16 o
  12   1  -5         73.26         86.62         2.91 o
   1   2  -5        739.65        756.47        10.05 o
   2   2  -5        108.06        110.22         2.47 o
   3   2  -5        146.26        136.34         2.66 o
   4   2  -5        515.11        499.39         4.92 o
   5   2  -5        663.88        687.94         6.68 o
   6   2  -5        227.37        217.11         3.07 o
   7   2  -5        279.85        272.88         3.43 o
   8   2  -5        963.51        896.63         8.81 o
   9   2  -5        330.10        329.25         4.16 o
  10   2  -5        135.70        143.94         2.93 o
  11   2  -5        505.55        520.01         5.84 o
  12   2  -5         97.94         95.80         2.92 o
   0   3  -5       5209.86       4990.84        89.93 o
   1   3  -5         87.62         93.11         2.18 o
   2   3  -5        738.57        743.72        10.01 o
   3   3  -5        183.87        205.48         3.55 o
   4   3  -5        466.00        486.70         4.85 o
   5   3  -5        138.50        132.45         2.08 o
   6   3  -5        505.40        513.03         5.30 o
   7   3  -5        111.60        116.42         2.28 o
   8   3  -5        479.86        470.43         5.18 o
   9   3  -5        128.60        130.47         2.73 o
  10   3  -5        489.83        461.31         5.27 o
  11   3  -5         10.67         12.95         2.41 o
  12   3  -5        172.34        172.66         3.47 o
   1   4  -5        456.64        466.99         6.66 o
   2   4  -5        341.66        368.45         5.50 o
   3   4  -5        610.29        612.82         8.57 o
   4   4  -5         95.00        105.18         1.76 o
   5   4  -5         40.26         46.69         1.62 o
   6   4  -5         28.66         30.90         1.70 o
   7   4  -5        114.44        127.43         2.42 o
   8   4  -5         31.37         36.71         2.11 o
   9   4  -5         97.29        107.41         2.63 o
  10   4  -5         14.27         12.77         2.27 o
  11   4  -5        559.00        539.62         6.06 o
  12   4  -5          5.46          8.93         2.57 o
   0   5  -5       1477.17       1441.41        41.85 o
   1   5  -5       1254.40       1287.30        16.92 o
   2   5  -5       1670.70       1694.25        22.03 o
   3   5  -5        303.65        323.64         3.59 o
   4   5  -5        138.86        150.92         2.17 o
   5   5  -5        204.38        217.28         2.80 o
   6   5  -5        309.84        298.32         3.55 o
   7   5  -5        927.16        885.94         9.21 o
   8   5  -5         77.67         85.05         2.37 o
   9   5  -5        379.55        387.16         4.65 o
  10   5  -5         96.39        100.22         2.74 o
  11   5  -5          9.95         13.96         2.41 o
   1   6  -5         95.78        118.32         2.96 o
   2   6  -5        625.31        630.58         7.20 o
   3   6  -5        444.73        450.15         4.60 o
   4   6  -5        265.49        247.45         2.99 o
   5   6  -5        389.28        393.56         4.31 o
   6   6  -5        522.58        534.67         5.58 o
   7   6  -5        159.54        166.35         2.75 o
   8   6  -5        315.49        319.83         4.30 o
   9   6  -5        735.64        691.58         7.18 o
  10   6  -5        121.49        117.62         2.91 o
  11   6  -5        210.21        209.04         3.58 o
   0   7  -5        166.19        190.39         5.45 o
   1   7  -5        200.48        204.28         2.60 o
   2   7  -5        116.35        117.55         1.90 o
   3   7  -5        741.94        738.09         7.19 o
   4   7  -5        423.69        441.68         4.70 o
   5   7  -5        443.32        473.63         5.05 o
   6   7  -5        392.17        378.49         4.46 o
   7   7  -5        837.08        829.61         8.23 o
   8   7  -5         16.07         26.35         2.20 o
   9   7  -5        354.06        351.25         4.67 o
  10   7  -5        146.57        133.70         3.20 o
  11   7  -5         85.98        101.56         3.03 o
   1   8  -5        924.00        907.70         8.68 o
   2   8  -5          4.18          5.21         1.44 o
   3   8  -5       1418.80       1407.68        13.12 o
   4   8  -5        214.59        198.59         2.82 o
   5   8  -5        739.28        717.05         7.15 o
   6   8  -5        797.72        756.24         7.56 o
   7   8  -5        375.66        356.88         4.32 o
   8   8  -5         46.38         50.39         2.41 o
   9   8  -5         92.18         99.12         2.79 o
  10   8  -5        358.76        337.09         4.79 o
   0   9  -5       1183.55       1156.62        15.44 o
   1   9  -5         26.22         29.74         1.66 o
   2   9  -5        476.68        504.37         5.28 o
   3   9  -5        864.15        850.83         8.27 o
   4   9  -5        515.32        509.07         5.39 o
   5   9  -5        250.14        258.93         3.56 o
   6   9  -5         80.94         77.37         2.37 o
   7   9  -5          8.39         11.15         2.20 o
   8   9  -5         35.80         45.32         2.47 o
   9   9  -5        194.47        205.07         3.89 o
  10   9  -5         45.86         44.87         2.71 o
   1  10  -5        184.04        208.13         2.93 o
   2  10  -5        122.51        127.42         2.39 o
   3  10  -5        545.69        522.28         5.55 o
   4  10  -5       1161.99       1092.86        10.52 o
   5  10  -5        453.75        450.37         5.11 o
   6  10  -5        889.00        843.45         8.46 o
   7  10  -5        109.61        117.35         2.78 o
   8  10  -5          9.51         12.08         2.44 o
   9  10  -5        122.54        128.98         3.07 o
   0  11  -5         91.44        105.02         3.54 o
   1  11  -5         24.04         28.14         2.05 o
   2  11  -5        328.35        358.35         4.30 o
   3  11  -5        336.29        349.34         4.26 o
   4  11  -5         94.01         82.50         2.80 o
   5  11  -5        264.17        284.22         4.45 o
   6  11  -5         76.65         85.04         2.68 o
   7  11  -5        244.99        253.53         3.79 o
   8  11  -5        225.02        222.96         3.71 o
   1  12  -5        108.77        113.51         2.70 o
   2  12  -5        697.47        693.24         7.13 o
   3  12  -5        219.27        217.10         3.63 o
   4  12  -5        353.09        357.21         4.62 o
   5  12  -5       1075.06       1021.22        10.00 o
   6  12  -5         58.45         65.41         2.62 o
   7  12  -5         12.72         10.40         2.48 o
   0  13  -5        486.55        470.60         7.57 o
   1  13  -5        240.86        237.00         3.55 o
   2  13  -5         24.18         24.16         2.43 o
   3  13  -5        219.33        236.63         3.60 o
   4  13  -5         98.83         94.96         2.80 o
   5  13  -5        153.51        153.92         3.24 o
   6  13  -5        485.41        450.96         5.41 o
   1  14  -5          6.59          5.86         2.48 o
   2  14  -5         53.17         66.70         2.75 o
   3  14  -5        132.44        135.63         3.16 o
   4  14  -5        804.41        752.71         7.83 o
   2   0  -4       1926.28       1917.26        24.92 o
   4   0  -4        543.30        503.92         6.99 o
   6   0  -4        445.66        462.65         6.79 o
   8   0  -4         48.57         45.94         2.67 o
  10   0  -4        244.91        244.21         4.89 o
  12   0  -4        236.14        242.14         5.36 o
  14   0  -4        726.34        688.80        10.56 o
   1   1  -4       2296.46       2270.85        29.35 o
   2   1  -4        512.37        520.99         5.76 o
   3   1  -4         97.24         91.18         1.35 o
   4   1  -4        924.22        875.67         8.22 o
   5   1  -4        519.17        582.68         5.75 o
   6   1  -4        117.35        137.11         2.65 o
   7   1  -4        158.56        171.96         3.22 o
   8   1  -4        254.53        261.67         3.39 o
   9   1  -4        484.64        501.31         5.45 o
  10   1  -4       1379.05       1319.13        13.60 o
  11   1  -4        149.14        157.91         3.06 o
  12   1  -4        357.49        372.21         4.75 o
  13   1  -4        865.45        846.60         8.70 o
  14   1  -4         42.95         51.21         2.94 o
   0   2  -4       3020.65       2870.49        51.84 o
   1   2  -4        366.18        416.85         5.74 o
   2   2  -4        250.24        249.60         5.25 o
   3   2  -4        599.70        600.62         5.73 o
   4   2  -4        545.98        579.46         5.63 o
   5   2  -4        714.13        738.83         7.14 o
   6   2  -4        452.80        433.68         4.58 o
   7   2  -4        928.58        937.19         9.75 o
   8   2  -4       1626.47       1563.16        14.62 o
   9   2  -4        132.17        134.11         3.30 o
  10   2  -4        102.64        108.55         2.62 o
  11   2  -4        139.15        143.29         2.97 o
  12   2  -4        239.95        252.25         3.84 o
  13   2  -4         97.94        103.66         2.98 o
  14   2  -4        311.62        324.56         4.56 o
   1   3  -4         23.90         25.73         1.41 o
   2   3  -4        395.77        374.49         3.79 o
   3   3  -4       1117.57       1114.97        10.32 o
   4   3  -4        162.59        156.15         2.19 o
   5   3  -4         68.35         76.05         1.66 o
   6   3  -4        318.75        315.96         3.63 o
   7   3  -4        395.17        411.64         4.53 o
   8   3  -4       1075.94       1076.61        10.34 o
   9   3  -4        335.55        333.87         4.13 o
  10   3  -4         77.16         84.64         2.42 o
  11   3  -4        301.15        315.30         4.22 o
  12   3  -4        226.72        244.07         3.80 o
  13   3  -4        184.03        184.44         3.47 o
   0   4  -4       3514.95       3636.52       106.10 o
   1   4  -4        849.15        916.79        12.14 o
   2   4  -4        488.37        486.29         4.74 o
   3   4  -4       1567.72       1629.79        14.92 o
   4   4  -4        124.67        125.57         1.92 o
   5   4  -4        518.24        486.24         4.99 o
   6   4  -4        166.25        169.76         3.20 o
   7   4  -4        118.00        128.37         2.33 o
   8   4  -4        747.83        747.12         7.50 o
   9   4  -4       1028.62        965.25         9.51 o
  10   4  -4        350.41        363.90         4.90 o
  11   4  -4         16.21         18.25         2.29 o
  12   4  -4        166.70        167.05         3.27 o
  13   4  -4        353.82        330.15         5.22 o
   1   5  -4        247.82        282.66         2.98 o
   2   5  -4        194.15        225.25         2.54 o
   3   5  -4       2227.87       2222.02        20.21 o
   4   5  -4        659.66        630.40         6.19 o
   5   5  -4        465.14        483.19         5.00 o
   6   5  -4        155.54        174.71         2.57 o
   7   5  -4        486.16        499.76         5.65 o
   8   5  -4        205.83        219.83         3.22 o
   9   5  -4        187.20        202.42         3.19 o
  10   5  -4        957.06        914.19         9.12 o
  11   5  -4        696.18        703.63         7.46 o
  12   5  -4         32.55         41.80         2.59 o
  13   5  -4         37.71         40.61         2.76 o
   0   6  -4       1218.84       1248.77        16.35 o
   1   6  -4        153.67        160.09         2.26 o
   2   6  -4         65.69         78.62         1.53 o
   3   6  -4        162.42        177.13         2.33 o
   4   6  -4        557.22        567.63         5.71 o
   5   6  -4          0.76          0.72         1.42 o
   6   6  -4        146.20        161.75         2.66 o
   7   6  -4       1471.40       1422.61        13.37 o
   8   6  -4        226.93        243.47         3.42 o
   9   6  -4        268.36        270.22         3.72 o
  10   6  -4        388.83        402.36         4.88 o
  11   6  -4        111.62        127.97         2.98 o
  12   6  -4        954.80        905.54         9.18 o
  13   6  -4        131.36        136.16         3.26 o
   1   7  -4       1552.23       1524.67        14.06 o
   2   7  -4        257.17        279.71         3.74 o
   3   7  -4        123.09        139.61         2.27 o
   4   7  -4         27.26         29.37         1.57 o
   5   7  -4       2383.43       2286.46        20.90 o
   6   7  -4        337.60        356.52         4.16 o
   7   7  -4        338.27        351.41         4.18 o
   8   7  -4        194.66        203.24         3.13 o
   9   7  -4        329.63        345.61         4.31 o
  10   7  -4        239.32        245.58         3.67 o
  11   7  -4        337.37        325.00         4.40 o
  12   7  -4         58.46         62.48         2.64 o
   0   8  -4       1256.86       1284.78        16.93 o
   1   8  -4        448.63        463.95         4.83 o
   2   8  -4          0.81          2.54         1.38 o
   3   8  -4        299.37        285.19         3.39 o
   4   8  -4        821.02        795.61         7.78 o
   5   8  -4        522.60        552.29         5.76 o
   6   8  -4         69.25         77.43         2.29 o
   7   8  -4         75.43         83.84         2.32 o
   8   8  -4        111.87        132.63         2.67 o
   9   8  -4         39.17         50.73         2.34 o
  10   8  -4        173.90        174.55         3.18 o
  11   8  -4          9.02         12.90         2.46 o
  12   8  -4        509.87        478.50         5.63 o
   1   9  -4         75.79         82.47         1.92 o
   2   9  -4        377.77        409.36         4.47 o
   3   9  -4       2955.44       2830.59        25.74 o
   4   9  -4       1329.06       1340.56        12.63 o
   5   9  -4       3400.21       3230.53        29.36 o
   6   9  -4        136.69        140.43         2.64 o
   7   9  -4        901.03        874.99         8.71 o
   8   9  -4        370.05        396.76         5.01 o
   9   9  -4         61.02         63.22         2.86 o
  10   9  -4        422.24        403.73         5.02 o
  11   9  -4        227.79        232.99         3.80 o
  12   9  -4          9.80         10.61         2.84 o
   0  10  -4        885.72        898.18        12.36 o
   1  10  -4         26.89         24.45         1.75 o
   2  10  -4         72.49         78.60         2.10 o
   3  10  -4        150.91        153.28         2.71 o
   4  10  -4        736.75        717.27         7.28 o
   5  10  -4        665.90        640.31         6.68 o
   6  10  -4         85.17        106.50         2.53 o
   7  10  -4        154.67        172.12         2.97 o
   8  10  -4        136.85        158.24         4.08 o
   9  10  -4        777.92        755.98         7.85 o
  10  10  -4         93.49        104.18         3.25 o
  11  10  -4        154.90        161.03         3.37 o
   1  11  -4        112.03        125.18         2.52 o
   2  11  -4        882.10        865.69         8.53 o
   3  11  -4        243.77        246.74         3.39 o
   4  11  -4         87.11         86.20         2.39 o
   5  11  -4        774.36        792.23         8.04 o
   6  11  -4        807.74        776.20         7.90 o
   7  11  -4        325.44        337.43         4.35 o
   8  11  -4        694.38        666.04         7.08 o
   9  11  -4        155.01        177.52         3.32 o
  10  11  -4          4.43          6.10         2.50 o
   0  12  -4        128.93        135.47         3.86 o
   1  12  -4        243.99        249.27         3.52 o
   2  12  -4        444.24        441.16         5.02 o
   3  12  -4        109.08        126.91         2.69 o
   4  12  -4        314.86        325.29         4.16 o
   5  12  -4        328.19        336.91         4.79 o
   6  12  -4        514.15        524.31         5.83 o
   7  12  -4       1025.15        977.91         9.72 o
   8  12  -4        145.57        164.40         3.31 o
   9  12  -4         79.92         92.28         2.80 o
   1  13  -4        599.08        606.74         6.47 o
   2  13  -4         60.23         66.20         2.32 o
   3  13  -4         34.13         35.37         2.69 o
   4  13  -4        809.60        822.09         8.30 o
   5  13  -4        399.60        386.88         4.74 o
   6  13  -4        310.81        300.33         4.15 o
   7  13  -4        584.58        561.56         6.45 o
   8  13  -4         87.68         92.63         2.79 o
   9  13  -4         41.38         46.08         3.00 o
   0  14  -4        117.90        125.54         4.18 o
   1  14  -4        123.59        117.79         2.80 o
   2  14  -4       1885.30       1732.46        17.39 o
   3  14  -4          2.44          1.34         2.20 o
   4  14  -4        193.48        209.59         3.51 o
   5  14  -4         70.37         74.64         2.87 o
   6  14  -4        146.25        161.84         3.19 o
   7  14  -4        139.34        144.79         3.35 o
   1  15  -4        546.75        524.68         5.93 o
   2  15  -4        254.52        248.86         5.02 o
   3  15  -4         50.37         57.70         2.54 o
   4  15  -4        338.48        355.22         4.56 o
   5  15  -4         32.19         30.90         2.58 o
   6  15  -4         22.12         23.53         2.67 o
   0  16  -4        143.76        142.28         6.15 o
   1  16  -4        180.58        171.37         3.40 o
   2  16  -4         49.64         46.46         2.58 o
   3  16  -4        112.72        111.27         3.01 o
   4  16  -4        101.23         93.13         2.96 o
   2   0  -3       1056.49       1078.56        13.97 o
   4   0  -3       5879.77       6085.33        76.99 o
   6   0  -3       3516.36       3573.34        45.61 o
   8   0  -3        312.38        320.84         5.42 o
  10   0  -3       1456.44       1396.36        18.78 o
  12   0  -3        781.80        801.86        14.39 o
  14   0  -3       1232.24       1182.00        16.41 o
   0   1  -3       1469.90       1377.03        25.06 o
   1   1  -3        829.57        890.91        11.56 o
   2   1  -3        508.79        499.87         5.98 o
   3   1  -3        309.76        362.16         3.87 o
   4   1  -3         18.67         15.88         1.02 o
   5   1  -3        709.72        801.23         7.65 o
   6   1  -3        262.40        242.72         2.97 o
   7   1  -3       1376.66       1349.33        12.65 o
   8   1  -3        558.42        530.50         5.57 o
   9   1  -3        501.76        514.47         5.55 o
  10   1  -3       1359.05       1336.34        12.75 o
  11   1  -3       1129.48       1117.07        10.93 o
  12   1  -3       1650.89       1585.38        15.07 o
  13   1  -3         45.45         47.18         2.36 o
  14   1  -3        196.97        220.02         3.71 o
  15   1  -3         85.01         87.99         3.04 o
   1   2  -3        885.21        879.48        11.48 o
   2   2  -3        900.08        828.70         7.68 o
   3   2  -3       1261.30       1312.01        12.03 o
   4   2  -3        115.59        118.81         1.71 o
   5   2  -3       1114.29       1086.05        10.17 o
   6   2  -3        797.42        826.85         7.99 o
   7   2  -3        247.10        273.42         3.34 o
   8   2  -3       1172.97       1190.30        11.31 o
   9   2  -3        583.90        596.06         6.25 o
  10   2  -3        670.29        698.03         7.22 o
  11   2  -3        109.57        129.41         2.79 o
  12   2  -3        133.85        140.34         2.98 o
  13   2  -3        149.59        159.66         3.20 o
  14   2  -3        129.97        129.10         3.06 o
  15   2  -3         68.20         67.06         2.99 o
   0   3  -3        824.24        753.51        10.14 o
   1   3  -3       1779.91       1798.34        16.42 o
   2   3  -3       1250.97       1293.14        11.83 o
   3   3  -3       1447.12       1564.52        14.28 o
   4   3  -3         46.85         54.44         1.28 o
   5   3  -3        380.54        436.81         4.51 o
   6   3  -3        418.07        427.74         4.54 o
   7   3  -3         14.27         20.98         1.51 o
   8   3  -3        259.83        267.40         3.39 o
   9   3  -3        539.65        539.08         5.77 o
  10   3  -3        426.37        446.96         5.09 o
  11   3  -3        113.58        129.15         2.94 o
  12   3  -3       1612.84       1576.01        14.96 o
  13   3  -3         35.15         40.46         2.43 o
  14   3  -3       1590.70       1481.59        14.22 o
  15   3  -3         30.37         30.16         2.90 o
   1   4  -3       1326.69       1285.83        11.78 o
   2   4  -3       1430.30       1532.10        13.99 o
   3   4  -3       7272.45       7272.99        82.18 o
   4   4  -3        473.24        513.24         5.12 o
   5   4  -3        829.92        885.48         8.45 o
   6   4  -3        622.25        638.42         6.40 o
   7   4  -3        426.63        443.77         4.79 o
   8   4  -3        194.69        211.74         2.99 o
   9   4  -3         16.26         24.20         1.83 o
  10   4  -3        557.54        586.88         6.30 o
  11   4  -3        413.87        390.69         4.78 o
  12   4  -3       1155.17       1121.77        10.99 o
  13   4  -3         10.24         11.27         2.35 o
  14   4  -3         21.31         24.94         2.56 o
   0   5  -3       4468.88       4781.20        60.64 o
   1   5  -3        749.48        771.11         7.27 o
   2   5  -3       1586.21       1676.84        15.31 o
   3   5  -3        438.64        428.45         4.37 o
   4   5  -3        662.80        640.84         6.69 o
   5   5  -3         77.47         63.89         1.63 o
   6   5  -3        118.21        130.36         2.19 o
   7   5  -3        588.81        595.69         6.13 o
   8   5  -3        301.39        308.87         3.80 o
   9   5  -3       3109.30       2973.04        27.15 o
  10   5  -3        357.25        353.85         4.71 o
  11   5  -3        254.16        266.53         3.83 o
  12   5  -3        497.28        510.30         6.70 o
  13   5  -3         40.21         43.85         2.60 o
  14   5  -3        143.88        148.83         3.21 o
   1   6  -3       2070.81       2018.22        18.35 o
   2   6  -3        222.78        208.61         2.51 o
   3   6  -3        736.21        696.74         6.75 o
   4   6  -3        817.54        884.67         8.46 o
   5   6  -3        809.74        790.18         7.71 o
   6   6  -3        535.72        567.09         5.84 o
   7   6  -3        856.54        851.44         8.39 o
   8   6  -3        380.53        388.49         4.50 o
   9   6  -3       2020.56       1918.49        17.87 o
  10   6  -3         21.90         27.42         2.16 o
  11   6  -3        567.42        563.80         6.18 o
  12   6  -3         74.43         82.30         2.58 o
  13   6  -3        120.26        132.79         3.19 o
  14   6  -3         28.09         35.20         2.71 o
   0   7  -3        611.35        681.73         9.34 o
   1   7  -3        954.01        948.72         8.96 o
   2   7  -3         13.00         22.65         1.27 o
   3   7  -3        460.59        459.16         4.74 o
   4   7  -3         66.50         72.22         1.94 o
   5   7  -3        632.13        651.00         6.56 o
   6   7  -3        227.47        250.13         3.24 o
   7   7  -3       2396.16       2273.44        20.93 o
   8   7  -3        135.16        153.89         2.72 o
   9   7  -3        465.66        471.40         5.28 o
  10   7  -3        204.23        205.02         3.35 o
  11   7  -3        711.90        674.68         7.14 o
  12   7  -3        108.76        107.64         2.89 o
  13   7  -3        412.26        393.82         5.03 o
  14   7  -3         41.92         43.07         2.76 o
   1   8  -3       1750.90       1797.14        16.50 o
   2   8  -3          1.69          2.53         1.27 o
   3   8  -3       1448.94       1477.31        13.73 o
   4   8  -3       1028.70       1026.59         9.80 o
   5   8  -3        811.74        782.04         7.72 o
   6   8  -3        615.87        619.63         6.40 o
   7   8  -3       1218.95       1225.96        11.71 o
   8   8  -3        133.38        151.86         2.76 o
   9   8  -3        121.63        136.52         2.79 o
  10   8  -3        179.25        180.75         3.15 o
  11   8  -3        184.02        206.00         3.42 o
  12   8  -3          8.74          8.93         2.31 o
  13   8  -3        113.65        125.81         3.08 o
   0   9  -3        734.33        764.20        10.63 o
   1   9  -3        578.52        583.61         5.94 o
   2   9  -3        492.05        491.07         5.14 o
   3   9  -3        544.30        551.59         5.99 o
   4   9  -3         30.61         36.86         1.79 o
   5   9  -3        752.10        726.85         7.31 o
   6   9  -3         17.00         19.82         1.78 o
   7   9  -3       1186.93       1136.11        11.71 o
   8   9  -3          3.01          2.87         1.98 o
   9   9  -3        640.86        627.26         6.67 o
  10   9  -3        190.95        206.12         3.34 o
  11   9  -3        129.67        129.92         3.14 o
  12   9  -3         30.64         43.91         2.51 o
  13   9  -3         21.34         19.48         2.47 o
   1  10  -3        540.26        582.69         6.00 o
   2  10  -3        679.70        708.82         7.09 o
   3  10  -3       1841.73       1755.62        16.31 o
   4  10  -3        357.40        373.74         4.33 o
   5  10  -3         30.79         38.77         1.90 o
   6  10  -3        559.09        563.77         6.02 o
   7  10  -3        169.23        175.55         3.01 o
   8  10  -3        732.56        706.52         8.50 o
   9  10  -3         81.78         94.06         2.93 o
  10  10  -3         67.41         71.47         2.54 o
  11  10  -3        445.96        445.84         5.34 o
  12  10  -3         11.57         11.52         2.52 o
   0  11  -3       1049.64       1024.50        14.01 o
   1  11  -3        387.47        384.69         4.44 o
   2  11  -3        377.16        407.71         4.63 o
   3  11  -3        193.88        212.29         3.09 o
   4  11  -3        292.75        310.66         3.86 o
   5  11  -3        400.40        415.88         4.80 o
   6  11  -3        912.19        898.75         8.95 o
   7  11  -3         92.55         95.28         2.50 o
   8  11  -3        366.34        376.94         4.67 o
   9  11  -3        351.26        356.42         4.71 o
  10  11  -3        154.38        155.69         3.13 o
  11  11  -3         15.14         18.97         2.52 o
  12  11  -3        268.66        275.98         4.14 o
   1  12  -3        221.74        226.35         3.32 o
   2  12  -3        655.72        665.31         6.84 o
   3  12  -3        110.03        137.70         2.65 o
   4  12  -3         39.15         45.63         2.03 o
   5  12  -3        938.13        941.76         9.33 o
   6  12  -3        131.81        148.18         2.88 o
   7  12  -3        460.04        481.32         5.63 o
   8  12  -3         71.70         91.75         2.67 o
   9  12  -3        109.95        115.01         2.87 o
  10  12  -3         25.93         30.23         2.52 o
  11  12  -3         90.59         94.73         3.33 o
   0  13  -3        114.92        110.74         4.96 o
   1  13  -3        351.20        347.62         4.24 o
   2  13  -3        287.49        302.84         3.91 o
   3  13  -3        148.18        164.01         2.95 o
   4  13  -3        408.76        440.23         5.80 o
   5  13  -3        408.69        394.68         4.73 o
   6  13  -3        266.92        294.79         4.03 o
   7  13  -3        431.56        431.89         5.12 o
   8  13  -3        391.76        390.63         4.85 o
   9  13  -3        274.46        256.17         3.85 o
  10  13  -3         55.64         63.30         2.76 o
   1  14  -3          3.24          3.98         2.23 o
   2  14  -3        170.30        183.91         3.10 o
   3  14  -3         69.14         80.62         2.45 o
   4  14  -3       1232.65       1186.98        11.50 o
   5  14  -3         78.71         93.56         3.07 o
   6  14  -3        369.56        367.50         4.64 o
   7  14  -3         68.99         76.23         2.61 o
   8  14  -3        470.79        460.50         5.40 o
   9  14  -3        220.96        193.32         3.49 o
   0  15  -3        305.21        312.11         5.90 o
   1  15  -3         26.67         26.00         2.27 o
   2  15  -3        353.05        341.91         4.43 o
   3  15  -3         55.99         55.27         2.45 o
   4  15  -3        129.92        138.03         3.22 o
   5  15  -3        309.80        330.74         4.38 o
   6  15  -3         45.23         50.87         2.63 o
   7  15  -3        258.15        281.18         4.07 o
   8  15  -3         28.41         36.02         2.64 o
   1  16  -3        634.56        615.81         6.65 o
   2  16  -3         48.36         55.83         2.44 o
   3  16  -3        327.26        311.79         4.22 o
   4  16  -3        136.82        129.50         2.89 o
   5  16  -3       1162.48       1091.28        10.75 o
   6  16  -3        109.89        114.87         2.92 o
   7  16  -3        378.15        363.57         4.82 o
   0  17  -3       1355.93       1251.19        17.19 o
   1  17  -3         49.00         56.74         2.62 o
   2  17  -3        479.00        444.29         5.28 o
   3  17  -3        134.90        142.78         3.05 o
   4  17  -3        154.87        148.69         4.09 o
   5  17  -3         96.80         98.06         3.23 o
   1  18  -3        118.81        118.02         3.21 o
   4   0  -2       1410.50       1340.00        17.45 o
   6   0  -2        310.76        296.34         5.46 o
   8   0  -2       1563.44       1543.12        20.88 o
  10   0  -2         39.80         43.62         2.81 o
  12   0  -2       1016.81       1003.72        14.08 o
  14   0  -2       1338.40       1310.06        17.95 o
  16   0  -2        367.94        351.22         6.86 o
   1   1  -2       9497.44       9776.34       246.89 o
   2   1  -2       3087.35       2852.71        25.61 o
   3   1  -2        406.43        395.81         4.18 o
   4   1  -2       1118.28       1070.31         9.96 o
   5   1  -2       1179.79       1155.43        10.79 o
   6   1  -2        560.09        605.83         6.04 o
   7   1  -2        313.57        346.62         4.96 o
   8   1  -2        416.51        437.62         4.79 o
   9   1  -2         30.52         31.22         1.74 o
  10   1  -2       1853.90       1777.39        17.99 o
  11   1  -2        928.32        911.84         9.07 o
  12   1  -2        720.27        737.78         7.64 o
  13   1  -2        512.49        526.09         5.91 o
  14   1  -2        277.68        284.70         4.09 o
  15   1  -2        241.37        243.38         3.81 o
  16   1  -2        101.24        103.17         3.81 o
   0   2  -2       2972.29       2860.79        51.29 o
   1   2  -2       1504.21       1406.96        12.77 o
   2   2  -2       3305.97       3208.30        28.79 o
   3   2  -2        497.35        481.67         5.02 o
   4   2  -2        491.65        523.15         5.16 o
   5   2  -2       3781.31       3847.24        34.62 o
   6   2  -2        278.44        265.66         3.15 o
   7   2  -2        905.14        854.99         8.32 o
   8   2  -2        192.58        206.28         2.91 o
   9   2  -2        221.70        223.93         3.15 o
  10   2  -2        356.77        390.52         4.59 o
  11   2  -2        755.00        738.10         7.59 o
  12   2  -2        519.76        531.79         6.17 o
  13   2  -2         67.26         80.75         2.54 o
  14   2  -2       1259.92       1214.71        11.83 o
  15   2  -2         35.20         34.46         2.62 o
   1   3  -2        956.80        937.70         8.62 o
   2   3  -2       1678.68       1600.20        15.54 o
   3   3  -2       1128.58       1164.15        10.75 o
   4   3  -2       2324.32       2214.44        20.11 o
   5   3  -2        687.18        697.05         6.80 o
   6   3  -2        473.03        455.01         4.79 o
   7   3  -2          6.07          6.57         1.38 o
   8   3  -2       1375.40       1337.81        12.66 o
   9   3  -2        732.82        739.06         7.51 o
  10   3  -2        265.52        275.85         4.42 o
  11   3  -2        362.81        362.83         4.46 o
  12   3  -2        751.81        747.24         7.76 o
  13   3  -2         63.08         64.83         2.41 o
  14   3  -2        345.35        342.39         4.62 o
  15   3  -2        203.33        200.54         3.59 o
   0   4  -2       2030.70       1954.77        25.01 o
   1   4  -2       3075.44       3054.19        27.46 o
   2   4  -2       2310.98       2378.41        21.49 o
   3   4  -2       1131.44       1101.75        10.24 o
   4   4  -2        334.69        408.71         4.25 o
   5   4  -2        849.14        821.33         7.92 o
   6   4  -2       2460.51       2546.39        23.21 o
   7   4  -2       1076.27       1000.93        11.33 o
   8   4  -2         67.04         66.57         1.93 o
   9   4  -2        586.99        573.12         6.07 o
  10   4  -2        689.99        677.38         7.05 o
  11   4  -2        406.93        417.12         4.90 o
  12   4  -2        813.18        780.28         8.05 o
  13   4  -2        248.62        261.91         3.83 o
  14   4  -2        112.06        125.07         3.01 o
  15   4  -2        340.48        340.45         5.49 o
   1   5  -2       1019.45        983.85         9.17 o
   2   5  -2        938.64        958.21         9.29 o
   3   5  -2       3731.39       3629.15        34.90 o
   4   5  -2       2571.89       2525.80        22.94 o
   5   5  -2        510.57        525.22         5.37 o
   6   5  -2       1973.58       2070.82        19.01 o
   7   5  -2        766.70        843.97         8.29 o
   8   5  -2        947.35        943.22         9.22 o
   9   5  -2        302.65        293.97         3.76 o
  10   5  -2        574.37        563.18         6.08 o
  11   5  -2        677.75        653.03         6.94 o
  12   5  -2        147.24        159.36         3.03 o
  13   5  -2        417.33        415.12         5.06 o
  14   5  -2         37.29         40.93         2.73 o
  15   5  -2         44.70         47.12         2.75 o
   0   6  -2       1958.45       2124.89        27.30 o
   1   6  -2       1802.09       1693.38        15.51 o
   2   6  -2       2375.62       2394.94        21.73 o
   3   6  -2       1094.28       1174.66        10.98 o
   4   6  -2        648.09        691.23         6.78 o
   5   6  -2        201.92        217.86         2.82 o
   6   6  -2        459.30        477.63         5.06 o
   7   6  -2       1777.36       1682.95        15.70 o
   8   6  -2         52.74         61.14         1.94 o
   9   6  -2       1190.28       1176.67        11.35 o
  10   6  -2        762.75        751.47         7.72 o
  11   6  -2        282.69        285.52         3.92 o
  12   6  -2        381.15        381.77         4.71 o
  13   6  -2        331.36        352.29         4.55 o
  14   6  -2        936.41        893.06         9.12 o
  15   6  -2        140.58        133.49         3.39 o
   1   7  -2       1651.89       1636.40        15.05 o
   2   7  -2        408.50        484.17         4.94 o
   3   7  -2       1422.85       1333.84        12.42 o
   4   7  -2        759.05        814.16         7.91 o
   5   7  -2       3162.90       3205.73        31.67 o
   6   7  -2         26.07         30.40         1.64 o
   7   7  -2        209.94        236.04         3.21 o
   8   7  -2         78.69         88.87         2.15 o
   9   7  -2         33.91         30.23         1.90 o
  10   7  -2        291.52        296.80         3.97 o
  11   7  -2        846.74        801.02         8.19 o
  12   7  -2        134.71        154.00         3.31 o
  13   7  -2         79.00         85.92         2.74 o
  14   7  -2         19.81         27.46         2.49 o
   0   8  -2        476.21        575.23         8.15 o
   1   8  -2       1535.19       1547.10        14.30 o
   2   8  -2       2207.27       2141.18        19.56 o
   3   8  -2         88.53         94.15         1.86 o
   4   8  -2         24.94         34.94         1.50 o
   5   8  -2       1577.68       1566.90        15.59 o
   6   8  -2        192.03        201.87         2.94 o
   7   8  -2        152.14        160.47         2.65 o
   8   8  -2        124.56        153.77         2.72 o
   9   8  -2        857.51        825.57         8.36 o
  10   8  -2        944.79        890.55         8.94 o
  11   8  -2        203.55        214.25         4.35 o
  12   8  -2        483.12        468.28         5.48 o
  13   8  -2        152.18        154.36         3.18 o
  14   8  -2        665.26        589.05         6.55 o
   1   9  -2       1060.39       1071.48        10.18 o
   2   9  -2        121.88        137.37         2.24 o
   3   9  -2        685.95        653.53         7.04 o
   4   9  -2        334.26        327.65         3.84 o
   5   9  -2       1956.93       2000.03        18.50 o
   6   9  -2       1563.51       1500.75        16.28 o
   7   9  -2       2226.33       2231.14        20.62 o
   8   9  -2        294.42        324.28         4.12 o
   9   9  -2        341.70        365.23         4.47 o
  10   9  -2       1165.13       1121.61        10.96 o
  11   9  -2        599.19        577.23         6.27 o
  12   9  -2        108.90         95.89         2.85 o
  13   9  -2        121.52        127.52         3.07 o
  14   9  -2         69.15         63.52         2.84 o
   0  10  -2        721.86        791.15        10.99 o
   1  10  -2        359.05        329.39         3.96 o
   2  10  -2       1477.61       1495.86        13.98 o
   3  10  -2        437.64        471.19         5.89 o
   4  10  -2        160.18        179.58         2.91 o
   5  10  -2        212.45        199.04         2.96 o
   6  10  -2        186.78        194.24         3.00 o
   7  10  -2       1313.78       1288.02        13.18 o
   8  10  -2       1891.00       1763.21        16.55 o
   9  10  -2        624.95        609.48         6.63 o
  10  10  -2         73.79         76.48         2.38 o
  11  10  -2         96.63         98.21         2.74 o
  12  10  -2          1.88          5.80         2.23 o
  13  10  -2        153.75        154.18         3.86 o
   1  11  -2        352.21        413.47         4.64 o
   2  11  -2        803.84        838.51         8.29 o
   3  11  -2        665.74        714.78         7.25 o
   4  11  -2        906.43        881.29         8.72 o
   5  11  -2         24.61         21.33         1.91 o
   6  11  -2        710.40        692.09         7.14 o
   7  11  -2       2927.40       2764.42        25.35 o
   8  11  -2       1121.30       1110.36        11.67 o
   9  11  -2         84.46         84.04         2.54 o
  10  11  -2        157.61        164.33         3.71 o
  11  11  -2         24.04         26.94         2.35 o
  12  11  -2        270.50        260.67         3.97 o
  13  11  -2         21.92         30.75         2.71 o
   0  12  -2       1274.98       1297.70        17.41 o
   1  12  -2        484.43        489.90         5.35 o
   2  12  -2         55.21         57.19         1.99 o
   3  12  -2        326.21        326.61         4.03 o
   4  12  -2        303.28        322.98         4.02 o
   5  12  -2        138.98        156.51         2.80 o
   6  12  -2        716.75        710.44         7.39 o
   7  12  -2       1798.04       1705.76        16.04 o
   8  12  -2        115.06        119.26         3.16 o
   9  12  -2        867.62        816.83         8.36 o
  10  12  -2         20.68         20.07         2.39 o
  11  12  -2        138.68        142.59         3.17 o
  12  12  -2        269.26        254.02         3.93 o
   1  13  -2        143.58        153.77         2.80 o
   2  13  -2        215.12        220.99         3.26 o
   3  13  -2        996.88        976.23         9.63 o
   4  13  -2        974.20        965.01         9.51 o
   5  13  -2        257.94        279.11         3.97 o
   6  13  -2        858.37        812.30         8.25 o
   7  13  -2         50.57         58.56         2.44 o
   8  13  -2        159.30        162.22         3.14 o
   9  13  -2        270.34        267.96         3.92 o
  10  13  -2        252.78        255.31         6.18 o
  11  13  -2        116.89        113.74         3.60 o
   0  14  -2       3522.80       3395.41        43.72 o
   1  14  -2        448.14        451.11         5.11 o
   2  14  -2        122.43        143.46         3.04 o
   3  14  -2         60.48         63.27         2.26 o
   4  14  -2        514.93        514.65         5.75 o
   5  14  -2         55.11         63.20         2.45 o
   6  14  -2       1005.95        973.13         9.65 o
   7  14  -2        117.47        116.34         2.83 o
   8  14  -2        750.02        706.65         7.43 o
   9  14  -2        114.65        104.91         2.83 o
  10  14  -2        184.39        188.24         3.47 o
   1  15  -2        525.71        541.91         5.95 o
   2  15  -2        318.83        313.51         4.16 o
   3  15  -2        244.71        259.03         3.70 o
   4  15  -2        298.89        308.14         5.73 o
   5  15  -2        227.60        249.41         3.63 o
   6  15  -2        142.54        145.53         3.04 o
   7  15  -2        159.91        168.85         3.21 o
   8  15  -2         18.57         17.95         2.42 o
   9  15  -2        372.94        350.49         4.64 o
   0  16  -2        374.72        381.10         6.62 o
   1  16  -2         47.85         61.65         2.51 o
   2  16  -2        371.82        366.56         5.29 o
   3  16  -2        470.87        453.32         5.27 o
   4  16  -2        143.49        145.85         3.00 o
   5  16  -2        468.72        469.09         5.46 o
   6  16  -2        378.84        379.11         5.65 o
   7  16  -2        483.88        441.54         5.30 o
   8  16  -2        137.51        142.90         4.78 o
   1  17  -2         33.89         42.61         2.58 o
   2  17  -2        153.67        164.89         3.14 o
   3  17  -2        155.26        163.91         3.23 o
   4  17  -2        473.40        454.46         5.43 o
   5  17  -2        204.73        203.65         3.50 o
   6  17  -2        262.39        277.78         4.13 o
   7  17  -2         83.82         87.97         3.01 o
   0  18  -2         28.03         29.45         3.60 o
   1  18  -2         86.06         95.85         2.86 o
   2  18  -2        146.56        148.89         3.40 o
   3  18  -2        476.16        451.30         5.48 o
   4  18  -2         85.88         83.78         2.88 o
   5  18  -2         89.70         97.66         3.08 o
   2   0  -1       6726.11       5550.28       261.04 o
   4   0  -1        774.65        720.20         9.75 o
   6   0  -1       3803.97       3670.95        46.87 o
   8   0  -1        901.03        844.34        11.76 o
  10   0  -1       1500.42       1488.66        19.95 o
  12   0  -1       2160.88       1981.36        26.21 o
  14   0  -1        152.28        154.72         4.54 o
  16   0  -1        398.85        376.31         6.95 o
   0   1  -1       3427.39       3113.95        78.58 o
   1   1  -1       3826.47       3167.12        35.78 o
   3   1  -1       1305.71       1170.25        11.49 o
   4   1  -1        527.35        524.02         5.17 o
   5   1  -1       1293.25       1205.98        12.61 o
   6   1  -1       2398.22       2359.95        21.52 o
   7   1  -1       2707.69       2651.01        24.16 o
   8   1  -1       1405.13       1469.75        13.80 o
   9   1  -1       1808.42       1870.21        17.41 o
  10   1  -1        409.49        413.37         4.81 o
  11   1  -1        136.62        138.14         2.73 o
  12   1  -1        646.34        642.31         6.93 o
  13   1  -1         54.61         58.37         2.35 o
  14   1  -1        370.30        379.19         6.50 o
  15   1  -1         18.00         22.65         2.38 o
  16   1  -1         71.72         70.74         2.84 o
   1   2  -1       2166.36       1940.57        21.72 o
   2   2  -1       1415.69       1308.33        13.96 o
   3   2  -1       3686.81       3283.83        29.49 o
   4   2  -1       2887.87       2641.69        23.89 o
   5   2  -1        320.15        351.39         3.76 o
   6   2  -1        328.84        347.33         4.83 o
   7   2  -1         36.71         45.33         1.81 o
   8   2  -1        921.16        944.68         9.17 o
   9   2  -1         53.80         62.09         2.00 o
  10   2  -1       1391.27       1309.99        17.26 o
  11   2  -1       2170.97       2139.09        19.87 o
  12   2  -1        535.73        530.48         5.94 o
  13   2  -1        338.85        349.43         4.45 o
  14   2  -1          6.60          6.41         2.24 o
  15   2  -1        304.07        311.38         4.39 o
  16   2  -1          9.29          5.82         2.65 o
   1   3  -1        571.01        503.67         4.80 o
   3   3  -1       3536.29       3311.99        29.78 o
   4   3  -1       1825.64       1795.60        16.43 o
   5   3  -1        276.60        264.76         3.40 o
   6   3  -1        618.81        619.78         6.22 o
   7   3  -1        730.57        739.94         7.34 o
   8   3  -1        209.65        202.06         2.86 o
   9   3  -1        221.45        239.64         3.30 o
  10   3  -1       1631.46       1656.15        15.60 o
  11   3  -1         60.00         67.19         2.27 o
  12   3  -1       1692.91       1613.74        15.32 o
  13   3  -1        178.98        180.36         3.48 o
  14   3  -1        655.02        640.03         7.56 o
  15   3  -1         76.86         69.52         2.85 o
  16   3  -1        597.33        583.01         7.50 o
   1   4  -1       3448.81       3227.93        29.36 o
   2   4  -1       6540.41       6058.86        66.04 o
   3   4  -1         89.28        122.64         1.75 o
   4   4  -1       2009.05       1958.34        17.89 o
   5   4  -1        649.73        753.24         7.32 o
   6   4  -1       1406.33       1460.84        13.61 o
   7   4  -1        971.17       1081.99        10.36 o
   8   4  -1        417.45        466.52         5.08 o
   9   4  -1       1141.67       1079.16        10.47 o
  10   4  -1         16.27         19.05         1.89 o
  11   4  -1       1146.85       1136.87        11.12 o
  12   4  -1        360.31        379.16         5.43 o
  13   4  -1       1452.82       1363.14        13.11 o
  14   4  -1        269.89        273.58         4.55 o
  15   4  -1        418.69        424.74         5.27 o
  16   4  -1         99.49         95.43         3.12 o
   1   5  -1       4571.34       4327.74        38.78 o
   2   5  -1       4855.47       4655.12        41.70 o
   3   5  -1        660.08        672.40         6.53 o
   4   5  -1       1989.28       1954.38        17.90 o
   5   5  -1        393.76        363.18         4.01 o
   6   5  -1        223.63        261.19         3.23 o
   7   5  -1       3924.37       4012.80        36.28 o
   8   5  -1        879.23        918.15         9.01 o
   9   5  -1        325.92        308.98         3.88 o
  10   5  -1          5.74          7.94         1.79 o
  11   5  -1         17.68         18.38         1.98 o
  12   5  -1         96.69        102.87         2.63 o
  13   5  -1        454.92        450.07         6.52 o
  14   5  -1        189.40        208.45         3.53 o
  15   5  -1        625.38        607.20         6.75 o
   1   6  -1       1151.17       1138.39        10.61 o
   2   6  -1       1595.54       1602.72        14.74 o
   3   6  -1        755.37        717.71         8.81 o
   4   6  -1       1485.18       1449.75        13.48 o
   5   6  -1       6298.43       6426.48        57.56 o
   6   6  -1        926.63        903.80         8.80 o
   7   6  -1        435.10        472.21         5.12 o
   8   6  -1        997.75        955.05         9.39 o
   9   6  -1        182.03        200.40         3.20 o
  10   6  -1        316.50        321.48         4.73 o
  11   6  -1        551.36        519.60         5.84 o
  12   6  -1        125.06        130.08         2.84 o
  13   6  -1         93.53        107.13         3.07 o
  14   6  -1         85.06         82.21         2.76 o
  15   6  -1        189.58        194.59         3.62 o
   0   7  -1       1093.83       1180.95        15.60 o
   1   7  -1       1680.85       1665.53        15.32 o
   2   7  -1        809.96        837.32         8.04 o
   3   7  -1         97.31        140.17         2.26 o
   4   7  -1       1689.39       1805.66        16.66 o
   5   7  -1       4613.34       4512.02        40.66 o
   6   7  -1        223.48        254.89         3.25 o
   7   7  -1        730.66        705.05         8.24 o
   8   7  -1         10.53          9.35         1.74 o
   9   7  -1        973.12        932.71         9.28 o
  10   7  -1         54.24         54.64         2.17 o
  11   7  -1        536.31        553.80         6.13 o
  12   7  -1        190.43        180.87         3.20 o
  13   7  -1        273.02        292.71         4.15 o
  14   7  -1         44.89         44.74         2.67 o
  15   7  -1        495.30        492.13         5.87 o
   1   8  -1        169.00        188.61         2.74 o
   2   8  -1        424.15        436.20         4.62 o
   3   8  -1        647.63        611.19         6.17 o
   4   8  -1       2066.12       2095.85        19.25 o
   5   8  -1       4163.95       4325.39        39.00 o
   6   8  -1        368.98        358.65         4.20 o
   7   8  -1        811.28        814.31         8.13 o
   8   8  -1        431.56        416.37         4.80 o
   9   8  -1        785.17        778.81         7.96 o
  10   8  -1        271.09        296.09         3.97 o
  11   8  -1        490.27        494.79         5.67 o
  12   8  -1        206.17        210.07         3.43 o
  13   8  -1        274.80        275.54         5.06 o
  14   8  -1         63.30         52.69         2.72 o
  15   8  -1        199.30        200.50         4.44 o
   0   9  -1       5309.49       5341.98        67.79 o
   1   9  -1        492.39        498.05         5.56 o
   2   9  -1       1054.10       1063.37        10.14 o
   3   9  -1       1042.07       1069.46        10.21 o
   4   9  -1        640.39        648.68         6.58 o
   5   9  -1        678.74        659.21         6.73 o
   6   9  -1        540.98        551.12         6.28 o
   7   9  -1       2063.65       2039.39        18.94 o
   8   9  -1        353.01        360.74         4.43 o
   9   9  -1        798.92        797.03         8.14 o
  10   9  -1         94.27        124.57         2.70 o
  11   9  -1        108.46        114.46         2.71 o
  12   9  -1         40.27         27.12         2.32 o
  13   9  -1        573.39        545.21         6.19 o
  14   9  -1        319.84        335.91         4.58 o
   1  10  -1       1887.56       1883.56        17.40 o
   2  10  -1        426.62        484.04         5.17 o
   3  10  -1        470.24        482.18         5.17 o
   4  10  -1        571.07        596.77         6.20 o
   5  10  -1       1222.69       1145.01        11.01 o
   6  10  -1        671.17        698.30         7.18 o
   7  10  -1         82.07         85.62         2.35 o
   8  10  -1        423.27        444.93         5.15 o
   9  10  -1        456.35        453.06         5.29 o
  10  10  -1        537.30        514.99         5.80 o
  11  10  -1         93.42         99.83         2.65 o
  12  10  -1        181.84        176.46         3.41 o
  13  10  -1        586.35        606.31         6.72 o
  14  10  -1          0.76         -3.78         2.52 o
   0  11  -1        733.79        769.78        10.83 o
   1  11  -1        934.91       1002.18         9.84 o
   2  11  -1       1138.89       1129.13        10.86 o
   3  11  -1        307.45        334.66         4.03 o
   4  11  -1       1000.39        982.28         9.59 o
   5  11  -1        217.23        232.85         3.28 o
   6  11  -1        394.31        395.79         4.66 o
   7  11  -1        182.99        201.42         3.15 o
   8  11  -1        135.89        133.98         2.81 o
   9  11  -1         11.84         15.61         2.07 o
  10  11  -1        149.66        179.71         3.18 o
  11  11  -1         84.44         80.78         2.73 o
  12  11  -1        657.71        652.49         7.06 o
  13  11  -1        125.36        144.53         3.40 o
   1  12  -1        658.56        670.81         6.87 o
   2  12  -1        917.32        921.45         9.10 o
   3  12  -1       2180.57       2165.01        20.00 o
   4  12  -1       1739.72       1633.46        15.54 o
   5  12  -1       1751.65       1731.67        16.25 o
   6  12  -1        178.80        181.71         3.05 o
   7  12  -1        561.76        553.37         6.09 o
   8  12  -1        164.13        176.51         3.40 o
   9  12  -1        153.03        154.26         3.57 o
  10  12  -1         69.60         83.07         2.75 o
  11  12  -1        648.43        625.92         8.15 o
  12  12  -1         37.78         33.37         2.59 o
   0  13  -1        964.56        895.31        12.57 o
   1  13  -1          7.61          4.76         1.86 o
   2  13  -1        288.66        308.68         4.35 o
   3  13  -1        864.78        880.66         8.81 o
   4  13  -1         60.06         71.57         2.31 o
   5  13  -1        293.17        306.89         4.02 o
   6  13  -1        342.77        355.50         4.47 o
   7  13  -1        251.00        251.86         3.64 o
   8  13  -1        455.37        444.02         5.23 o
   9  13  -1        531.72        527.49         5.99 o
  10  13  -1        160.59        154.23         3.48 o
  11  13  -1        201.01        207.20         3.60 o
  12  13  -1        174.45        166.40         3.49 o
   1  14  -1         69.10         72.61         2.30 o
   2  14  -1        374.57        382.31         5.86 o
   3  14  -1         66.66         75.64         2.35 o
   4  14  -1        852.19        819.93         8.36 o
   5  14  -1       1048.85       1027.73        10.14 o
   6  14  -1       1811.46       1716.32        16.16 o
   7  14  -1        277.40        288.96         4.02 o
   8  14  -1        259.82        282.81         4.05 o
   9  14  -1        255.92        266.29         4.32 o
  10  14  -1        549.98        521.96         6.02 o
  11  14  -1         14.36         17.80         2.56 o
   0  15  -1        796.17        772.29        11.23 o
   1  15  -1        238.15        242.66         3.74 o
   2  15  -1        232.00        242.63         3.59 o
   3  15  -1        562.78        556.49         6.13 o
   4  15  -1        557.99        562.75         6.17 o
   5  15  -1        829.99        828.12         8.47 o
   6  15  -1        686.30        662.79         7.08 o
   7  15  -1         91.50        103.70         3.06 o
   8  15  -1        292.02        301.85         4.62 o
   9  15  -1        480.32        469.19         5.60 o
  10  15  -1         17.31         18.17         2.63 o
   1  16  -1        678.91        651.85         6.92 o
   2  16  -1         88.36         98.60         2.95 o
   3  16  -1        615.02        599.85         6.53 o
   4  16  -1        139.43        141.47         2.93 o
   5  16  -1        716.50        689.05         7.28 o
   6  16  -1        261.43        270.39         4.02 o
   7  16  -1        238.63        242.28         3.82 o
   8  16  -1        170.80        163.87         3.35 o
   9  16  -1        106.70        104.04         3.00 o
   0  17  -1        939.71        920.40        15.48 o
   1  17  -1        111.49        111.86         2.85 o
   2  17  -1       1504.54       1411.10        13.53 o
   3  17  -1        281.98        289.68         4.12 o
   4  17  -1         81.98         85.24         2.74 o
   5  17  -1         47.54         45.17         2.57 o
   6  17  -1        164.03        158.21         3.72 o
   7  17  -1        500.22        464.64         5.90 o
   8  17  -1        147.34        149.96         3.47 o
   1  18  -1        470.97        478.68         6.10 o
   2  18  -1        531.83        520.76         6.95 o
   3  18  -1        870.35        827.66         9.89 o
   4  18  -1        214.04        211.45         4.86 o
   5  18  -1        194.32        200.07         4.21 o
   6  18  -1         86.77         88.22         5.57 o
   0  19  -1       1222.38       1124.76        22.23 o
   1  19  -1        586.64        561.83         9.60 o
   2  19  -1        386.15        375.79         5.66 o
   3  19  -1         17.41         15.27         2.66 o
   2   0   0        474.10        372.76         5.06 o
   4   0   0       7647.19       6610.90       118.07 o
   6   0   0       2289.74       2090.77        27.09 o
   8   0   0       2301.80       2251.31        35.00 o
  10   0   0       2398.25       2532.12        33.00 o
  12   0   0          5.41          8.55         3.06 o
  14   0   0        104.64         98.55         4.77 o
  16   0   0          9.07          6.44         4.09 o
   3   1   0       2992.49       2614.69        25.16 o
   4   1   0        325.91        329.23         4.32 o
   5   1   0         65.63         74.91         1.71 o
   6   1   0       2039.10       1826.90        16.83 o
   7   1   0        476.56        484.84         5.12 o
   8   1   0        888.94        884.40         8.70 o
   9   1   0       1058.49       1143.31        11.04 o
  10   1   0         20.48         14.14         1.80 o
  11   1   0          0.53          2.52         1.87 o
  12   1   0        396.32        380.52         4.77 o
  13   1   0        173.43        186.86         3.33 o
  14   1   0         39.44         39.56         2.45 o
  15   1   0        403.52        404.72         5.17 o
  16   1   0        469.98        463.14         5.95 o
   1   2   0       1567.78       1220.91        12.33 o
   2   2   0       2061.69       1820.00        18.97 o
   3   2   0       7200.78       6584.09        62.78 o
   4   2   0       3212.34       2831.21        29.20 o
   5   2   0        870.76        802.62         7.72 o
   6   2   0       1709.54       1641.52        15.18 o
   7   2   0        967.68       1099.95        10.50 o
   8   2   0       1427.88       1467.89        13.82 o
   9   2   0        816.82        800.35         8.02 o
  10   2   0        202.99        200.20         3.09 o
  11   2   0          5.19          4.63         2.07 o
  12   2   0        938.98        913.83         9.24 o
  13   2   0        115.56        126.05         2.84 o
  14   2   0         77.60         81.44         2.75 o
  15   2   0         23.88         28.07         2.61 o
  16   2   0         59.68         78.75         3.15 o
   1   3   0        868.14        701.86         6.55 o
   2   3   0       5300.02       4676.39        41.79 o
   3   3   0       5392.36       5206.50        46.55 o
   4   3   0       6855.30       6250.06        55.87 o
   5   3   0        273.78        239.52         2.87 o
   6   3   0        925.42        945.47         9.07 o
   7   3   0       4555.04       4875.27        43.87 o
   8   3   0       1706.08       1795.07        19.72 o
   9   3   0       1466.71       1442.71        13.68 o
  10   3   0       2055.83       1944.17        18.14 o
  11   3   0        116.67        121.71         2.67 o
  12   3   0        104.88        109.58         2.75 o
  13   3   0       1029.53       1014.23        11.49 o
  14   3   0        140.80        152.05         4.09 o
  15   3   0         52.87         60.63         3.23 o
  16   3   0         10.65         12.09         3.15 o
   0   4   0       3171.08       2795.93        35.53 o
   1   4   0       4610.12       4261.12        40.79 o
   3   4   0       8678.40       8145.38        91.84 o
   4   4   0         40.73         30.26         1.48 o
   5   4   0        222.97        233.32         2.87 o
   6   4   0        116.98        141.30         2.27 o
   7   4   0       1323.95       1175.54        12.51 o
   8   4   0       1082.62       1148.88        12.74 o
   9   4   0        158.19        151.70         3.41 o
  10   4   0         47.12         60.77         2.50 o
  11   4   0          0.22         -0.11         2.23 o
  12   4   0        158.75        145.81         3.44 o
  13   4   0        282.74        298.70         4.77 o
  14   4   0        293.39        298.57         5.24 o
  15   4   0        357.79        377.01         7.13 o
  16   4   0        241.79        238.67         4.07 o
   1   5   0       1073.74        923.92        14.15 o
   2   5   0         12.52         15.94         1.38 o
   3   5   0        699.85        716.87         9.83 o
   4   5   0        473.58        514.01         7.37 o
   5   5   0       7791.04       7651.10        96.70 o
   6   5   0       2075.44       2172.20        32.61 o
   7   5   0        215.86        244.77         4.52 o
   8   5   0        257.62        232.08         4.48 o
   9   5   0        667.65        559.24         8.42 o
  10   5   0        512.12        527.60         7.85 o
  11   5   0        725.23        699.92         8.50 o
  12   5   0        162.07        154.08         3.46 o
  13   5   0       1594.97       1517.52        16.72 o
  14   5   0        361.39        305.69         4.92 o
  15   5   0         27.71         29.48         3.01 o
  16   5   0         64.24         63.35         3.67 o
   0   6   0       3575.06       3352.26        60.42 o
   1   6   0        107.66        105.38         2.32 o
   2   6   0       1615.02       1595.99        18.60 o
   3   6   0        309.34        298.03         4.33 o
   4   6   0        402.73        380.18         5.79 o
   5   6   0       3127.37       3173.56        36.11 o
   6   6   0       3016.26       3078.71        31.26 o
   7   6   0          7.01          6.12         1.48 o
   8   6   0         29.29         38.67         1.80 o
   9   6   0        526.19        502.15         6.35 o
  10   6   0          9.03         11.83         1.84 o
  11   6   0        613.61        654.60         9.33 o
  12   6   0        494.13        487.41         5.63 o
  13   6   0        345.03        368.98         4.71 o
  14   6   0        164.33        194.10         3.54 o
  15   6   0          0.29         -0.43         2.52 o
   1   7   0        348.61        330.28         3.61 o
   2   7   0          7.41          4.63         1.09 o
   3   7   0       6382.43       6143.10        54.99 o
   4   7   0        890.40        893.01         8.62 o
   5   7   0        619.10        707.36         7.07 o
   6   7   0        100.60        102.76         2.14 o
   7   7   0        810.97        833.58         8.25 o
   8   7   0          2.50          3.41         1.66 o
   9   7   0          0.09          3.10         1.69 o
  10   7   0          5.38          6.45         1.88 o
  11   7   0       2624.49       2448.85        28.72 o
  12   7   0         67.95         70.53         2.48 o
  13   7   0        216.40        202.77         3.42 o
  14   7   0          0.18          2.69         2.47 o
  15   7   0        343.77        321.36         4.59 o
   0   8   0       1314.03       1250.59        16.52 o
   1   8   0         17.35         14.14         1.20 o
   2   8   0        159.07        165.27         2.32 o
   3   8   0          2.89          2.26         1.21 o
   4   8   0          3.67         10.74         1.39 o
   5   8   0       1979.01       1967.65        20.79 o
   6   8   0          1.76          6.38         1.46 o
   7   8   0       1286.17       1344.00        12.74 o
   8   8   0        132.38        123.64         2.59 o
   9   8   0        570.27        562.81         6.08 o
  10   8   0        308.37        338.18         5.06 o
  11   8   0        156.04        180.20         3.08 o
  12   8   0        734.10        616.73         6.66 o
  13   8   0        688.12        706.54         7.51 o
  14   8   0         79.34         85.75         3.34 o
  15   8   0        690.02        604.98         7.29 o
   1   9   0        826.23        762.49         7.47 o
   2   9   0          6.42          7.39         1.24 o
   3   9   0        238.81        251.13         3.13 o
   4   9   0        103.60        117.26         2.12 o
   5   9   0         74.04         72.79         2.10 o
   6   9   0        800.42        783.34         8.35 o
   7   9   0         62.74         79.46         2.11 o
   8   9   0        478.30        428.53         4.93 o
   9   9   0        883.30        857.93         8.64 o
  10   9   0        108.25        125.21         2.71 o
  11   9   0        226.84        221.89         3.42 o
  12   9   0        557.17        508.91         5.78 o
  13   9   0        511.91        526.00         5.98 o
  14   9   0          6.22         11.22         2.42 o
   0  10   0        109.49        129.10         3.05 o
   1  10   0         66.03         57.15         1.67 o
   2  10   0        889.69        856.75         8.36 o
   3  10   0        199.64        232.32         3.05 o
   4  10   0        146.80        148.41         2.44 o
   5  10   0         55.57         52.42         1.79 o
   6  10   0       2593.24       2560.70        23.46 o
   7  10   0       2752.41       2714.82        24.87 o
   8  10   0          0.73          3.53         1.83 o
   9  10   0        433.66        433.27         5.07 o
  10  10   0         26.96         27.66         2.12 o
  11  10   0         34.77         42.31         2.72 o
  12  10   0        931.34        826.27         8.50 o
  13  10   0        517.02        483.87         5.64 o
  14  10   0        155.76        151.71         3.33 o
   1  11   0        759.71        745.43         7.42 o
   2  11   0         31.89         40.10         1.70 o
   3  11   0        320.69        305.02         3.94 o
   4  11   0       2048.73       1887.54        17.47 o
   5  11   0       1860.81       1820.80        16.95 o
   6  11   0         34.63         43.46         1.95 o
   7  11   0        112.38        120.22         2.57 o
   8  11   0       1800.55       1724.52        16.21 o
   9  11   0         21.81         26.48         2.13 o
  10  11   0        406.51        392.01         4.80 o
  11  11   0          0.11          3.53         2.21 o
  12  11   0          0.28         -0.31         2.36 o
  13  11   0        529.53        465.36         5.58 o
   0  12   0        173.93        183.86         3.94 o
   1  12   0        162.32        178.33         2.91 o
   2  12   0        899.71        871.39         8.58 o
   3  12   0         13.55          8.02         1.66 o
   4  12   0        441.66        458.60         5.08 o
   5  12   0        624.75        635.36         6.62 o
   6  12   0        271.07        248.28         3.49 o
   7  12   0        675.82        667.83         6.99 o
   8  12   0        309.06        295.92         4.13 o
   9  12   0        167.13        184.00         3.14 o
  10  12   0          2.13          1.54         2.21 o
  11  12   0        383.30        365.03         5.22 o
  12  12   0        115.31        114.30         2.97 o
  13  12   0          3.38          8.16         2.63 o
   1  13   0        332.01        333.10         4.05 o
   2  13   0       1661.39       1626.46        15.26 o
   3  13   0        322.49        329.37         4.07 o
   4  13   0        288.11        287.43         3.76 o
   5  13   0        600.65        626.85         6.62 o
   6  13   0       1421.06       1375.14        13.13 o
   7  13   0        667.70        650.17         7.25 o
   8  13   0          0.61         -1.94         2.00 o
   9  13   0         25.92         36.51         2.29 o
  10  13   0         61.86         70.97         2.61 o
  11  13   0       1017.78        952.21         9.58 o
  12  13   0        199.01        213.47         3.66 o
   0  14   0       2315.06       2235.40        29.15 o
   1  14   0          0.17          3.45         1.81 o
   2  14   0         46.34         57.33         2.21 o
   3  14   0         40.33         54.45         2.12 o
   4  14   0        610.65        607.31         6.47 o
   5  14   0        261.66        256.94         5.05 o
   6  14   0        267.55        291.36         5.28 o
   7  14   0         19.87         29.60         2.17 o
   8  14   0        686.96        684.60         7.23 o
   9  14   0         40.18         48.30         2.51 o
  10  14   0        105.74        118.57         3.02 o
  11  14   0        145.65        140.92         3.29 o
   1  15   0        557.11        583.30         6.25 o
   2  15   0        998.93        952.39         9.42 o
   3  15   0        214.63        232.64         3.41 o
   4  15   0         56.75         71.41         2.33 o
   5  15   0        363.73        367.59         4.54 o
   6  15   0        512.83        495.40         5.98 o
   7  15   0         76.41         79.06         2.58 o
   8  15   0        371.02        359.84         4.56 o
   9  15   0        191.08        195.22         3.93 o
  10  15   0         83.06         83.05         2.94 o
   0  16   0        626.44        605.62         9.14 o
   1  16   0         88.46        101.53         2.56 o
   2  16   0        222.12        211.26         3.28 o
   3  16   0         10.12         16.98         2.13 o
   4  16   0        153.58        146.59         3.38 o
   5  16   0        639.12        650.12         6.91 o
   6  16   0         37.56         46.60         2.35 o
   7  16   0         14.11         14.41         2.30 o
   8  16   0         65.08         75.41         2.93 o
   9  16   0        205.28        205.69         3.65 o
   1  17   0        322.92        319.10         4.18 o
   2  17   0        532.54        532.03         5.90 o
   3  17   0        524.09        532.16         5.92 o
   4  17   0       1785.69       1662.90        15.66 o
   5  17   0         89.92        104.75         2.77 o
   6  17   0        125.23        141.71         3.10 o
   7  17   0        744.78        658.17         7.04 o
   8  17   0         38.28         32.03         2.61 o
   0  18   0       1021.39        922.41        13.05 o
   1  18   0        384.02        369.45         4.65 o
   2  18   0       1446.75       1299.62        12.50 o
   3  18   0         78.99         69.46         2.53 o
   4  18   0         25.44         32.93         2.38 o
   5  18   0        196.74        184.97         3.58 o
   6  18   0          0.49         -0.73         2.42 o
   1  19   0        222.35        218.39         4.61 o
   2  19   0        506.06        466.56         5.76 o
   3  19   0        221.72        213.40         4.27 o
   4  19   0         29.91         33.64         2.63 o
   2   0   1       6788.42       5783.15       103.05 o
   4   0   1        787.51        714.31        11.52 o
   6   0   1       3837.98       3697.10        47.09 o
   8   0   1        929.22        871.10        11.93 o
  10   0   1       1504.04       1518.51        20.16 o
  12   0   1       2182.52       2048.50        26.91 o
  14   0   1        149.18        154.33         4.36 o
  16   0   1        390.97        375.35         6.95 o
   0   1   1       3352.82       2970.80        75.04 o
   1   1   1       3850.56       3244.02        36.66 o
   3   1   1       1293.34       1187.25        11.62 o
   4   1   1        525.11        532.02         5.20 o
   5   1   1       1298.53       1235.04        13.50 o
   6   1   1       2414.46       2421.89        22.02 o
   7   1   1       2709.90       2694.33        24.48 o
   8   1   1       1424.25       1480.28        13.81 o
   9   1   1       1753.35       1803.30        16.71 o
  10   1   1        405.21        403.93         4.60 o
  11   1   1        144.35        144.21         2.80 o
  12   1   1        635.15        631.71         6.65 o
  13   1   1         52.21         52.74         2.51 o
  14   1   1        379.66        388.60         4.80 o
  15   1   1         17.66         17.51         2.34 o
  16   1   1         68.33         67.73         2.88 o
   1   2   1       2092.46       1921.60        18.47 o
   2   2   1       1380.46       1319.69        14.51 o
   3   2   1       3599.64       3256.27        29.21 o
   4   2   1       2804.94       2579.58        23.30 o
   5   2   1        309.21        334.17         3.81 o
   6   2   1        323.28        345.18         3.78 o
   7   2   1         36.55         45.67         1.51 o
   8   2   1        936.09        959.60         9.24 o
   9   2   1         56.87         64.81         1.97 o
  10   2   1       1383.14       1338.46        12.68 o
  11   2   1       2200.97       2145.07        19.83 o
  12   2   1        527.93        533.10         5.88 o
  13   2   1        332.19        348.85         4.39 o
  14   2   1          6.79          5.17         2.22 o
  15   2   1        307.62        319.95         4.37 o
  16   2   1          9.70          9.87         2.60 o
   0   3   1       9880.63       8723.77       219.61 o
   1   3   1        545.43        483.16         5.47 o
   3   3   1       3536.88       3330.05        38.67 o
   4   3   1       1809.17       1823.61        17.82 o
   5   3   1        282.04        268.55         3.83 o
   6   3   1        638.92        634.04         6.29 o
   7   3   1        734.09        741.62         8.66 o
   8   3   1        213.80        207.09         3.07 o
   9   3   1        220.14        240.57         3.91 o
  10   3   1       1657.94       1683.95        15.73 o
  11   3   1         61.28         66.87         2.17 o
  12   3   1       1670.22       1564.54        14.77 o
  13   3   1        174.72        175.00         3.03 o
  14   3   1        665.35        649.53         6.93 o
  15   3   1         69.52         71.91         2.59 o
  16   3   1        581.79        570.78         7.51 o
   1   4   1       3387.91       3243.44        36.80 o
   2   4   1       6505.82       6190.02        55.21 o
   3   4   1         78.09        111.83         1.74 o
   4   4   1       1999.38       1938.94        17.67 o
   5   4   1        637.51        752.45         9.27 o
   6   4   1       1411.55       1482.09        13.77 o
   7   4   1        974.30       1080.85        11.00 o
   8   4   1        413.65        445.52         5.15 o
   9   4   1       1122.35       1075.74        10.35 o
  10   4   1         13.08         14.55         1.73 o
  11   4   1       1167.04       1145.20        11.07 o
  12   4   1        349.68        366.83         4.59 o
  13   4   1       1451.30       1358.54        12.97 o
  14   4   1        269.67        271.74         3.91 o
  15   4   1        430.61        429.15         5.15 o
  16   4   1        103.25         98.52         3.03 o
   1   5   1       4571.01       4366.03        53.15 o
   2   5   1       4875.19       4696.22        42.02 o
   3   5   1        663.09        678.12         6.54 o
   4   5   1       1959.45       1927.12        17.60 o
   5   5   1        409.78        381.89         4.34 o
   6   5   1        221.64        253.53         3.09 o
   7   5   1       3933.69       4026.70        36.33 o
   8   5   1        884.09        910.96         9.85 o
   9   5   1        315.97        294.06         3.68 o
  10   5   1          6.92          9.41         1.73 o
  11   5   1         14.95         15.15         1.91 o
  12   5   1         89.67         92.55         2.41 o
  13   5   1        463.66        468.40         5.36 o
  14   5   1        184.24        203.61         3.42 o
  15   5   1        640.50        611.14         6.68 o
   1   6   1       1142.69       1121.76        11.61 o
   2   6   1       1612.53       1582.79        14.53 o
   3   6   1        720.85        670.16         6.53 o
   4   6   1       1462.27       1419.46        14.54 o
   5   6   1       6266.99       6284.70        94.81 o
   6   6   1        917.89        891.99         8.62 o
   7   6   1        433.43        468.19         5.01 o
   8   6   1       1009.08        958.01         9.31 o
   9   6   1        192.61        208.47         3.03 o
  10   6   1        315.80        324.77         4.00 o
  11   6   1        555.22        541.67         5.90 o
  12   6   1        132.00        138.91         2.97 o
  13   6   1         98.64        106.20         2.68 o
  14   6   1         83.52         80.56         2.68 o
  15   6   1        191.60        188.30         4.08 o
   0   7   1       1096.47       1165.68        15.35 o
   1   7   1       1645.51       1639.26        15.05 o
   2   7   1        813.24        818.09         7.84 o
   3   7   1         86.84        128.21         2.26 o
   4   7   1       1687.49       1783.22        17.50 o
   5   7   1       4658.03       4616.15        41.51 o
   6   7   1        223.37        256.08         3.21 o
   7   7   1        740.35        719.97         7.21 o
   8   7   1         10.53         10.38         1.61 o
   9   7   1        972.74        916.15         9.00 o
  10   7   1         54.85         55.16         2.05 o
  11   7   1        535.30        551.48         5.99 o
  12   7   1        190.30        180.35         3.51 o
  13   7   1        280.46        285.51         4.89 o
  14   7   1         45.18         50.35         2.61 o
  15   7   1        492.76        488.39         5.75 o
   1   8   1        174.26        193.83         2.57 o
   2   8   1        407.78        424.26         4.48 o
   3   8   1        625.18        590.22         6.35 o
   4   8   1       2034.91       2070.83        25.38 o
   5   8   1       4234.43       4353.56        39.23 o
   6   8   1        372.45        358.26         4.12 o
   7   8   1        809.77        808.22         8.03 o
   8   8   1        420.81        407.53         4.63 o
   9   8   1        770.82        744.79         7.56 o
  10   8   1        265.02        286.05         3.78 o
  11   8   1        510.30        515.36         5.72 o
  12   8   1        211.94        219.41         3.63 o
  13   8   1        283.54        287.86         4.00 o
  14   8   1         63.55         54.54         2.79 o
  15   8   1        200.59        210.19         4.45 o
   0   9   1       5281.21       5397.58        96.70 o
   1   9   1        497.57        493.77        10.55 o
   2   9   1       1040.47       1062.11        14.56 o
   3   9   1       1047.90       1088.35        14.53 o
   4   9   1        652.00        685.90         9.58 o
   5   9   1        680.67        671.65        13.37 o
   6   9   1        544.36        555.45         8.70 o
   7   9   1       2005.41       1994.21        21.30 o
   8   9   1        343.03        353.50         5.52 o
   9   9   1        808.04        796.53         9.49 o
  10   9   1         92.13        124.66         2.83 o
  11   9   1        104.06        113.04         2.69 o
  12   9   1         34.97         29.74         2.30 o
  13   9   1        573.27        554.50         7.06 o
  14   9   1        311.39        317.62         4.69 o
   1  10   1       1898.26       1855.75        24.10 o
   2  10   1        438.68        487.00         7.19 o
   3  10   1        490.86        500.79         7.53 o
   4  10   1        575.08        604.16         8.67 o
   5  10   1       1213.24       1136.67        15.26 o
   6  10   1        680.20        705.49        10.01 o
   7  10   1         82.85         89.53         2.83 o
   8  10   1        421.99        439.17         6.98 o
   9  10   1        469.54        457.97         6.57 o
  10  10   1        532.62        499.60        16.09 o
  11  10   1        100.45        110.08         3.57 o
  12  10   1        180.65        172.40         3.68 o
  13  10   1        595.61        601.42         7.63 o
  14  10   1          0.77         -1.42         3.02 o
   0  11   1        749.97        781.63        10.91 o
   1  11   1        906.05        949.63         9.81 o
   2  11   1       1160.86       1148.52        10.95 o
   3  11   1        303.18        325.15         3.86 o
   4  11   1        993.66        974.40         9.47 o
   5  11   1        221.99        238.68         4.05 o
   6  11   1        386.89        389.21         4.54 o
   7  11   1        197.64        219.59         3.66 o
   8  11   1        137.97        145.16         2.94 o
   9  11   1         10.22         12.76         2.30 o
  10  11   1        149.95        171.86         3.66 o
  11  11   1         86.47         83.83         2.99 o
  12  11   1        652.23        628.47         9.73 o
  13  11   1        126.47        142.50         4.76 o
   1  12   1        652.45        658.87         7.19 o
   2  12   1        908.15        902.51         8.87 o
   3  12   1       2190.39       2157.24        19.89 o
   4  12   1       1747.19       1656.92        15.51 o
   5  12   1       1746.32       1753.23        16.38 o
   6  12   1        183.58        185.50         3.09 o
   7  12   1        562.22        554.18         6.77 o
   8  12   1        155.89        175.49         3.70 o
   9  12   1        152.46        156.68         2.97 o
  10  12   1         71.82         88.36         2.61 o
  11  12   1        635.66        627.62         6.83 o
  12  12   1         41.91         40.69         2.60 o
   0  13   1        992.95        944.66        13.10 o
   1  13   1          8.20          8.33         1.78 o
   2  13   1        297.03        322.61         3.99 o
   3  13   1        855.36        873.23         8.70 o
   4  13   1         57.28         62.65         2.16 o
   5  13   1        275.02        285.07         4.38 o
   6  13   1        338.99        352.46         4.32 o
   7  13   1        261.80        264.89         3.74 o
   8  13   1        460.36        442.05         5.12 o
   9  13   1        513.08        517.55         5.83 o
  10  13   1        160.59        147.50         3.11 o
  11  13   1        206.61        212.14         3.65 o
  12  13   1        179.57        171.83         3.67 o
   1  14   1         69.19         71.32         2.19 o
   2  14   1        368.25        385.99         4.57 o
   3  14   1         65.91         83.78         2.37 o
   4  14   1        875.79        845.36         8.51 o
   5  14   1       1051.08       1028.22        10.11 o
   6  14   1       1827.00       1693.75        15.93 o
   7  14   1        278.35        284.72         3.93 o
   8  14   1        249.26        271.56         3.84 o
   9  14   1        255.00        259.70         3.90 o
  10  14   1        546.40        523.40         6.02 o
  11  14   1         14.16         14.88         2.76 o
   0  15   1        811.32        773.55        11.11 o
   1  15   1        237.81        248.41         3.52 o
   2  15   1        241.32        255.22         4.80 o
   3  15   1        574.44        584.02         6.26 o
   4  15   1        563.44        570.40         6.15 o
   5  15   1        806.38        804.34         8.18 o
   6  15   1        702.32        663.36         7.06 o
   7  15   1         90.19         99.21         2.72 o
   8  15   1        285.56        293.56         4.11 o
   9  15   1        486.92        481.22         6.57 o
  10  15   1         18.54         21.20         2.61 o
   1  16   1        680.63        660.78         6.95 o
   2  16   1         94.16        108.53         2.65 o
   3  16   1        615.65        596.64         6.44 o
   4  16   1        135.77        131.06         2.88 o
   5  16   1        706.80        691.92         7.28 o
   6  16   1        256.45        276.63         3.98 o
   7  16   1        237.66        236.75         3.73 o
   8  16   1        172.07        170.44         3.31 o
   9  16   1        105.57        101.35         3.02 o
   0  17   1        954.65        949.94        15.26 o
   1  17   1        112.98        112.83         2.75 o
   2  17   1       1479.87       1387.78        13.29 o
   3  17   1        283.12        285.51         5.48 o
   4  17   1         92.66        101.95         2.96 o
   5  17   1         49.98         52.78         2.44 o
   6  17   1        162.81        167.08         3.23 o
   7  17   1        512.30        482.07         5.97 o
   8  17   1        150.00        152.85         3.90 o
   1  18   1        484.20        468.19         5.48 o
   2  18   1        536.94        518.49         5.85 o
   3  18   1        872.63        819.98         9.51 o
   4  18   1        221.25        216.09         3.62 o
   5  18   1        190.21        199.49         4.06 o
   6  18   1         87.89         89.93         3.07 o
   0  19   1       1220.43       1093.60        17.16 o
   1  19   1        589.80        538.10         6.47 o
   2  19   1        369.15        357.96         4.67 o
   3  19   1         17.40         18.25         2.75 o
   4   0   2       1452.77       1406.30        18.18 o
   6   0   2        315.52        306.91         4.84 o
   8   0   2       1554.16       1545.35        20.31 o
  10   0   2         44.46         52.44         2.70 o
  12   0   2       1007.52       1011.55        13.99 o
  14   0   2       1323.85       1283.98        17.43 o
  16   0   2        356.92        348.08         6.70 o
   2   1   2       3057.99       2860.58        37.87 o
   3   1   2        384.24        381.03         4.33 o
   4   1   2       1132.45       1072.60        10.78 o
   5   1   2       1180.07       1143.27        10.77 o
   6   1   2        554.09        602.48         6.84 o
   7   1   2        314.76        344.49         3.81 o
   8   1   2        399.23        409.13         4.75 o
   9   1   2         32.10         38.25         1.68 o
  10   1   2       1858.55       1776.84        18.05 o
  11   1   2        919.28        913.94         9.01 o
  12   1   2        706.26        721.90         7.38 o
  13   1   2        542.41        560.07         9.62 o
  14   1   2        283.69        287.17         4.21 o
  15   1   2        242.76        244.71         3.77 o
  16   1   2         97.85        103.76         3.86 o
   0   2   2       3098.19       2969.06        38.03 o
   1   2   2       1517.57       1419.86        13.18 o
   2   2   2       3359.91       3265.20        29.25 o
   3   2   2        487.35        466.26         5.91 o
   4   2   2        510.82        548.33         5.33 o
   5   2   2       3809.96       3898.40        35.03 o
   6   2   2        268.09        255.78         3.14 o
   7   2   2        915.70        861.83         8.30 o
   8   2   2        202.25        217.90         2.89 o
   9   2   2        210.73        218.00         2.96 o
  10   2   2        370.66        407.28         4.60 o
  11   2   2        753.05        739.92         7.50 o
  12   2   2        501.49        514.55         5.66 o
  13   2   2         62.09         74.02         2.88 o
  14   2   2       1232.21       1151.55        11.20 o
  15   2   2         37.98         37.22         2.57 o
   1   3   2        935.83        915.45         8.40 o
   2   3   2       1667.82       1610.90        14.61 o
   3   3   2       1092.22       1112.14        10.25 o
   4   3   2       2282.29       2196.12        19.91 o
   5   3   2        707.67        719.83         6.94 o
   6   3   2        475.48        455.52         4.73 o
   7   3   2          6.06          7.92         1.28 o
   8   3   2       1370.37       1383.93        12.97 o
   9   3   2        721.85        716.07         7.17 o
  10   3   2        262.50        266.97         3.45 o
  11   3   2        357.53        350.12         4.22 o
  12   3   2        771.55        767.85         7.77 o
  13   3   2         67.66         73.95         2.96 o
  14   3   2        343.67        341.60         4.43 o
  15   3   2        198.01        200.37         3.56 o
   0   4   2       2003.33       1960.11        25.03 o
   1   4   2       3075.79       3011.53        27.03 o
   2   4   2       2346.60       2378.09        28.49 o
   3   4   2       1159.83       1131.49        10.47 o
   4   4   2        329.60        399.68         4.12 o
   5   4   2        853.19        831.76         7.96 o
   6   4   2       2476.21       2575.94        23.40 o
   7   4   2       1056.92        994.48         9.50 o
   8   4   2         63.52         62.31         1.80 o
   9   4   2        588.08        574.75         5.96 o
  10   4   2        680.96        671.99         6.87 o
  11   4   2        387.14        397.06         4.62 o
  12   4   2        799.72        758.02         7.69 o
  13   4   2        252.26        262.60         3.71 o
  14   4   2        118.38        125.30         2.88 o
  15   4   2        331.58        334.70         4.39 o
   1   5   2       1011.47       1001.83         9.29 o
   2   5   2        949.54        963.99         8.99 o
   3   5   2       3722.42       3603.88        32.39 o
   4   5   2       2594.85       2586.32        23.43 o
   5   5   2        523.49        530.05         5.35 o
   6   5   2       1945.91       2014.83        18.46 o
   7   5   2        760.75        823.17         8.04 o
   8   5   2        966.89        966.85         9.33 o
   9   5   2        300.60        300.31         3.68 o
  10   5   2        585.12        590.12         6.17 o
  11   5   2        682.96        664.75         6.89 o
  12   5   2        152.98        158.47         2.94 o
  13   5   2        414.74        400.84         4.81 o
  14   5   2         37.97         36.81         2.44 o
  15   5   2         49.22         50.82         2.64 o
   0   6   2       2043.14       2225.32        28.51 o
   1   6   2       1796.32       1679.24        16.38 o
   2   6   2       2383.07       2434.47        22.04 o
   3   6   2       1071.58       1160.91        10.82 o
   4   6   2        669.24        703.16         6.86 o
   5   6   2        199.84        224.21         2.83 o
   6   6   2        469.69        492.91         5.14 o
   7   6   2       1810.95       1702.05        15.76 o
   8   6   2         56.35         59.67         1.85 o
   9   6   2       1180.22       1160.88        11.09 o
  10   6   2        743.81        740.65         7.50 o
  11   6   2        279.23        283.14         3.70 o
  12   6   2        392.08        404.53         4.76 o
  13   6   2        336.45        365.52         4.55 o
  14   6   2        922.87        877.94         8.84 o
  15   6   2        135.32        130.24         3.18 o
   1   7   2       1614.68       1614.14        15.82 o
   2   7   2        408.90        481.65         4.88 o
   3   7   2       1396.20       1311.63        12.18 o
   4   7   2        757.40        798.92         7.72 o
   5   7   2       3096.48       3145.49        28.47 o
   6   7   2         25.93         25.97         1.61 o
   7   7   2        210.55        234.25         3.09 o
   8   7   2         78.69         89.29         2.01 o
   9   7   2         41.11         41.34         1.98 o
  10   7   2        291.78        297.36         4.63 o
  11   7   2        870.97        845.63         8.44 o
  12   7   2        134.60        149.48         2.88 o
  13   7   2         74.23         82.76         2.59 o
  14   7   2         20.05         26.17         2.42 o
   0   8   2        437.97        537.37         7.60 o
   1   8   2       1525.97       1572.05        14.49 o
   2   8   2       2227.50       2170.32        19.78 o
   3   8   2         88.40         87.32         1.78 o
   4   8   2         27.55         38.88         1.49 o
   5   8   2       1577.39       1564.95        14.53 o
   6   8   2        194.18        201.31         2.82 o
   7   8   2        156.31        164.56         2.65 o
   8   8   2        127.92        152.50         2.60 o
   9   8   2        826.12        799.71         8.00 o
  10   8   2        946.57        906.49         8.96 o
  11   8   2        204.69        220.59         3.30 o
  12   8   2        490.03        478.27         5.44 o
  13   8   2        155.84        167.86         3.13 o
  14   8   2        662.46        587.50         6.42 o
   1   9   2       1057.70       1083.99        10.89 o
   2   9   2        121.19        134.69         3.18 o
   3   9   2        704.97        687.56         6.76 o
   4   9   2        353.29        352.13         3.95 o
   5   9   2       1936.12       2011.00        19.76 o
   6   9   2       1594.38       1505.10        14.06 o
   7   9   2       2236.81       2236.09        20.54 o
   8   9   2        297.63        321.72         5.37 o
   9   9   2        331.93        357.80         4.73 o
  10   9   2       1152.35       1112.80        10.76 o
  11   9   2        603.81        580.49         6.22 o
  12   9   2        111.16        104.05         2.71 o
  13   9   2        124.44        129.31         2.93 o
  14   9   2         70.77         69.25         2.68 o
   0  10   2        726.94        775.07        10.67 o
   1  10   2        349.09        320.82         3.90 o
   2  10   2       1484.91       1493.34        13.88 o
   3  10   2        435.46        478.12         5.06 o
   4  10   2        156.04        176.86         2.61 o
   5  10   2        213.26        196.71         2.82 o
   6  10   2        181.01        183.20         2.94 o
   7  10   2       1303.96       1271.06        12.08 o
   8  10   2       1904.44       1774.24        16.55 o
   9  10   2        630.34        622.17         6.54 o
  10  10   2         70.36         70.73         2.35 o
  11  10   2         96.23         99.85         2.56 o
  12  10   2          1.87          0.93         2.26 o
  13  10   2        154.94        154.10         3.16 o
   1  11   2        344.52        403.64         4.73 o
   2  11   2        811.73        851.20         8.31 o
   3  11   2        646.29        685.11         6.88 o
   4  11   2        881.46        842.66         8.27 o
   5  11   2         21.94         23.08         1.69 o
   6  11   2        714.86        696.03         7.08 o
   7  11   2       2917.94       2801.95        27.35 o
   8  11   2       1119.50       1097.34        10.62 o
   9  11   2         88.90         88.41         2.45 o
  10  11   2        148.82        165.14         3.00 o
  11  11   2         28.13         31.29         2.33 o
  12  11   2        271.34        266.27         3.84 o
  13  11   2         21.60         28.52         2.62 o
   0  12   2       1262.28       1311.76        17.47 o
   1  12   2        483.53        490.23         5.23 o
   2  12   2         61.34         66.08         1.96 o
   3  12   2        316.79        321.88         3.86 o
   4  12   2        300.05        322.23         3.94 o
   5  12   2        146.32        165.10         2.71 o
   6  12   2        746.62        714.55         7.26 o
   7  12   2       1821.54       1720.99        16.06 o
   8  12   2        104.14        108.74         2.54 o
   9  12   2        870.26        832.27         8.37 o
  10  12   2         22.20         20.28         2.15 o
  11  12   2        143.39        143.02         3.43 o
  12  12   2        266.24        260.65         4.27 o
   1  13   2        136.80        151.71         2.60 o
   2  13   2        218.52        223.97         3.20 o
   3  13   2       1006.30       1002.59         9.74 o
   4  13   2        957.67        965.02         9.43 o
   5  13   2        262.28        286.07         3.71 o
   6  13   2        844.14        793.41         7.97 o
   7  13   2         50.00         57.64         2.27 o
   8  13   2        148.24        160.99         3.43 o
   9  13   2        277.42        271.78         3.83 o
  10  13   2        266.13        268.53         6.44 o
  11  13   2        117.08        108.78         2.93 o
   0  14   2       3515.64       3301.75        42.41 o
   1  14   2        446.32        450.97         5.06 o
   2  14   2        113.51        137.85         3.03 o
   3  14   2         60.92         61.63         2.19 o
   4  14   2        510.17        509.46         6.90 o
   5  14   2         56.20         64.74         2.21 o
   6  14   2        990.03        954.60         9.38 o
   7  14   2        117.63        120.87         2.66 o
   8  14   2        742.45        690.33         7.22 o
   9  14   2        114.68        111.84         2.79 o
  10  14   2        192.97        196.96         3.52 o
   1  15   2        545.34        560.12         5.99 o
   2  15   2        317.76        304.60         3.91 o
   3  15   2        230.72        241.31         3.47 o
   4  15   2        320.37        328.14         4.13 o
   5  15   2        238.13        259.48         3.69 o
   6  15   2        150.50        160.28         3.00 o
   7  15   2        160.55        163.71         3.06 o
   8  15   2         17.08         25.36         2.84 o
   9  15   2        370.88        347.61         4.54 o
   0  16   2        364.44        368.37         7.95 o
   1  16   2         45.82         54.43         2.37 o
   2  16   2        355.64        346.52         4.28 o
   3  16   2        476.46        451.44         5.15 o
   4  16   2        145.78        141.84         3.16 o
   5  16   2        467.33        471.24         5.39 o
   6  16   2        363.72        369.96         4.94 o
   7  16   2        480.10        449.11         5.27 o
   8  16   2        140.96        144.69         3.04 o
   1  17   2         35.33         37.19         2.30 o
   2  17   2        156.34        163.91         3.08 o
   3  17   2        155.08        168.39         3.10 o
   4  17   2        480.79        461.57         5.35 o
   5  17   2        209.93        205.00         3.49 o
   6  17   2        261.96        282.57         4.09 o
   7  17   2         83.78         92.13         3.02 o
   0  18   2         29.87         33.74         3.29 o
   1  18   2         83.95         95.17         2.72 o
   2  18   2        147.31        146.92         3.16 o
   3  18   2        474.22        435.18         5.25 o
   4  18   2         84.46         81.19         2.69 o
   5  18   2         90.73         94.04         2.99 o
   2   0   3       1065.03       1093.20        14.10 o
   4   0   3       5924.18       6138.16        77.60 o
   6   0   3       3544.39       3557.05        45.30 o
   8   0   3        289.72        303.78         7.71 o
  10   0   3       1472.75       1451.50        19.29 o
  12   0   3        785.22        832.30        11.81 o
  14   0   3       1239.08       1185.48        16.26 o
   0   1   3       1437.84       1390.58        25.31 o
   1   1   3        828.10        890.70        11.54 o
   2   1   3        470.12        469.26         4.43 o
   3   1   3        329.32        387.54         4.81 o
   4   1   3         20.15         16.49         0.97 o
   5   1   3        670.53        777.08         7.73 o
   6   1   3        265.22        250.36         2.94 o
   7   1   3       1405.62       1372.42        12.77 o
   8   1   3        549.44        531.57         5.73 o
   9   1   3        496.29        512.40         5.40 o
  10   1   3       1350.56       1358.95        12.83 o
  11   1   3       1139.55       1142.13        10.98 o
  12   1   3       1657.85       1588.04        14.93 o
  13   1   3         46.27         51.34         2.28 o
  14   1   3        203.03        221.61         4.51 o
  15   1   3         86.10         91.21         2.86 o
   1   2   3        853.25        852.62        11.12 o
   2   2   3        889.43        816.98         7.55 o
   3   2   3       1273.39       1355.31        12.38 o
   4   2   3        122.77        129.17         1.77 o
   5   2   3       1088.09       1063.56        10.62 o
   6   2   3        808.42        844.64         8.06 o
   7   2   3        245.64        268.04         3.18 o
   8   2   3       1175.96       1174.13        11.10 o
   9   2   3        601.77        612.11         6.27 o
  10   2   3        657.79        662.41         6.77 o
  11   2   3        102.94        118.62         2.53 o
  12   2   3        130.56        143.71         2.84 o
  13   2   3        163.23        163.76         3.05 o
  14   2   3        128.02        125.76         2.91 o
  15   2   3         71.70         74.98         2.84 o
   0   3   3        889.25        780.42        20.50 o
   1   3   3       1798.35       1861.09        21.71 o
   2   3   3       1210.61       1269.01        12.68 o
   3   3   3       1453.42       1561.65        14.24 o
   4   3   3         41.17         48.76         1.24 o
   5   3   3        362.34        423.06         4.33 o
   6   3   3        409.10        407.86         4.29 o
   7   3   3         16.50         22.39         1.39 o
   8   3   3        259.11        268.79         3.88 o
   9   3   3        529.18        525.88         5.53 o
  10   3   3        429.42        436.58         4.87 o
  11   3   3        115.27        124.22         2.59 o
  12   3   3       1638.72       1559.92        14.67 o
  13   3   3         37.70         39.92         2.35 o
  14   3   3       1572.62       1434.08        13.65 o
  15   3   3         27.80         23.80         2.64 o
   1   4   3       1306.79       1261.78        11.55 o
   2   4   3       1435.62       1543.50        14.07 o
   3   4   3       7267.76       7500.39        71.60 o
   4   4   3        478.57        520.30         5.14 o
   5   4   3        819.09        863.48        10.86 o
   6   4   3        625.46        641.80         6.33 o
   7   4   3        431.56        454.01         4.79 o
   8   4   3        193.50        215.40         2.94 o
   9   4   3         17.97         22.60         1.96 o
  10   4   3        561.80        589.94         6.19 o
  11   4   3        400.58        386.44         4.64 o
  12   4   3       1162.85       1151.19        11.12 o
  13   4   3          9.60         12.76         2.21 o
  14   4   3         22.01         24.86         2.41 o
   0   5   3       4542.20       4771.73        61.01 o
   1   5   3        763.21        796.88         7.47 o
   2   5   3       1518.84       1593.20        14.54 o
   3   5   3        445.81        440.65         4.42 o
   4   5   3        683.91        661.21         6.41 o
   5   5   3         86.61         74.04         1.86 o
   6   5   3        116.25        128.52         2.23 o
   7   5   3        595.07        599.43         6.08 o
   8   5   3        293.82        310.70         3.70 o
   9   5   3       3149.57       3040.28        27.62 o
  10   5   3        339.72        329.91         4.05 o
  11   5   3        242.60        250.38         3.49 o
  12   5   3        520.86        532.61         5.83 o
  13   5   3         36.39         43.74         2.34 o
  14   5   3        135.23        130.75         2.97 o
   1   6   3       2073.05       2020.44        18.34 o
   2   6   3        218.17        206.33         2.46 o
   3   6   3        714.44        680.54         6.56 o
   4   6   3        847.04        896.92         8.51 o
   5   6   3        805.39        802.95         7.73 o
   6   6   3        527.32        551.91         5.62 o
   7   6   3        854.73        850.14         8.27 o
   8   6   3        396.79        397.78         4.46 o
   9   6   3       2024.56       1910.61        18.86 o
  10   6   3         15.58         20.56         1.96 o
  11   6   3        574.38        577.94         6.16 o
  12   6   3         77.57         85.38         2.47 o
  13   6   3        111.45        119.46         2.83 o
  14   6   3         28.77         36.92         2.58 o
   0   7   3        611.90        679.36         9.25 o
   1   7   3        950.97        935.23         8.79 o
   2   7   3         13.29         23.74         1.18 o
   3   7   3        451.12        445.77         4.56 o
   4   7   3         67.06         75.65         1.80 o
   5   7   3        636.71        654.73         6.49 o
   6   7   3        227.46        245.49         3.09 o
   7   7   3       2357.00       2228.63        20.42 o
   8   7   3        134.84        148.79         2.90 o
   9   7   3        480.11        480.20         5.25 o
  10   7   3        203.15        209.50         3.22 o
  11   7   3        705.63        679.16         7.06 o
  12   7   3        108.15        105.64         2.61 o
  13   7   3        415.43        408.81         5.13 o
  14   7   3         42.33         51.07         2.63 o
   1   8   3       1737.11       1775.80        16.26 o
   2   8   3          1.05          0.47         1.15 o
   3   8   3       1451.61       1460.98        13.52 o
   4   8   3       1016.12       1005.37         9.56 o
   5   8   3        823.21        821.64         7.98 o
   6   8   3        635.36        639.85         6.45 o
   7   8   3       1220.43       1225.61        14.71 o
   8   8   3        123.88        147.46         2.74 o
   9   8   3        110.28        122.03         2.55 o
  10   8   3        181.30        184.00         3.07 o
  11   8   3        175.80        193.59         3.16 o
  12   8   3          8.68          9.17         2.21 o
  13   8   3        115.04        123.16         3.05 o
   0   9   3        734.39        763.18        10.43 o
   1   9   3        582.72        589.79         5.89 o
   2   9   3        495.46        495.12         5.08 o
   3   9   3        546.82        541.94         5.53 o
   4   9   3         28.44         33.71         1.55 o
   5   9   3        768.02        751.74         7.41 o
   6   9   3         16.21         21.81         1.70 o
   7   9   3       1170.49       1120.90        10.72 o
   8   9   3          2.91          5.35         1.90 o
   9   9   3        656.31        642.03         6.69 o
  10   9   3        196.28        208.00         4.78 o
  11   9   3        127.70        128.26         2.86 o
  12   9   3         35.53         50.24         2.47 o
  13   9   3         21.27         22.50         2.52 o
   1  10   3        549.85        584.15         6.97 o
   2  10   3        680.68        693.67         6.85 o
   3  10   3       1828.40       1746.08        16.12 o
   4  10   3        360.93        382.35         4.25 o
   5  10   3         28.64         30.72         1.74 o
   6  10   3        564.33        577.00         6.00 o
   7  10   3        168.27        176.02         2.88 o
   8  10   3        726.41        704.92         9.43 o
   9  10   3         84.64         90.76         2.44 o
  10  10   3         69.47         77.63         2.48 o
  11  10   3        429.94        440.83         5.17 o
  12  10   3         10.23         14.32         2.49 o
   0  11   3       1079.44       1057.96        14.23 o
   1  11   3        392.79        387.90         4.30 o
   2  11   3        384.98        413.20         4.54 o
   3  11   3        193.72        210.26         3.33 o
   4  11   3        294.94        312.82         3.75 o
   5  11   3        394.15        409.59         4.62 o
   6  11   3        922.28        918.46         8.98 o
   7  11   3         97.58        105.12         2.41 o
   8  11   3        367.32        382.11         4.56 o
   9  11   3        351.25        348.58         4.35 o
  10  11   3        149.32        151.52         2.99 o
  11  11   3         14.43         17.21         2.36 o
  12  11   3        261.68        272.02         4.05 o
   1  12   3        229.61        239.65         3.17 o
   2  12   3        646.33        643.06         6.52 o
   3  12   3        118.37        153.42         2.86 o
   4  12   3         35.28         44.97         2.03 o
   5  12   3        928.53        929.39         9.08 o
   6  12   3        118.18        133.73         2.63 o
   7  12   3        458.19        480.68         5.37 o
   8  12   3         75.59         95.59         3.06 o
   9  12   3        115.79        122.68         3.55 o
  10  12   3         23.80         34.40         2.29 o
  11  12   3         92.11         94.39         3.47 o
   0  13   3        122.49        119.83         3.36 o
   1  13   3        355.48        352.67         4.17 o
   2  13   3        281.59        292.03         4.62 o
   3  13   3        145.25        155.13         2.68 o
   4  13   3        414.52        442.11         4.94 o
   5  13   3        415.24        400.11         4.63 o
   6  13   3        269.97        298.14         4.26 o
   7  13   3        441.83        442.81         5.07 o
   8  13   3        396.28        396.86         4.77 o
   9  13   3        258.00        239.11         3.68 o
  10  13   3         50.07         55.04         2.62 o
   1  14   3          3.03          7.01         1.93 o
   2  14   3        168.39        185.87         2.98 o
   3  14   3         69.63         78.09         2.34 o
   4  14   3       1243.46       1180.84        11.31 o
   5  14   3         78.03         88.34         2.61 o
   6  14   3        357.12        359.50         4.46 o
   7  14   3         69.40         74.96         2.58 o
   8  14   3        467.24        466.93         5.38 o
   9  14   3        221.83        191.28         3.48 o
   0  15   3        299.47        302.25         5.57 o
   1  15   3         24.89         23.33         2.07 o
   2  15   3        365.38        349.38         4.28 o
   3  15   3         59.13         62.86         2.40 o
   4  15   3        130.49        143.14         2.87 o
   5  15   3        312.47        332.17         4.22 o
   6  15   3         40.82         44.74         2.40 o
   7  15   3        266.65        295.32         4.06 o
   8  15   3         32.33         41.01         2.64 o
   1  16   3        650.28        633.19         6.68 o
   2  16   3         49.34         59.28         2.36 o
   3  16   3        316.42        313.61         4.08 o
   4  16   3        135.05        134.52         3.55 o
   5  16   3       1175.81       1100.96        10.71 o
   6  16   3        106.31        116.86         2.90 o
   7  16   3        376.47        358.16         4.62 o
   0  17   3       1339.56       1235.14        16.81 o
   1  17   3         46.73         52.63         2.52 o
   2  17   3        493.96        460.00         5.36 o
   3  17   3        132.35        137.74         2.99 o
   4  17   3        154.15        147.16         3.00 o
   5  17   3         91.83         91.23         2.85 o
   1  18   3        120.14        126.68         3.16 o
   2   0   4       1912.63       1937.00        25.11 o
   4   0   4        555.60        528.70         7.20 o
   6   0   4        451.59        466.80         6.71 o
   8   0   4         47.87         49.59         2.49 o
  10   0   4        239.66        235.40         6.98 o
  12   0   4        216.95        234.55         5.06 o
  14   0   4        733.79        655.25         9.99 o
   1   1   4       2340.06       2347.07        34.98 o
   2   1   4        516.05        522.63         5.74 o
   3   1   4         90.47         86.82         1.27 o
   4   1   4        931.12        884.83         8.23 o
   5   1   4        540.12        597.81         5.79 o
   6   1   4        116.13        134.72         2.03 o
   7   1   4        157.14        178.36         2.49 o
   8   1   4        257.28        258.29         3.23 o
   9   1   4        484.33        499.69         5.30 o
  10   1   4       1400.10       1352.64        12.77 o
  11   1   4        141.00        153.22         2.82 o
  12   1   4        368.80        377.55         4.98 o
  13   1   4        857.64        839.37         8.52 o
  14   1   4         41.63         48.08         2.69 o
   0   2   4       2957.96       2859.50        51.62 o
   1   2   4        352.08        403.42         6.91 o
   2   2   4        255.08        251.53         3.75 o
   3   2   4        588.72        596.99         5.65 o
   4   2   4        544.98        569.14         5.48 o
   5   2   4        715.18        749.12         7.13 o
   6   2   4        446.42        419.95         4.38 o
   7   2   4        898.65        919.03         8.78 o
   8   2   4       1608.74       1557.94        14.46 o
   9   2   4        129.78        129.82         2.57 o
  10   2   4        103.77        110.41         2.39 o
  11   2   4        142.07        153.37         3.15 o
  12   2   4        236.96        244.98         3.62 o
  13   2   4         98.90        106.81         3.22 o
  14   2   4        327.91        344.73         4.64 o
   1   3   4         24.33         25.42         1.44 o
   2   3   4        398.23        374.81         4.58 o
   3   3   4       1125.08       1121.44        10.33 o
   4   3   4        162.52        154.81         1.98 o
   5   3   4         67.75         78.89         1.60 o
   6   3   4        310.76        310.96         3.50 o
   7   3   4        393.42        412.29         4.85 o
   8   3   4       1084.35       1075.94        13.40 o
   9   3   4        333.17        333.94         3.99 o
  10   3   4         76.27         86.48         2.32 o
  11   3   4        307.84        326.30         4.11 o
  12   3   4        210.66        229.66         3.52 o
  13   3   4        182.30        175.62         4.74 o
   0   4   4       3532.73       3579.47        64.39 o
   1   4   4        860.95        923.40        12.18 o
   2   4   4        483.28        476.98         4.63 o
   3   4   4       1582.01       1622.87        15.84 o
   4   4   4        125.54        128.50         2.32 o
   5   4   4        515.27        483.92         4.89 o
   6   4   4        171.81        174.27         3.22 o
   7   4   4        115.07        129.48         2.19 o
   8   4   4        765.26        754.86         7.47 o
   9   4   4       1037.36        977.14         9.45 o
  10   4   4        351.99        363.48         5.74 o
  11   4   4         20.13         25.89         2.19 o
  12   4   4        167.22        175.61         3.17 o
  13   4   4        346.13        322.93         4.32 o
   1   5   4        257.11        289.13         3.01 o
   2   5   4        194.41        225.25         2.51 o
   3   5   4       2240.52       2222.01        20.16 o
   4   5   4        665.87        645.13         6.26 o
   5   5   4        455.33        473.14         4.85 o
   6   5   4        154.57        167.79         2.42 o
   7   5   4        489.54        499.98         5.24 o
   8   5   4        197.38        203.88         2.93 o
   9   5   4        190.74        202.63         3.05 o
  10   5   4        940.09        897.98         8.87 o
  11   5   4        689.56        696.52         7.20 o
  12   5   4         30.84         38.25         2.48 o
  13   5   4         36.41         40.78         2.61 o
   0   6   4       1210.67       1274.58        16.61 o
   1   6   4        165.81        171.11         2.11 o
   2   6   4         54.40         69.37         1.41 o
   3   6   4        161.62        172.71         2.25 o
   4   6   4        556.86        565.17         5.60 o
   5   6   4          0.80          1.18         1.34 o
   6   6   4        148.23        158.98         2.42 o
   7   6   4       1485.38       1423.54        13.29 o
   8   6   4        228.01        243.84         3.27 o
   9   6   4        269.74        276.53         3.94 o
  10   6   4        374.17        380.07         4.88 o
  11   6   4        114.62        126.81         2.81 o
  12   6   4        958.51        898.44         9.00 o
  13   6   4        133.84        136.44         3.20 o
   1   7   4       1578.21       1528.21        14.03 o
   2   7   4        257.65        283.36         3.70 o
   3   7   4        124.93        139.21         2.08 o
   4   7   4         27.02         31.09         1.46 o
   5   7   4       2391.95       2315.86        22.55 o
   6   7   4        340.08        360.44         4.06 o
   7   7   4        333.69        347.89         4.06 o
   8   7   4        194.53        197.72         3.57 o
   9   7   4        324.09        335.13         4.10 o
  10   7   4        238.99        242.20         3.52 o
  11   7   4        335.76        325.33         4.50 o
  12   7   4         58.55         64.55         2.78 o
   0   8   4       1224.17       1244.84        18.81 o
   1   8   4        451.14        459.66         4.71 o
   2   8   4          0.09          0.00         1.30 o
   3   8   4        298.27        287.23         3.34 o
   4   8   4        803.73        781.78         7.59 o
   5   8   4        520.53        551.44         5.64 o
   6   8   4         68.68         79.51         2.00 o
   7   8   4         71.84         77.14         2.13 o
   8   8   4        112.76        130.55         2.78 o
   9   8   4         41.51         51.55         2.29 o
  10   8   4        171.33        172.65         3.29 o
  11   8   4          9.91         12.73         2.33 o
  12   8   4        515.94        488.77         5.66 o
   1   9   4         71.58         79.57         1.78 o
   2   9   4        380.00        419.77         4.47 o
   3   9   4       2966.08       2801.63        25.41 o
   4   9   4       1312.94       1338.93        12.53 o
   5   9   4       3422.38       3266.79        29.58 o
   6   9   4        129.48        136.49         2.47 o
   7   9   4        896.12        866.73         8.52 o
   8   9   4        363.04        383.76         4.51 o
   9   9   4         59.53         70.38         2.43 o
  10   9   4        422.67        412.10         4.92 o
  11   9   4        232.34        237.41         3.64 o
  12   9   4          9.13         14.55         2.76 o
   0  10   4        869.60        902.02        14.08 o
   1  10   4         28.21         30.03         1.63 o
   2  10   4         71.32         79.61         1.91 o
   3  10   4        158.05        161.94         2.51 o
   4  10   4        734.71        730.68         7.26 o
   5  10   4        666.10        644.79         6.56 o
   6  10   4         91.70        116.85         2.50 o
   7  10   4        160.43        169.90         2.82 o
   8  10   4        134.62        154.16         2.82 o
   9  10   4        783.80        760.76         7.78 o
  10  10   4         93.61        104.80         2.74 o
  11  10   4        152.05        156.48         3.27 o
   1  11   4        112.18        125.90         2.57 o
   2  11   4        886.35        871.63         8.49 o
   3  11   4        243.84        251.53         3.29 o
   4  11   4         88.94         92.89         2.18 o
   5  11   4        763.92        785.62         9.81 o
   6  11   4        820.10        793.43         7.92 o
   7  11   4        327.14        331.30         4.14 o
   8  11   4        704.28        670.72         6.98 o
   9  11   4        155.12        178.13         3.34 o
  10  11   4          5.32          6.15         2.32 o
   0  12   4        119.95        123.10         3.41 o
   1  12   4        250.41        258.42         3.41 o
   2  12   4        439.61        453.52         5.20 o
   3  12   4        101.92        117.61         2.48 o
   4  12   4        317.98        322.00         3.99 o
   5  12   4        315.21        319.21         3.97 o
   6  12   4        491.41        510.47         5.58 o
   7  12   4       1030.62        968.09         9.52 o
   8  12   4        148.45        162.60         3.07 o
   9  12   4         80.60         90.94         2.70 o
   1  13   4        582.82        589.00         6.17 o
   2  13   4         56.32         58.80         2.33 o
   3  13   4         36.84         40.36         2.09 o
   4  13   4        820.60        825.15         8.22 o
   5  13   4        391.72        390.03         4.58 o
   6  13   4        314.84        304.09         4.07 o
   7  13   4        588.24        564.14         6.19 o
   8  13   4         87.05         91.06         2.77 o
   9  13   4         38.30         40.34         2.89 o
   0  14   4        121.58        134.63         4.76 o
   1  14   4        123.48        121.24         2.62 o
   2  14   4       1875.31       1730.76        16.12 o
   3  14   4          2.58          4.59         2.11 o
   4  14   4        196.83        208.05         3.35 o
   5  14   4         70.09         73.65         2.55 o
   6  14   4        153.74        167.41         3.10 o
   7  14   4        139.05        134.75         2.89 o
   1  15   4        530.40        518.49         6.15 o
   2  15   4        256.51        246.95         3.64 o
   3  15   4         44.00         47.31         2.36 o
   4  15   4        325.65        340.33         4.33 o
   5  15   4         30.45         29.79         2.47 o
   6  15   4         21.37         24.24         2.51 o
   0  16   4        142.91        137.92         4.36 o
   1  16   4        182.58        182.92         3.77 o
   2  16   4         50.47         46.31         2.47 o
   3  16   4        113.34        111.30         2.83 o
   4  16   4        102.03         92.36         3.13 o
   4   0   5        882.28        835.97        11.03 o
   6   0   5        396.17        400.24         5.91 o
   8   0   5         39.05         39.29         2.59 o
  10   0   5       1538.87       1428.72        18.99 o
  12   0   5        643.69        623.14        12.40 o
   2   1   5        812.91        820.37        12.61 o
   3   1   5        104.72        109.93         1.87 o
   4   1   5         27.63         28.42         1.07 o
   5   1   5        873.30        841.18         7.92 o
   6   1   5        163.34        173.53         3.43 o
   7   1   5        560.16        525.41         5.35 o
   8   1   5        359.95        374.80         4.19 o
   9   1   5        107.35        121.31         2.47 o
  10   1   5        333.32        346.61         4.57 o
  11   1   5        169.06        157.34         3.12 o
  12   1   5         75.72         91.78         3.07 o
   1   2   5        743.98        767.06        10.16 o
   2   2   5        108.83        111.28         2.12 o
   3   2   5        146.84        140.85         2.56 o
   4   2   5        509.35        502.49         4.89 o
   5   2   5        662.71        685.66         6.58 o
   6   2   5        208.97        200.82         2.60 o
   7   2   5        276.79        271.48         3.28 o
   8   2   5        968.96        902.11         8.71 o
   9   2   5        323.71        328.37         4.22 o
  10   2   5        140.51        147.94         2.85 o
  11   2   5        512.66        526.94         5.85 o
  12   2   5         98.90         92.82         2.89 o
   0   3   5       5072.97       4787.71        86.19 o
   1   3   5         80.73         89.46         2.09 o
   2   3   5        749.41        728.56         9.73 o
   3   3   5        182.18        194.94         3.38 o
   4   3   5        452.95        484.69         4.77 o
   5   3   5        134.25        132.08         1.95 o
   6   3   5        499.65        512.63         5.19 o
   7   3   5        111.09        114.42         2.21 o
   8   3   5        481.96        487.53         5.19 o
   9   3   5        127.98        133.12         2.65 o
  10   3   5        503.58        467.22         5.24 o
  11   3   5         10.85         14.36         2.29 o
  12   3   5        171.18        173.64         3.36 o
   1   4   5        473.88        492.99         8.99 o
   2   4   5        351.39        387.27         5.70 o
   3   4   5        602.72        605.76         8.39 o
   4   4   5         99.10        113.21         1.77 o
   5   4   5         42.07         48.21         1.63 o
   6   4   5         27.27         30.95         1.57 o
   7   4   5        114.98        131.17         2.36 o
   8   4   5         30.19         31.76         1.93 o
   9   4   5         98.90        108.55         2.46 o
  10   4   5         14.80         15.49         2.18 o
  11   4   5        557.79        533.80         5.94 o
  12   4   5          6.41          5.37         2.46 o
   0   5   5       1450.77       1403.76        25.91 o
   1   5   5       1268.54       1290.04        16.88 o
   2   5   5       1691.96       1710.89        22.17 o
   3   5   5        298.79        323.55         3.41 o
   4   5   5        134.00        145.61         2.03 o
   5   5   5        193.49        206.30         2.63 o
   6   5   5        317.13        311.56         3.60 o
   7   5   5        925.45        885.25         8.57 o
   8   5   5         77.73         80.53         2.22 o
   9   5   5        383.28        390.40         4.57 o
  10   5   5        102.55        111.11         2.70 o
  11   5   5         11.93         13.80         2.80 o
   1   6   5        106.41        113.73         3.67 o
   2   6   5        628.16        630.45         7.14 o
   3   6   5        467.91        478.08         4.79 o
   4   6   5        251.29        236.43         2.83 o
   5   6   5        408.66        408.53         4.37 o
   6   6   5        533.32        535.05         5.53 o
   7   6   5        161.98        168.21         2.72 o
   8   6   5        310.17        316.05         3.96 o
   9   6   5        726.38        673.15         6.94 o
  10   6   5        121.58        124.92         2.88 o
  11   6   5        213.31        216.97         3.69 o
   0   7   5        167.44        186.43         3.28 o
   1   7   5        181.45        188.67         2.61 o
   2   7   5        116.59        117.10         2.01 o
   3   7   5        721.78        729.63         7.06 o
   4   7   5        422.72        445.55         4.65 o
   5   7   5        453.20        483.49         5.05 o
   6   7   5        392.45        378.00         4.26 o
   7   7   5        821.12        808.43         7.99 o
   8   7   5         16.24         24.19         2.14 o
   9   7   5        358.16        347.61         4.35 o
  10   7   5        146.44        140.96         3.73 o
  11   7   5         90.37        108.15         3.09 o
   1   8   5        926.53        920.99         9.34 o
   2   8   5          4.58          7.50         1.33 o
   3   8   5       1443.08       1417.04        13.15 o
   4   8   5        223.84        205.34         2.79 o
   5   8   5        718.39        696.26         6.94 o
   6   8   5        791.28        759.75         7.56 o
   7   8   5        379.27        375.34         4.74 o
   8   8   5         47.73         54.05         2.67 o
   9   8   5         92.23         98.40         2.72 o
  10   8   5        361.87        331.74         4.45 o
   0   9   5       1173.13       1185.88        15.74 o
   1   9   5         23.89         25.20         1.63 o
   2   9   5        469.38        492.67         5.12 o
   3   9   5        872.49        856.81         8.29 o
   4   9   5        510.78        505.43         5.33 o
   5   9   5        255.88        267.83         4.28 o
   6   9   5         76.27         70.68         2.30 o
   7   9   5          9.53         10.29         2.20 o
   8   9   5         35.15         48.41         2.45 o
   9   9   5        196.85        200.41         3.44 o
  10   9   5         50.46         52.91         2.84 o
   1  10   5        191.65        216.40         3.12 o
   2  10   5        119.33        125.98         2.37 o
   3  10   5        546.90        522.35         5.51 o
   4  10   5       1177.23       1105.04        10.56 o
   5  10   5        469.63        455.55         5.09 o
   6  10   5        884.99        826.02         8.28 o
   7  10   5        110.03        118.83         2.84 o
   8  10   5         11.04         10.29         2.39 o
   9  10   5        121.03        130.04         3.14 o
   0  11   5         87.85         92.59         3.14 o
   1  11   5         24.15         24.74         1.90 o
   2  11   5        331.72        364.54         4.25 o
   3  11   5        335.63        345.05         4.39 o
   4  11   5        100.55         88.83         2.45 o
   5  11   5        260.24        277.68         4.09 o
   6  11   5         81.90         94.02         2.68 o
   7  11   5        242.75        240.43         3.64 o
   8  11   5        221.56        218.92         3.69 o
   1  12   5        114.35        118.70         2.64 o
   2  12   5        704.71        667.29         6.88 o
   3  12   5        211.47        205.90         3.28 o
   4  12   5        343.89        358.47         4.39 o
   5  12   5       1089.80       1024.57        10.03 o
   6  12   5         57.09         58.91         2.56 o
   7  12   5         12.49         16.68         2.63 o
   0  13   5        484.77        475.75         7.56 o
   1  13   5        241.49        235.47         3.61 o
   2  13   5         21.98         24.12         2.35 o
   3  13   5        230.23        233.70         3.65 o
   4  13   5         98.60         89.09         3.03 o
   5  13   5        152.21        154.80         3.25 o
   6  13   5        489.03        443.84         5.38 o
   1  14   5          6.61          4.59         2.42 o
   2  14   5         58.36         66.56         2.71 o
   3  14   5        131.55        135.62         3.19 o
   4  14   5        802.60        760.60         7.88 o
   4   0   6        154.95        158.56         3.81 o
   6   0   6        195.95        214.64         3.96 o
   8   0   6        129.39        146.36         3.95 o
  10   0   6        502.78        469.24         7.77 o
   4   1   6        527.03        515.18         7.78 o
   5   1   6        171.96        155.92         2.10 o
   6   1   6        712.31        689.33         6.76 o
   7   1   6        387.36        370.21         4.22 o
   8   1   6         34.54         34.24         2.29 o
   9   1   6          8.43         10.44         2.36 o
  10   1   6         98.98        111.87         3.01 o
   3   2   6        197.34        203.33         3.79 o
   4   2   6          6.16          9.43         1.82 o
   5   2   6        383.33        414.75         4.97 o
   6   2   6        159.35        151.02         2.37 o
   7   2   6        200.05        202.88         2.97 o
   8   2   6        232.47        229.27         3.94 o
   9   2   6        156.21        166.88         3.11 o
  10   2   6         69.61         72.77         2.78 o
   1   3   6        245.94        246.76         3.81 o
   2   3   6       1067.66       1043.69        13.77 o
   3   3   6          7.80          8.67         1.74 o
   4   3   6        473.69        469.00         6.74 o
   5   3   6        879.84        843.02         9.35 o
   6   3   6        299.75        296.86         3.49 o
   7   3   6        125.96        137.21         2.58 o
   8   3   6        628.76        582.22         6.15 o
   9   3   6        344.08        309.89         4.13 o
  10   3   6        354.80        357.83         4.75 o
   0   4   6        822.03        836.42        15.86 o
   1   4   6       1398.42       1350.55        17.66 o
   2   4   6        148.46        146.12         3.01 o
   3   4   6        206.94        210.87         3.78 o
   4   4   6        149.94        158.54         3.44 o
   5   4   6        267.34        294.12         4.99 o
   6   4   6        120.17        131.64         2.31 o
   7   4   6        470.31        451.86         4.97 o
   8   4   6        105.20        113.46         2.66 o
   9   4   6        167.40        171.78         3.26 o
   1   5   6         89.59         98.33         2.93 o
   2   5   6         75.66         81.46         2.73 o
   3   5   6        134.03        149.97         3.42 o
   4   5   6        208.53        200.28         4.03 o
   5   5   6        658.65        634.74         7.34 o
   6   5   6        412.99        405.78         4.49 o
   7   5   6         56.01         60.12         2.37 o
   8   5   6        208.25        197.68         3.24 o
   9   5   6        372.40        357.59         4.58 o
   0   6   6        261.79        238.56         6.14 o
   1   6   6         66.67         66.96         2.89 o
   2   6   6        216.15        225.65         4.35 o
   3   6   6         45.76         57.55         3.54 o
   4   6   6        189.56        170.28         4.00 o
   5   6   6        534.05        513.16         6.23 o
   6   6   6         84.68         88.71         2.27 o
   7   6   6        278.22        282.40         4.81 o
   8   6   6         68.81         64.02         2.63 o
   9   6   6        166.62        162.00         3.36 o
   1   7   6        416.03        411.54        11.23 o
   2   7   6        110.41        107.73         3.38 o
   3   7   6        603.82        611.93         8.96 o
   4   7   6         50.95         52.08         3.61 o
   5   7   6        281.35        277.32         3.47 o
   6   7   6        163.36        158.08         2.76 o
   7   7   6        146.48        147.63         2.88 o
   8   7   6        119.33        121.90         3.62 o
   0   8   6        587.68        559.66        11.91 o
   1   8   6         63.07         72.76         3.19 o
   2   8   6         53.35         58.74         3.34 o
   3   8   6         87.10         91.06         3.67 o
   4   8   6         48.77         52.69         2.36 o
   5   8   6        238.54        256.23         3.41 o
   6   8   6         84.62         94.08         2.50 o
   7   8   6        566.24        543.66         5.99 o
   8   8   6         15.89         17.06         2.67 o
   1   9   6        337.08        312.07         5.70 o
   2   9   6         35.00         38.79         3.32 o
   3   9   6        225.00        215.72         4.36 o
   4   9   6         19.03         23.30         1.99 o
   5   9   6         89.38         89.62         2.47 o
   6   9   6        395.90        376.81         4.66 o
   7   9   6          5.02          4.60         2.60 o
   0  10   6        395.95        378.92         6.10 o
   1  10   6        149.14        156.07         4.35 o
   2  10   6        267.71        267.53         3.69 o
   3  10   6         24.90         25.93         2.08 o
   4  10   6         63.20         65.82         2.43 o
   5  10   6        277.93        258.22         4.14 o
   6  10   6        503.26        469.87         5.49 o
   1  11   6         19.66         18.75         2.16 o
   2  11   6        106.45        107.57         3.55 o
   3  11   6         87.54         88.39         2.65 o
   4  11   6        153.90        159.10         3.12 o
   0  12   6        295.36        280.35         6.44 o
   1  12   6         38.90         40.50         2.52 o
   2  12   6        420.85        401.82         4.86 o
   6   0   7        404.51        386.44         8.33 o
   6   1   7        633.81        558.62        11.79 o
   7   1   7         56.90         54.27         2.72 o
   5   2   7         94.56         75.26         3.46 o
   6   2   7         82.13         90.61         4.43 o
   4   3   7        776.13        680.24         9.48 o
   5   3   7         10.86         17.88         2.64 o
   6   3   7         18.60         20.90         3.04 o
   2   4   7         80.40         65.83         4.61 o
   3   4   7         86.75         81.16         3.38 o
   4   4   7        682.30        644.50         9.18 o
   5   4   7        149.89        131.41         3.71 o
   6   4   7        143.07        138.59         4.13 o
   0   5   7        586.57        573.72        11.78 o
   1   5   7        243.29        250.67         4.57 o
   2   5   7        107.02        100.16         3.27 o
   3   5   7         70.43         61.70         3.10 o
   4   5   7        141.99        134.85         6.59 o
   5   5   7        238.95        244.89         6.32 o
   1   6   7         30.68         34.50         3.29 o
   2   6   7        107.63        104.53         3.64 o
   3   6   7        124.95        110.31         3.79 o
   4   6   7         32.55         31.51         3.97 o
   0   7   7        348.17        339.57        10.02 o
   1   7   7        245.36        228.83         5.05 o
   2   7   7        258.17        243.43         5.22 o
   3   7   7        194.48        186.06         4.83 o
   1   8   7         72.43         81.03         4.11 o
   2   8   7        225.04        229.24         5.54 o
                                                
